# Supplementary material for: Distinct radial glia subtypes regulate midbrain dopaminergic neuron development
Source: Nat Neurosci. 2026 Feb 16;29(4):810–24. doi: 10.1038/s41593-026-02200-8 (PMC13061605; doi:10.1038/s41593-026-02200-8)
Supplement: Supplementary file 6 — Statistical source data. [file 41593_2026_2200_MOESM6_ESM.xlsx]

## Sheet: Fig_1B
DEG by stage
T-test VM versus the adjacent brain regions with a cut-off of p-value 0.05. Determined using two-sided Student’s t-test with FDR correction for multiple testing.
Embryonic day	Feature	Chr	Pos	Strand	TrLen	Num. matches	t-Statistic	p-value	q-value	Difference	Fold change	R-statistic	Correlation (%)	HB	HB	HB	FB	FB	FB	L	L	L	VM	VM	VM	DM	DM	DM
E11.5	Ryr3	2	112631381	-	15508	1	31.9061	9.85056e-14	3.43587e-10	1.30541	2.47155	0.993675	N/A	0.43059	0.57318	0.55337	1.0242	0.67442	0.38705	0.61713	0.24818	0.12243	2.7684	2.218	2.4735	0.46973	0.41105	0.64765
E11.5	Gfra2	14	70890029	+	3562	1	8.7688	8.07635e-07	0.00140852	1.24672	2.37302	0.924868	N/A	1.1717	0.94274	1.0708	1.4139	1.0419	1.2358	1.2539	0.4052	1.0661	2.7216	2.358	3.099	1.6068	0.87297	0.54225
E11.5	Gal	19	3409916	-	799	1	7.27149	6.25809e-06	0.00727607	1.49269	2.81413	0.89591	N/A	0.52234	1.7306	0	0	0.42226	1.0017	0.39927	0.90319	0	4.6221	2.0023	2.7631	0	0.19459	0
E11.5	Atp8a1	5	67618138	-	8350	1	6.71487	1.43751e-05	0.0125351	1.28424	2.43554	0.881026	N/A	7.3724	11.639	8.9452	6.4491	9.2528	5.8467	8.367	5.4736	7.4279	18.189	18.178	21.416	9.908	8.5838	7.4484
E11.5	Pappa	4	65124073	+	11127	1	5.8024	6.15069e-05	0.0429072	1.65648	3.15246	0.849374	N/A	2.4755	0.42606	1.1426	0.55707	1.1674	1.1149	0.91745	0.49723	1.7632	2.8626	5.5716	3.5714	1.6835	0.54494	0.90265
E11.5	Clic5	17	44188471	+	5970	1	5.6889	7.42961e-05	0.0431908	1.03919	2.05507	0.844646	N/A	0.34954	0.16544	0.15972	0.19468	0.22605	0.13406	0.16031	0	0	1.4692	3.6513	1.6179	0.52294	0.39064	0.12941
E11.5	Rit2	18	30974313	-	1902	1	5.48598	0.000104611	0.0521261	1.30597	2.4725	0.835672	N/A	0.43886	2.0771	0.83554	1.4258	1.7738	0.21039	0.33545	0.12647	1.6637	2.6698	2.8389	3.6273	1.0943	1.1444	0.4062
E11.5	Sim1	10	50895550	+	7455	1	5.00831	0.000239414	0.0835076	3.7082	13.0701	0.811568	N/A	0.50385	0.026497	0	15.486	0.49782	1.2346	0.042792	0.032267	0.25468	26.131	6.3844	27.985	0.13959	0.041711	0
E11.5	4933404O12Rik	5	136919045	+	4070	1	-5.03813	0.000227148	0.0835076	-1.12893	0.457255	-0.813207	N/A	3.8967	2.2325	3.4361	3.1412	3.2329	3.1462	2.9001	4.2554	6.22	1.5879	1.7689	1.3561	2.9404	3.9729	2.9423
E11.5	Kit	5	75574886	+	5281	1	-5.05469	0.000220621	0.0835076	-1.0656	0.477772	-0.81411	N/A	9.2464	17.804	8.426	8.583	8.1136	10.305	11.115	10.067	12.344	4.2833	4.7336	4.9121	7.094	8.3317	8.5584
E11.5	Enpp3	10	24773813	-	2915	1	4.94342	0.000268552	0.0851555	1.61693	3.06723	0.807932	N/A	3.0782	2.7106	3.162	2.2593	2.1991	3.4319	2.4077	1.4854	1.7369	13.303	4.0477	8.8043	3.7485	2.1868	3.1805
E11.5	Gm14378	8	4248113	+	1175	1	4.77318	0.000363944	0.0932908	1.13557	2.19705	0.797936	N/A	1.5984	1.513	1.3525	1.3188	1.7228	1.0217	2.4435	1.4331	0.53863	3.143	2.8934	3.5229	0.44283	1.5878	1.9726
E11.5	Camk1g	1	193346345	-	2553	1	4.77317	0.000363948	0.0932908	0.975961	1.96695	0.797935	N/A	5.3947	5.2613	7.4698	5.4629	7.7309	5.0157	6.8726	4.5227	4.7101	9.945	8.8516	13.187	3.6686	5.1156	4.388
E11.5	1600029O15Rik	9	58202796	+	1909	1	4.75735	0.000374447	0.0932908	1.51453	2.85706	0.796971	N/A	1.0931	1.0347	2.1644	2.6382	0.97203	0.41924	1.0027	1.2601	0	3.1436	3.1427	5.4933	1.3628	1.3031	2.0236
E11.5	Nov	15	54745827	+	2465	1	4.5447	0.000550436	0.120045	1.17056	2.25099	0.783403	N/A	0.25397	0.56094	0.51576	0.15716	0.54748	0.97403	0.64709	0.19517	0	3.1837	0.73016	3.5825	0.63326	0.37844	0.47014
E11.5	Ptchd1	X	155569735	-	6589	1	4.5181	0.000577838	0.120045	1.27901	2.42672	0.781622	N/A	0.41172	1.5589	0.67533	0.99954	0.99848	1.3968	0.62941	0.36508	0.48026	3.433	1.1837	4.272	0.23691	0.30675	0.58628
E11.5	Gipr	7	19157124	-	1892	1	4.51129	0.000585083	0.120045	1.36482	2.57544	0.781163	N/A	0.11029	0.83523	0.67196	0.40952	0.71328	0.84601	0.33723	0.25428	0.33451	3.6599	0.7399	4.6675	0.55003	0.41088	0.8167
E11.5	Foxd2	4	114906279	-	2719	1	4.45972	0.000643043	0.124607	2.77811	6.85951	0.777645	N/A	0.076748	0.072649	0.1169	1.9948	0.18613	3.6793	0	0	0.93106	14.771	1.6181	22.227	0	0.11436	0.28415
E11.5	Bmper	9	23222975	+	3906	1	4.4058	0.000710034	0.130347	1.26421	2.40196	0.773888	N/A	1.0151	1.416	1.0578	0.29755	0.82057	0.2049	1.0618	1.786	0.81015	3.7819	1.2288	3.8858	0.39964	0.51746	0.098899
E11.5	Parvb	15	84231942	+	3805	1	4.37775	0.000747706	0.1304	1.60262	3.03694	0.7719	N/A	18.482	20.61	16.456	23.112	12.99	17.563	15.594	13.782	6.9859	70.731	22.074	75.355	17.367	18.061	20
E11.5	Pik3r1	13	101680760	-	7463	1	4.26206	0.000926211	0.150441	1.10996	2.1584	0.763458	N/A	7.7453	11.249	9.0714	13.808	10.217	7.2923	8.4638	8.0581	8.0563	22.825	11.442	23.259	5.1593	8.5207	6.7808
E11.5	Cadps2	6	23262773	-	6143	1	4.24291	0.00095977	0.150441	1.2316	2.34828	0.762021	N/A	0.78131	0.73958	0.67262	1.1352	1.2083	0.78169	0.46738	0.43074	0.92723	4.3586	0.78131	3.2794	0.76232	1.0124	1.069
E11.5	Pcdh9	14	93013699	-	6331	1	4.22514	0.000992012	0.150441	1.88352	3.68974	0.760678	N/A	1.681	6.9578	3.2632	2.3253	4.21	3.666	2.6706	1.5578	1.8994	12.177	5.3384	12.728	1.3972	2.8487	1.7085
E11.5	Ephb2	4	136653609	-	4878	1	4.11945	0.00120833	0.17063	1.22867	2.3435	0.752483	N/A	51.335	51.752	63.659	121.59	68.092	40.525	63.241	44.629	35.939	134.48	97.573	140.24	42.027	45.164	38.25
E11.5	Gpr17	18	31942998	-	5293	1	4.10945	0.00123115	0.17063	1.10477	2.15064	0.75169	N/A	0.6308	0.67175	1.8615	0.80512	1.1792	2.4193	1.3862	0.045447	0	2.9653	1.9269	2.8676	0.39322	0.29374	0.21895
E11.5	Gnb3	6	124834239	-	1946	1	4.09207	0.0012719	0.17063	0.899019	1.8648	0.750302	N/A	0.42893	0.10151	0	0.79632	0.086686	0	0	0.12361	0.65045	3.3211	1.9526	0.85086	0.53477	0.87885	0.79403
E11.5	Slc6a11	6	114131140	+	4166	1	4.00917	0.0014862	0.191995	1.22613	2.33938	0.743543	N/A	0.95172	1.0431	0.30517	0.37197	1.5792	0.76844	0.3063	0.34645	0.45575	4.2107	0.28802	3.4446	0.1249	0.11196	0.092726
E11.5	Grik1	16	87895896	-	3760	1	3.94549	0.00167575	0.195011	1.24637	2.37244	0.738192	N/A	0.72149	1.8913	1.6906	1.9577	0.98703	0.21285	0.93329	1.2795	0.33664	3.3149	1.4892	4.5505	0.96869	0.86835	0.61643
E11.5	Aldh1a1	19	20601881	+	2132	1	3.9334	0.00171446	0.195011	1.60431	3.04051	0.73716	N/A	0.097878	0.092651	0.14908	0.36342	1.7407	0.56308	0.14963	0	0.29685	7.7949	0.093801	4.142	0	0	0.18119
E11.5	9130019P16Rik	6	54269680	-	4586	1	3.93171	0.00171993	0.195011	1.16083	2.23587	0.737015	N/A	0.68254	0.55995	0.62376	1.6051	0.58855	0.6108	0.34781	0.47208	0.69002	3.1205	0.5669	4.0317	0.11346	0.30512	0.084234
E11.5	Fam189a1	7	64756095	-	4854	1	3.9264	0.00173725	0.195011	1.58394	2.99787	0.736561	N/A	2.8804	2.8079	3.0121	3.4319	3.6838	0.8244	3.2204	2.9239	1.695	8.4642	4.9028	7.4477	1.9295	1.8257	0.87542
E11.5	Islr2	9	58196296	-	5093	1	3.91085	0.00178909	0.195011	1.72911	3.31524	0.735221	N/A	22.207	26.606	33.388	47.618	28.717	8.5642	25.243	19.79	9.32	77.226	70.051	90.651	30.037	38.037	26.699
E11.5	Shisa3	5	67607782	+	3854	1	3.88227	0.0018885	0.1956	3.45803	10.9894	0.732738	N/A	10.558	1.7426	5.3606	0.30156	4.9023	7.7873	6.9531	0.31208	0.49265	30.544	41.927	32.723	16.471	0.32273	2.3054
E11.5	Zim1	7	6675442	-	3601	1	3.85478	0.00198944	0.1956	1.53174	2.89135	0.730321	N/A	0.28975	0.93253	1.2357	0.86067	1.0306	1.5558	0.79732	0.40081	1.0545	3.7177	0.88857	7.8168	0	0.60446	0.4291
E11.5	Six3	17	85620733	+	3780	1	3.83273	0.00207435	0.1956	2.28869	4.88611	0.728364	N/A	0.82808	0.62708	0.25225	1.0249	0.40165	0.31759	0.25319	0.063638	4.8555	3.1752	18.464	4.2344	3.8543	1.0694	0.30659
E11.5	Nme4	17	26091744	-	963	1	-3.8326	0.00207488	0.1956	-1.11296	0.462344	-0.728352	N/A	12.568	10.871	11.552	16.092	10.51	23.686	11.263	17.735	24.317	5.7524	10.383	6.3045	21.613	18.405	17.249
E11.5	Aff2	X	69360230	+	4586	1	-3.87399	0.00191831	0.1956	-1.2035	0.434222	-0.732014	N/A	2.6847	4.0488	3.8812	2.1119	3.6784	3.9266	2.9216	2.78	5.2442	0.70463	2.0932	1.0832	1.7019	2.3393	2.6955
E11.5	9130206I24Rik	4	114909188	+	2976	1	3.7226	0.00255748	0.23475	1.6449	3.12726	0.718309	N/A	0	0	0.3204	1.1716	0.056684	2.2859	0	0	0.42533	5.274	0.80638	7.4184	0	0.20897	0.1298
E11.5	Bcas1	2	170346990	-	3190	1	3.68674	0.00273844	0.241179	1.13695	2.19916	0.714935	N/A	0.65416	0.86691	0.99636	1.8217	0.68746	0.37633	0.1	0.37704	0.1984	3.039	0.75229	4.0659	0.97867	0.38991	0.24219
E11.5	Gpc4	X	52053017	-	2425	1	-3.68152	0.00276582	0.241179	-1.76846	0.293522	-0.71444	N/A	12.908	3.2583	7.0777	6.2305	11.617	13.861	11.84	7.3405	27.664	3.8073	3.5461	2.0484	9.6555	12.951	15.93
E11.5	Slc16a14	1	84906704	-	2449	1	3.66446	0.00285736	0.241875	1.50847	2.84509	0.712813	N/A	1.7894	2.823	3.5042	3.9548	3.3063	0.3268	2.9961	1.1787	1.809	9.2364	5.1445	5.6342	3.187	2.7299	1.4196
E11.5	Cpm	10	117629399	+	5295	1	3.65445	0.00291249	0.241875	1.66225	3.1651	0.711853	N/A	0.7882	1.828	2.1609	0.87798	1.2425	1.587	0.96398	1.1357	0.9562	8.4567	1.133	5.8372	0.88441	0.73407	1.0943
E11.5	Btbd17	11	114790668	-	2360	1	3.61877	0.00311793	0.252915	0.946541	1.92725	0.708399	N/A	13.44	17.493	17.373	21.833	15.225	10.004	13.247	8.4601	8.3133	26.211	21.524	26.427	13.008	11.265	10.148
E11.5	Sh3gl2	4	85205355	+	2906	1	3.58073	0.00335319	0.258893	0.954239	1.93756	0.704661	N/A	3.7341	6.2536	5.6874	3.5995	6.6176	3.5803	4.7205	4.7183	5.0091	10.167	5.7807	9.8762	3.7601	2.6751	3.1903
E11.5	Tmem158	9	123259056	-	1833	1	3.57283	0.00340429	0.258893	0.93711	1.91469	0.703877	N/A	0.91075	2.263	2.0808	2.3249	2.3008	1.9648	2.6106	1.5748	2.4169	5.2887	2.5093	4.2155	1.9871	1.7812	2.3182
E11.5	Id1	2	152736150	+	1034	1	-3.5713	0.00341429	0.258893	-1.47215	0.360444	-0.703724	N/A	30.676	35.915	19.673	7.4934	18.599	25.929	21.288	35.361	41.621	8.0361	9.0901	11.209	30.696	29.922	41.469
E11.5	Chn2	6	54039831	+	3504	1	3.51957	0.0037699	0.279775	2.04036	4.11349	0.698523	N/A	4.0497	4.4535	4.2633	20.012	5.8253	4.7965	3.7328	3.7071	3.4318	36.493	5.4219	33.472	3.4154	3.949	2.9766
E11.5	Impa2	18	67289122	+	1486	1	-3.47272	0.00412428	0.293582	-1.1281	0.457516	-0.693715	N/A	3.6511	1.861	3.6361	3.9106	2.0434	5.3858	3.4349	4.2088	4.6849	1.2426	2.0187	2.0428	6.6529	3.8712	4.4193
E11.5	Pex11a	7	79737263	-	979	1	-3.48219	0.00405003	0.293582	-0.852867	0.553683	-0.694695	N/A	2.9841	2.623	2.5973	4.3529	2.757	2.4525	2.281	5.1599	2.5859	1.4146	1.4299	1.9732	2.126	2.2234	3.5513
E11.5	1500002O10Rik	2	70489939	-	989	1	3.46054	0.00422185	0.294517	0.855336	1.80918	0.692449	N/A	0.211	0.19973	0	0.78344	1.0234	1.2138	0	0	0	3.7341	0.40441	1.6742	0	0.31441	0.78119
E11.5	Gpm6a	8	54779333	+	3654	1	3.42318	0.00453581	0.310214	1.15753	2.23075	0.688528	N/A	51.398	59.951	94.986	71.036	91.64	38.768	70.456	47.531	24.075	103.22	128.45	130.81	50.837	52.889	37.213
E11.5	Cplx2	13	54371248	+	5028	1	3.39432	0.00479433	0.317799	1.21117	2.31525	0.685457	N/A	29.716	25.183	32.429	36.522	47.038	38.998	29.694	16.553	11.203	69.961	43.194	71.296	22.87	22.821	19.438
E11.5	Drp2	X	134404679	+	7083	1	3.39058	0.00482894	0.317799	1.15376	2.22494	0.685056	N/A	3.6827	7.3346	6.372	9.353	7.8832	5.0847	5.4498	3.4301	2.7699	11.992	8.2726	13.052	3.5996	4.3462	3.6541
E11.5	Clvs1	4	9269216	+	3704	1	3.37582	0.00496787	0.320888	0.995883	1.9943	0.683469	N/A	14.141	21.812	18.535	21.546	20.13	14.693	15.675	9.2869	9.5685	36.267	19.275	33.08	10.395	12.047	11.368
E11.5	Ncam2	16	81200596	+	6264	1	3.34337	0.00528769	0.329348	1.46162	2.75417	0.679944	N/A	0.33314	1.2929	0.65963	4.9478	0.67326	0.25553	0.40743	0.30722	0.90932	3.9796	1.7878	4.6699	0.33226	0.39713	0.30835
E11.5	Emilin2	17	71252175	-	4010	1	-3.34383	0.00528306	0.329348	-0.899487	0.536077	-0.679994	N/A	5.8284	5.0245	6.0239	3.1882	4.6275	10.179	7.2395	6.7186	7.26	3.9141	2.7429	3.3033	5.8391	5.7383	8.959
E11.5	Gjd2	2	114009600	-	2979	1	3.33164	0.00540837	0.329812	1.8384	3.57614	0.678658	N/A	2.1015	3.1828	2.6673	9.7535	2.8313	0.80597	1.8205	2.261	0.21245	6.9733	6.3774	9.9121	2.7946	1.3048	1.1671
E11.5	Rbm24	13	46418199	+	3324	1	3.32439	0.00548426	0.329812	1.44233	2.71759	0.67786	N/A	2.6367	2.377	4.9722	4.0792	4.1107	3.8523	3.0712	1.0132	1.1424	7.3605	6.8586	7.0568	3.4438	1.8242	2.2081
E11.5	Lgi1	19	38264681	+	4359	1	3.31215	0.00561489	0.331882	1.52853	2.88492	0.676508	N/A	0.33511	0.67974	0.36458	3.1107	0.96749	0.91801	0.29274	0.99333	0	6.1424	0.59642	5.1913	0.71621	0.24968	0.70897
E11.5	C77370	X	104077434	-	10991	1	3.30351	0.00570898	0.331882	1.26807	2.4084	0.67555	N/A	1.367	3.217	2.7472	1.8329	3.0389	0.98302	2.2059	1.4007	1.2092	4.0741	3.1114	4.6701	0.99416	1.2165	1.0544
E11.5	Ddc	11	11814100	-	2189	1	3.29341	0.00582105	0.33285	2.65329	6.291	0.674424	N/A	2.8599	3.0681	10.309	5.6634	11.637	17.915	4.2263	3.1868	2.0239	40.279	8.5877	40.468	1.9016	1.7046	1.0588
E11.5	Pter	2	12923940	+	3720	1	-3.2822	0.00594803	0.334625	-1.59521	0.330975	-0.673169	N/A	5.1047	12.213	4.3575	1.5621	2.9022	2.4741	4.3736	5.6905	2.0416	0.86866	1.3977	1.0386	2.9373	2.5913	2.1807
E11.5	H2-Q7	17	35439054	+	1636	1	-3.26854	0.00610643	0.338083	-0.93261	0.52391	-0.671633	N/A	2.1684	1.3281	3.1085	2.6048	1.7529	2.446	2.145	3.3818	3.0948	0.56434	1.4669	1.6868	3.8166	3.6113	2.8335
E11.5	Gm715	X	60547907	+	1309	1	-3.2416	0.00643139	0.350511	-1.61078	0.327421	-0.668578	N/A	8.1303	6.0361	6.5559	2.3677	7.4745	4.2798	9.5047	8.2695	3.3844	1.4106	5.3471	1.2649	8.745	7.9579	12.099
E11.5	Pmp22	11	63131409	+	1901	1	-3.21934	0.00671299	0.354771	-1.36906	0.387142	-0.666027	N/A	6.8059	12.261	6.0191	3.2607	6.4779	15.577	10.237	8.225	10.986	1.9427	5.7859	3.484	8.7588	10.305	15.037
E11.5	H2-Q9	17	35439066	+	1621	1	-3.22011	0.00670306	0.354771	-0.951753	0.517004	-0.666115	N/A	2.1885	1.3404	3.1372	2.6289	1.8732	2.4686	1.968	3.5615	3.5139	0.56956	1.4804	1.7024	3.8519	3.6447	2.8597
E11.5	Akap2	4	57845147	+	6969	1	-3.19445	0.00704239	0.366625	-0.89205	0.538848	-0.663148	N/A	17.697	17.063	13.454	9.9507	14.161	31.926	15.427	16.396	16.437	7.8826	7.3462	8.3949	9.7809	11.311	11.086
E11.5	Kcnh8	17	52602608	+	4387	1	3.17927	0.00725133	0.371951	0.793431	1.73319	0.661376	N/A	0.71351	2.7466	1.3041	0.26493	1.1151	0.45608	1.0908	0.98699	0.14426	1.9993	1.869	2.013	0.71164	0.60249	0.70444
E11.5	Dnaaf3	7	4522956	-	2289	1	-3.16821	0.00740739	0.374449	-0.821481	0.565861	-0.660078	N/A	1.641	1.2081	2.4994	1.5232	1.8424	1.7482	1.8118	1.5763	3.5944	1.0084	1.3105	0.84393	1.8185	2.3094	2.7002
E11.5	mt-Ts2	M	11611	+	59	1	-3.13897	0.00783629	0.384971	-0.878851	0.5438	-0.65662	N/A	60.127	33.48	59.258	45.964	22.873	40.695	43.256	40.771	32.181	15.649	23.727	28.064	44.095	26.352	52.379
E11.5	Ntrk3	7	78192113	-	5270	1	-3.14371	0.00776508	0.384971	-0.877843	0.54418	-0.657184	N/A	2.0195	5.285	4.1012	2.72	3.9372	1.8983	3.0873	2.9669	2.8822	1.2263	1.7456	1.7804	2.0734	2.9207	2.199
E11.5	Edil3	13	88821371	+	5458	1	3.08213	0.0087424	0.404467	0.869425	1.82694	0.649777	N/A	8.2966	21.172	11.006	19.52	8.7467	10.264	8.4751	10.886	15.77	22.667	17.074	26.342	10.582	14.3	10.475
E11.5	2310069G16Rik	15	44787662	+	962	1	3.07038	0.00894224	0.404467	1.11764	2.16992	0.648343	N/A	2.3861	1.4373	1.9824	0.80543	3.3317	1.6639	2.6529	1.2503	0	3.8389	2.9104	3.4424	0.54088	0.96971	1.6062
E11.5	Cap2	13	46501802	+	3758	1	3.06948	0.00895782	0.404467	1.11125	2.16033	0.648232	N/A	3.887	3.364	3.6368	4.9483	4.5786	5.963	2.6316	1.6003	3.5366	9.7043	8.1952	8.812	7.7537	5.668	5.5508
E11.5	Nova1	12	46694516	-	7100	1	3.05774	0.00916244	0.404467	0.963543	1.95009	0.646791	N/A	19.251	24.316	27.442	28.646	26.872	10.878	25.521	18.126	10.251	36.02	32.927	42.094	18.908	17.168	12.405
E11.5	Plp1	X	136822735	+	2643	1	3.05525	0.00920658	0.404467	2.17976	4.53077	0.646484	N/A	7.6586	2.9895	6.7344	18.616	5.9358	5.602	5.4316	10.194	2.3946	31.788	7.4152	38.633	2.1656	1.7648	1.9001
E11.5	Zfp811	17	32795675	-	3655	1	3.04849	0.00932699	0.404467	0.792832	1.73247	0.645651	N/A	22.723	35.183	33.828	27.135	30.831	17.955	29.327	23.43	11.775	37.764	46.015	45.604	27.76	25.31	23.358
E11.5	Cartpt	13	99898482	-	975	1	3.04539	0.0093828	0.404467	2.60327	6.07662	0.645268	N/A	6.2068	12.358	11.736	2.7814	6.7477	3.2834	9.1615	3.2073	0.64911	32.196	6.5636	61.137	1.0673	3.9866	1.5848
E11.5	Ptch2	4	117096255	+	3649	1	3.03979	0.00948449	0.404467	1.26191	2.39813	0.644574	N/A	2.745	1.7864	2.7002	3.0789	3.6984	3.5092	2.0108	0.72515	1.9079	4.6808	4.8776	4.5376	1.5685	0.76694	0.31759
E11.5	Galnt9	5	110544244	+	3097	1	3.03702	0.0095351	0.404467	1.83894	3.57747	0.644231	N/A	3.7733	3.6356	3.8999	10.508	3.7584	1.0337	3.7083	4.039	0.40871	12.819	5.6824	13.722	1.6801	1.5061	2.7441
E11.5	Fgfbp3	19	36917549	-	1856	1	3.03216	0.00962465	0.404467	1.84787	3.59968	0.643628	N/A	16.865	23.308	25.174	24.213	34.902	22.423	29.048	6.4804	3.069	59.942	56.03	59.178	24.11	10.639	11.864
E11.5	Ube2l6	2	84798727	+	1487	1	-3.04155	0.00945233	0.404467	-0.983081	0.505898	-0.644793	N/A	7.999	7.439	11.97	11.724	9.9831	25.027	13.73	10.191	24.26	6.5193	5.514	6.4955	10.148	13.174	11.171
E11.5	Efnb1	X	99136029	+	3358	1	-3.06963	0.00895524	0.404467	-0.996128	0.501344	-0.64825	N/A	29.953	18.353	17.984	18.228	20.747	38.491	25.84	34.17	58.803	11.548	19.057	13.149	32.85	34.679	32.671
E11.5	Cd9	6	125460265	-	1292	1	-3.02551	0.00974872	0.404804	-1.00681	0.497644	-0.642799	N/A	7.7527	5.3511	5.4121	11.095	7.1811	15.796	7.1606	7.8198	14.696	5.0022	3.0957	5.9806	10.471	12.515	10.465
E11.5	Rgs4	1	169741476	-	3041	1	3.01719	0.00990591	0.404892	2.17234	4.50754	0.64176	N/A	13.999	7.0802	14.214	10.319	13.868	4.3424	12.798	14.871	0.83247	47.211	14.073	60.892	7.0153	5.8285	5.5893
E12.5	Slc35d3	10	19847916	-	2729	1	213.163	2.01028e-24	5.42977e-21	2.01281	4.03567	0.999857	N/A	0.50434	0.18936	0.065814	0.24711	3.9326	0.33569	0.72325	4.1414	0.32509	0.15571	0.67504	0.58607	4.0357	0.189	0
E12.5	Vip	10	5639117	+	1627	1	73.0102	2.22255e-18	3.00155e-15	2.81574	7.0408	0.998783	N/A	0	0	0	0	6.2398	0.046922	0.18197	7.3718	0	0	0	0.60074	7.5879	0	0.11078
E12.5	Mboat1	13	30136389	+	2981	1	52.1615	1.73438e-16	1.56152e-13	2.95293	7.7432	0.99762	N/A	0.28413	0.79741	0.93388	0.28277	7.2328	0.48658	0.56279	9.2462	0.44641	0.68421	0.25281	0.059614	6.9421	0.51908	0.36278
E12.5	Slc5a7	17	54273589	-	5280	1	44.4835	1.35961e-15	9.18079e-13	2.47376	5.55491	0.996731	N/A	0.24062	0.11744	0.42521	0.25544	4.8893	0.4193	0.54203	6.5745	0.23103	0.46677	0.15859	0.63948	5.3324	0.37447	0.42671
E12.5	Cpne7	8	123117273	+	2505	1	37.5362	1.21675e-14	6.57289e-12	1.4476	2.72754	0.995418	N/A	0.12679	0.082516	0	0.43746	2.972	0.15238	0.11819	2.5321	1.1067	0.033926	0.26742	0.35471	2.7656	0.89225	0.071953
E12.5	Chrna6	8	27403211	-	3006	1	36.4947	1.74853e-14	7.8713e-12	3.13275	8.77107	0.995155	N/A	0	0	0	0	8.4914	0.025396	0	7.0592	0.036891	0.028272	0	0.029559	11.257	0.20018	0.02998
E12.5	Elovl3	19	46131798	+	1979	1	34.955	3.0462e-14	1.1754e-11	1.81112	3.50915	0.994722	N/A	0	0	0	0	2.9802	0.038576	0	3.8462	0.056036	0	0.16925	0	3.7699	0.13032	0
E12.5	Slitrk6	14	110748577	-	4342	1	34.3864	3.76206e-14	1.27017e-11	1.44845	2.72915	0.994548	N/A	0.65835	0.47605	0.22751	0.42711	2.4494	0.52747	0.97733	3.081	0.86837	0.2153	0.46284	0.59345	2.7001	1.0097	0.062267
E12.5	Pde1a	2	79834452	-	5012	1	31.569	1.12908e-13	3.3885e-11	1.38707	2.61546	0.993541	N/A	0.12674	0.22683	0.32252	0.48774	2.2763	0.18278	0.66947	2.8072	0.35402	0.37304	0.050121	0.3723	2.7999	0.27443	0.2877
E12.5	Bfsp2	9	103424923	-	1670	1	29.2314	3.02986e-13	8.18366e-11	2.39121	5.24598	0.992479	N/A	0.31698	0.37132	0.10755	0.25238	4.4001	0.091427	0.23638	6.6295	0.66404	0.15267	0.15042	0.26603	5.1056	1.1325	0.53965
E12.5	Pitx3	19	46135685	-	1478	1	27.649	6.18001e-13	1.51747e-10	4.53756	23.2242	0.991604	N/A	0	0	0	0	26.625	1.3946	0	21.224	1.7257	0.057499	0.67985	0	29.025	1.2214	0
E12.5	Adamts9	6	92772698	-	6136	1	26.218	1.21923e-12	2.74428e-10	1.46865	2.76762	0.990676	N/A	0.20705	0.69058	0.52688	0.74184	3.1199	0.55987	0.83633	2.8193	0.88557	0.73406	0.23199	0.73852	2.5186	1.1768	1.0134
E12.5	Rxrg	1	167598261	+	2463	1	25.1053	2.12081e-12	4.12774e-10	2.45011	5.46459	0.989844	N/A	0	0.25177	0.10938	0.88984	5.4173	0.092986	0.64109	6.0871	0.72039	0.20703	0.37397	0.75759	5.4451	1.4659	0.21954
E12.5	Car3	3	14863437	+	1629	1	25.0881	2.13952e-12	4.12774e-10	1.8328	3.56228	0.98983	N/A	0.064992	0	0.55128	0.20699	3.4425	0.32805	0.30291	2.9734	0.068076	0.78254	0.56543	0.16364	4.4163	0.47494	0.27662
E12.5	Slc6a3	13	73536646	+	3556	1	23.2482	5.64373e-12	1.01625e-09	3.16028	8.94002	0.988186	N/A	0	0	0.050508	0	10.278	0.042937	0.027752	6.8106	1.185	0.023899	0	0	11.589	1.4021	0.025343
E12.5	Kcnab1	3	65109542	+	3086	1	23.0672	6.23339e-12	1.05227e-09	3.24121	9.45584	0.988004	N/A	0.9263	0.66981	0.81481	1.475	9.3679	1.1132	0.92739	11.622	1.0062	0.90877	0.59695	1.526	9.7854	0.77998	0.73008
E12.5	Adamts17	7	66839634	+	6129	1	21.8296	1.2553e-11	1.99445e-09	1.67133	3.18509	0.986633	N/A	0.43185	0.28667	0.45422	1.0315	3.4075	1.0961	1.3042	3.2553	0.95896	0.49917	0.83339	1.2033	3.362	0.93974	0.38231
E12.5	Prtg	9	72807173	+	8864	1	21.6036	1.43228e-11	2.14922e-09	1.29245	2.44943	0.986357	N/A	0.41804	0.47805	0.69906	0.54206	2.607	0.54259	0.73481	2.7713	0.31277	0.56567	0.22672	0.44106	2.0341	0.29095	0.24401
E12.5	Iapp	6	142298324	+	795	1	20.2301	3.28763e-11	4.67362e-09	1.65545	3.15022	0.984486	N/A	0.13317	0.13	0.67776	0	2.9188	0.19205	0	4.0618	0.41847	1.069	0.21065	0	2.6813	0.64879	0
E12.5	Erich2	2	70508718	+	1849	1	18.9116	7.68602e-11	1.038e-08	1.51103	2.85014	0.982307	N/A	0.34356	0.61485	0.24284	0.50148	2.7191	0.28902	0.96072	3.6176	0.29988	0.3677	0.13586	0.33639	2.3537	0.23246	0.53615
E12.5	Lama5	2	180176372	-	11488	1	17.8075	1.6351e-10	2.10305e-08	1.4653	2.76121	0.980112	N/A	0.51609	0.31488	0.58629	0.86584	2.9205	0.78415	1.3917	2.8209	0.80121	0.6288	0.5904	0.93588	2.7755	0.98027	0.46284
E12.5	Gucy2c	6	136697283	-	4036	1	17.1277	2.66013e-10	3.26591e-08	1.80607	3.49689	0.978553	N/A	0.052464	0.10243	0.066752	0	3.5694	0.056746	0.024452	3.1432	0.79682	0.06317	0	0.044031	4.1812	1.4484	0.022329
E12.5	Slc18a3	14	32462436	-	2514	1	16.6632	3.74821e-10	4.4017e-08	2.2452	4.74102	0.977381	N/A	0.084226	0.082221	0.071443	0.50295	4.1536	0.030367	0.19628	5.0002	0	0.067609	0.033308	1.6258	5.7939	0.20517	0.10754
E12.5	Phox2b	5	67094396	-	2940	1	14.2864	2.51492e-09	2.83033e-07	3.23414	9.40966	0.969598	N/A	0	0	0	0.31539	8.7478	0.051933	0.90631	11.14	0	0	0	2.448	10.694	0.17544	0
E12.5	Iqcj	3	67892119	+	1679	1	11.9856	2.12001e-08	2.29046e-06	3.34134	10.1355	0.957609	N/A	0.81974	0.061555	0.3744	0.9037	12.381	0.18187	1.2343	12.226	1.5852	0.25308	0.049872	0.95258	10.633	2.9184	0.85881
E12.5	Hepacam2	6	3457088	-	2336	1	11.9047	2.29933e-08	2.38865e-06	3.63333	12.4091	0.957068	N/A	0.58919	0.6194	0.65353	0.36085	12.748	0.75165	1.0562	14.564	1.5666	0.29104	0.7886	0.57056	15.703	3.2752	0.69443
E12.5	Cldn1	16	26356645	-	3341	1	11.8219	2.49969e-08	2.50062e-06	2.57726	5.96807	0.956503	N/A	0.19013	0.83522	0.26879	1.1354	6.7139	0.47985	2.3926	7.1108	0.82981	0.43242	0.37594	1.0372	5.7687	0.90056	0.26974
E12.5	Abhd3	18	10644410	-	1987	1	11.7027	2.82187e-08	2.7221e-06	1.39258	2.62547	0.95567	N/A	0.21313	0.78021	0.49715	0.97574	1.9464	0.38421	0.49666	3.7146	0.5581	0.29939	0.25285	0.58133	2.5031	0.30285	0.4082
E12.5	2700069I18Rik	3	5177827	-	878	1	-11.1905	4.80698e-08	4.47712e-06	-1.59973	0.329938	-0.951815	N/A	10.491	12.831	9.2054	12.673	3.8542	13.738	14.612	4.2032	12.125	10.454	15.259	11.739	3.6417	10.77	9.4432
E12.5	Il1rap	16	26581604	+	8586	1	11.1461	5.03882e-08	4.53662e-06	2.99716	7.98426	0.951458	N/A	0.20962	0.39723	0.49159	1.2076	9.02	0.58683	2.7241	10.638	1.2012	0.35633	0.23406	0.98313	8.5548	1.7121	0.2834
E12.5	Ret	6	118151747	-	7441	1	11.0193	5.76987e-08	4.93866e-06	3.05273	8.29781	0.950417	N/A	0.28456	0.54169	1.3276	1.0875	11.188	1.7647	0.50398	10.679	2.0567	1.6332	1.5304	1.2538	12.223	2.5994	0.38757
E12.5	Chrm5	2	112479071	-	1846	1	11.0063	5.85106e-08	4.93866e-06	1.25748	2.39078	0.950308	N/A	0	0	0	0.13699	1.7808	0.041355	0	2.3115	0.12015	0	0	0.4332	3.3198	0.1397	0
E12.5	4921506M07Rik	12	57564014	+	1579	1	10.9153	6.45431e-08	5.28275e-06	2.82398	7.08111	0.949538	N/A	0	0	0	1.1211	8.7563	0	2.25	8.2533	1.1237	0	0.10606	1.0692	7.8748	2.1777	0.057075
E12.5	Shox2	3	66973265	-	1695	1	-10.8409	6.99609e-08	5.55778e-06	-5.00901	0.0310554	-0.948896	N/A	68.458	27.56	57.22	17.207	0.3993	42.562	19.796	0.13608	25.908	57.709	56.515	20.706	0.52399	14.201	31.955
E12.5	Nkx2-9	12	56611396	-	1356	1	10.6079	9.03487e-08	6.97234e-06	1.57511	2.97959	0.946803	N/A	1.5615	1.5244	0	0.24866	3.3512	0.1126	0.36389	3.402	0.16356	0	0	0.13105	2.882	0.31698	0
E12.5	Fgf8	19	45736797	-	1419	1	10.4537	1.07271e-07	8.04833e-06	1.31614	2.48999	0.94535	N/A	0	1.6023	0	0	2.4529	0.807	0	2.3569	0	0	0	0.12524	3.0044	0	0
E12.5	Th	7	142892775	-	1857	1	10.2852	1.29702e-07	9.46822e-06	5.27916	38.8316	0.943695	N/A	2.3375	2.3375	0.62867	1.7249	71.591	3.0833	1.4349	80.611	4.4191	0.59494	1.7135	2.3446	85.039	6.6661	0.82502
E12.5	Plekhh2	17	84511794	+	6986	1	10.1103	1.58404e-07	1.12592e-05	1.6283	3.09149	0.941897	N/A	0.81837	0.4882	1.0412	1.279	3.4877	1.3113	1.7658	3.8464	0.92069	0.90021	0.88698	1.2973	3.1148	0.91059	0.99332
E12.5	Unc13c	9	73479423	-	8179	1	10.0375	1.72266e-07	1.19305e-05	1.62118	3.07626	0.941125	N/A	0.14239	0.012636	0.054899	1.2986	3.4518	0.16801	0.4947	3.2431	1.0305	0.083124	0.10238	1.5752	3.5401	1.6291	0.14324
E12.5	Folr1	7	101858330	-	1507	1	9.92454	1.96439e-07	1.30417e-05	3.08778	8.50189	0.939896	N/A	0.63228	1.7145	1.013	0.27968	10.009	0.91185	0.4584	11.862	2.0604	0.62032	0.72233	0.17688	10.019	2.8522	1.3754
E12.5	Pnoc	14	65400672	-	2257	1	-9.9179	1.97968e-07	1.30417e-05	-3.61307	0.0817254	-0.939823	N/A	12.478	20.331	24.948	14.528	1.6707	22.595	8.5701	0.91975	16.755	34.114	18.958	17.401	1.9676	12.645	30.985
E12.5	Sv2b	7	75114894	-	5805	1	9.78004	2.32753e-07	1.49682e-05	2.4111	5.31878	0.938269	N/A	0.29181	0.23145	1.0674	0.79866	5.6796	0.18411	1.037	6.9534	1.3754	1.0541	0.14425	0.68879	6.2118	2.1325	2.0648
E12.5	9530036O11Rik	5	28466883	+	3026	1	9.4671	3.38362e-07	2.12539e-05	1.64995	3.13823	0.934519	N/A	0.31489	0.034154	0.029677	1.0864	3.5786	0	1.8916	3.9636	0.40312	0	0.083016	0.91027	2.6416	1.0511	0
E12.5	Chodl	16	78930847	+	2630	1	9.32893	4.00347e-07	2.45758e-05	1.49419	2.81706	0.932758	N/A	0.16102	0.90383	0.068292	1.4423	3.4189	0.20319	0.97562	2.7626	0.50599	0.064627	0.031839	1.723	2.9718	0.81716	0.17133
E12.5	Pcsk6	7	65862035	+	4398	1	8.47711	1.17935e-06	7.07872e-05	2.25516	4.77386	0.920222	N/A	0.62589	0.98698	0.55132	1.8208	4.9025	1.0415	2.2888	6.005	0.70602	0.71497	0.7235	1.7779	6.1594	0.91868	0.75818
E12.5	Eva1c	16	90830758	+	2242	1	8.37394	1.35136e-06	7.93483e-05	1.31253	2.48377	0.91848	N/A	0.14167	0.73757	0.08011	0.71436	3.3206	0.2043	1.7167	2.4691	0.29678	0.11372	0.11205	0.83227	2.1392	0.30674	0.44217
E12.5	Fam101a	5	125003374	+	1750	1	8.20335	1.69704e-06	9.75257e-05	1.50606	2.84034	0.915476	N/A	0.84698	1.5946	0.66711	1.0597	3.1492	1.0034	1.579	3.4268	1.2674	1.0198	0.57418	1.574	3.6034	1.5228	0.97846
E12.5	Acvr1	2	58446437	-	3398	1	8.02532	2.16008e-06	0.000121549	1.21657	2.32394	0.91217	N/A	6.2315	5.2619	5.6292	7.1445	14.91	6.9871	8.0739	15.918	8.681	4.927	6.6781	7.5832	15.97	7.9438	6.4979
E12.5	Gm5868	5	72581638	-	1480	1	7.9931	2.25737e-06	0.000124432	2.34685	5.08711	0.911552	N/A	1.6453	2.2346	1.5169	3.0187	9.6686	1.9085	2.5339	10.364	2.3977	1.4355	1.6973	3.0619	11.102	3.1946	1.0961
E12.5	AF529169	9	89590034	-	4344	1	7.96497	2.34615e-06	0.000126739	1.54572	2.9195	0.911007	N/A	0.1706	0	0.10336	1.2225	3.4276	0.22846	1.4312	3.0531	0.79138	0.17607	0.17348	1.9227	3.578	1.5238	0.062238
E12.5	Klf4	4	55527136	-	3144	1	7.84575	2.76563e-06	0.00014647	1.53582	2.89952	0.908644	N/A	0.67349	0.85469	0.68552	0.56304	2.7677	1.6754	0.565	3.8516	1.5872	0.56764	0.6392	0.67828	3.277	1.5859	0.85994
E12.5	Eya1	1	14168957	-	4445	1	7.62496	3.76752e-06	0.000195694	2.04194	4.11799	0.904025	N/A	0.30964	0.51153	0.22224	2.0671	4.2851	0.44654	1.9982	5.4744	0.92309	0.22943	0.16954	1.859	4.9554	0.44481	0.97319
E12.5	Kcnk9	15	72512118	-	1309	1	7.57586	4.03894e-06	0.000205834	4.55972	23.5838	0.902953	N/A	0.64704	0	0.54884	3.3486	43.136	1.1081	2.4879	43.082	6.3538	0.32462	1.6632	4.3443	45.121	3.9403	0.34424
E12.5	Galnt18	7	111471660	-	2675	1	7.53323	4.29141e-06	0.00021465	1.67958	3.20334	0.902008	N/A	2.256	2.7432	1.7793	3.876	8.8192	2.3402	3.5786	9.3555	3.3994	2.2557	3.5372	4.0524	9.994	3.053	3.3016
E12.5	Nr2f1	13	78188972	-	2532	1	-7.5108	4.4309e-06	0.000217598	-2.22015	0.214618	-0.901506	N/A	152.62	185.19	76.858	82.264	18.444	69.256	54.294	18.447	93.026	71.827	82.346	78.327	18.626	66.069	88.271
E12.5	Fzd6	15	39006179	+	4238	1	7.38029	5.34419e-06	0.000257762	1.26433	2.40216	0.898509	N/A	1.4989	2.1704	2.6911	2.168	4.6997	2.8822	2.2588	5.2792	2.0149	2.3662	1.4819	2.1595	5.386	2.2921	1.9989
E12.5	A830082K12Rik	13	78197916	+	2405	1	-7.34541	5.62076e-06	0.000266345	-1.43997	0.368575	-0.897686	N/A	14.791	12.634	11.463	10.305	3.8192	7.6501	7.0168	3.4526	8.9915	9.8235	9.714	8.83	3.3606	6.9344	9.8553
E12.5	Pcdh8	14	79766771	-	4103	1	7.13916	7.59837e-06	0.000353848	1.50976	2.84763	0.892621	N/A	21.107	15.567	16.175	27.633	60.891	24.933	29.488	64.845	29.569	16.363	21.184	27.351	62.862	25.352	17.396
E12.5	Prickle1	15	93499113	-	4185	1	7.03714	8.83805e-06	0.000403537	2.58324	5.99286	0.889984	N/A	1.1384	0.86435	1.4163	2.7595	9.865	1.587	2.5939	10.968	1.9344	1.259	1.2805	3.9916	9.9534	2.2801	1.2059
E12.5	Snca	6	60731572	-	1563	1	7.02282	9.02858e-06	0.000403537	2.87548	7.33846	0.889606	N/A	5.2835	11.043	5.1136	12.242	65.633	5.8612	10.039	63.234	18.447	7.2859	4.9288	14.042	68.36	17.325	7.6687
E12.5	Lrig3	10	125966118	+	4150	1	7.01653	9.11358e-06	0.000403537	1.38504	2.6118	0.88944	N/A	1.7093	1.8429	2.8997	1.9906	5.1954	2.8513	2.4256	6.1693	1.3361	1.8021	2.1186	2.1625	5.1792	2.0507	2.6494
E12.5	Oplah	15	76296602	-	4070	1	7.00125	9.32381e-06	0.000406187	1.29001	2.44529	0.889034	N/A	2.029	1.8283	2.3389	2.9617	5.8202	2.8323	3.0067	6.5172	3.7056	2.5474	2.5511	3.3621	7.3978	3.2316	2.3693
E12.5	Nefm	14	68119544	-	3330	1	6.95191	1.00379e-05	0.000429054	1.83597	3.57012	0.88771	N/A	31.189	35.63	54.556	69.689	161.03	56.19	45.521	189.09	44.092	51.373	58.539	95.845	184.12	38.336	43.762
E12.5	Chn2	6	54039831	+	3504	1	6.93507	1.02948e-05	0.000429054	1.72335	3.30203	0.887253	N/A	7.3724	8.7601	4.6644	9.6227	20.253	5.2071	8.4211	28.042	7.7855	5.1902	6.4283	10.904	23.725	9.5435	5.7097
E12.5	Gch1	14	47153894	-	2864	1	6.93311	1.03253e-05	0.000429054	3.39999	10.556	0.887199	N/A	0.3327	0.72173	0.40763	3.5613	14.516	0.4798	3.7559	14.537	0.81313	0.38575	0.32161	3.3196	14.389	0.99052	0.75521
E12.5	Cxcr4	1	128588198	-	1914	1	6.86127	1.15055e-05	0.000467274	1.54861	2.92536	0.885218	N/A	23.951	29.915	27.823	34.176	73.904	30.313	49.911	85.862	19.641	21.579	24.106	33.889	81.81	24.343	21.283
E12.5	Cthrc1	15	39076831	+	1264	1	6.83693	1.1937e-05	0.000467274	2.50582	5.67974	0.884536	N/A	3.0154	7.8495	5.8969	4.935	26.237	11.173	7.0268	32.664	3.6848	5.0426	2.4511	5.6237	25.858	4.0126	3.8501
E12.5	Gad1	2	70562063	+	3331	1	-6.84573	1.17791e-05	0.000467274	-2.47626	0.17971	-0.884783	N/A	11.124	11.604	12.806	25.812	4.9345	24.11	32.767	2.1466	27.266	15.308	23.756	30.009	4.3729	21.73	18.614
E12.5	Mab21l2	3	86545580	-	2803	1	-6.85544	1.16073e-05	0.000467274	-4.34316	0.0492694	-0.885055	N/A	7.9319	28.022	96.724	40.569	1.6212	36.659	25.666	1.6869	40.513	100.96	48.992	55.855	2.4399	15.396	68.515
E12.5	Nyap2	1	81077216	+	5006	1	6.81937	1.2259e-05	0.000473023	1.90863	3.75452	0.88404	N/A	0.84596	0.14452	0.75344	2.2564	5.3886	1.2048	1.8334	4.8149	1.6614	0.61115	1.3716	2.3074	5.7662	1.9061	1.2782
E12.5	Adamts3	5	89673840	-	7763	1	6.78186	1.29779e-05	0.00049371	1.40723	2.65228	0.882971	N/A	0.2864	0.22633	1.6774	0.48864	3.039	0.93424	0.64834	3.5951	1.1857	1.5874	0.7982	0.70965	2.9175	1.6721	1.6137
E12.5	Frem1	4	82897919	-	9681	1	6.7533	1.35551e-05	0.000508506	2.48184	5.58611	0.882147	N/A	0.92957	0.56581	0.75138	2.1333	7.2308	1.9162	3.6494	8.5295	0.96222	1.4046	0.54492	1.955	7.4679	1.1899	0.88436
E12.5	Lmo1	7	109138571	-	1171	1	-6.69329	1.48583e-05	0.000549758	-2.94605	0.129763	-0.88039	N/A	23.507	62.576	69.327	24.619	4.954	74.777	28.822	6.0076	46.877	71.558	87.597	25.192	5.6127	26.575	32.093
E12.5	Cited2	10	17723127	+	2069	1	-6.64283	1.60565e-05	0.000586063	-1.28035	0.411694	-0.878884	N/A	72.407	75.928	54.342	46.853	20.749	55.974	48.938	21.126	39.341	60.504	56.619	47.584	23.095	34.818	51.747
E12.5	Gm7694	1	170298192	-	3933	1	6.61518	1.67561e-05	0.000603443	2.48174	5.5857	0.878048	N/A	1.8036	2.9169	1.3928	2.7005	8.5058	0.89289	3.3623	10.322	1.0433	1.4261	0.55355	1.8977	8.3555	1.0273	1.6269
E12.5	Vill	9	119052677	+	3015	1	6.5798	1.76984e-05	0.000628992	2.42403	5.36669	0.876966	N/A	0.4565	0.6513	0.6255	1.8732	6.6061	0.70898	3.8297	6.7704	0.5885	0.8738	0.24996	1.8861	6.6281	0.9124	0.56793
E12.5	Ltbp1	17	75005428	+	8237	1	6.54468	1.86894e-05	0.000655587	1.90669	3.74948	0.875878	N/A	0.17995	0.51444	2.7256	0.79823	4.2609	1.52	1.1262	5.3064	0.74047	2.1047	1.1081	0.78747	4.5611	1.3463	0.84246
E12.5	Wnt5a	14	28505372	+	4473	1	6.50662	1.98301e-05	0.00068668	3.2395	9.44469	0.874684	N/A	3.3137	2.403	2.2687	5.3709	38.562	4.9666	14.253	43.264	5.4047	2.0519	3.0701	5.3237	40.03	9.2057	3.4453
E12.5	Cald1	6	34709343	+	4135	1	6.47208	2.09287e-05	0.00071555	1.43836	2.71013	0.873586	N/A	14.927	14.872	23.368	11.09	36.944	17.373	14.129	48.892	13.088	20.491	11.867	9.8417	36.687	15.987	17.37
E12.5	Hey1	3	8663358	-	2305	1	6.45926	2.13527e-05	0.000720919	1.67103	3.18441	0.873176	N/A	7.9002	15.021	13.597	14.701	40.898	14.275	24.704	47.231	12.846	10.692	15.439	13.107	41.152	17.641	8.9535
E12.5	Asic4	1	75450409	+	2750	1	-6.43813	2.20715e-05	0.000735989	-2.12821	0.228742	-0.872494	N/A	31.107	41.604	41.244	41.964	14.028	93.859	45.109	11.533	89.644	60.787	85.501	37.157	12.564	67.584	74.981
E12.5	Irx1	13	71958231	-	2162	1	-6.30698	2.71436e-05	0.000894083	-1.60808	0.328034	-0.86815	N/A	37.315	24.906	35.639	43.824	13.461	32.839	54.593	10.242	47.754	39.269	41.984	42.167	15.775	25.328	65.861
E12.5	Ctxn2	2	125136591	+	1130	1	6.28957	2.79042e-05	0.000908063	1.11913	2.17216	0.867558	N/A	0.093692	0.36585	0	0.74597	2.3102	0.40536	0.69867	1.9391	1.9628	0.15041	0.59282	0.70769	2.751	1.0651	0.47852
E12.5	Dlc1	8	36567738	-	8575	1	6.25988	2.92534e-05	0.000936755	1.36566	2.57694	0.86654	N/A	1.4692	1.4584	2.9219	2.2708	5.2092	2.8934	2.4283	5.8638	2.0821	2.7552	1.5233	2.3315	5.5206	2.396	1.9338
E12.5	Ryr3	2	112631381	-	15508	1	6.25505	2.94795e-05	0.000936755	1.54041	2.90877	0.866373	N/A	1.379	0.30656	0.51538	1.5057	3.8655	0.95501	1.12	3.6216	2.0666	0.47676	0.78293	1.3579	3.3962	2.1342	0.56369
E12.5	Necab1	4	14952244	-	5022	1	6.19972	3.22034e-05	0.00101141	1.93305	3.81862	0.864443	N/A	0.86435	0.86435	0.85834	0.88961	4.1971	1.2617	0.9629	5.0521	2.3848	0.71074	1.584	0.99081	4.952	2.6532	0.86137
E12.5	Syt2	1	134646580	+	3486	1	6.17463	3.35247e-05	0.00104081	1.65035	3.13909	0.863555	N/A	0.94149	0.38542	1.7002	2.0796	3.7443	1.1388	1.0191	4.2015	0.85891	0.99953	0.79267	2.243	3.7453	1.4303	0.69801
E12.5	Prkg1	19	30564486	-	7478	1	6.14857	3.49576e-05	0.00106091	1.67671	3.19699	0.862624	N/A	0.65126	0.4699	1.333	2.4461	3.7883	1.1128	1.2141	5.0739	0.99358	1.3978	0.85101	2.2338	3.48	1.1036	1.1569
E12.5	Cntnap2	6	45059960	+	7239	1	-6.14909	3.49287e-05	0.00106091	-1.70763	0.306162	-0.862642	N/A	15.064	16.676	16.735	12.052	4.2206	8.3735	6.8436	3.5208	13.695	20.533	11.81	10.937	4.3678	13.502	18.375
E12.5	Vstm2l	2	157914552	+	1463	1	-6.1323	3.58851e-05	0.00106512	-1.49141	0.355665	-0.862038	N/A	17.079	28.116	20.318	36.933	10.178	30.213	33.728	10.405	38.279	30.845	37.146	47.251	12.567	28.557	35.235
E12.5	Fign	2	63971507	-	10068	1	-6.13302	3.58438e-05	0.00106512	-1.5666	0.337604	-0.862064	N/A	9.359	4.9582	3.7463	6.6646	1.7862	6.8319	3.9306	1.9129	6.3665	3.503	6.795	5.5865	1.7643	4.2094	5.4334
E12.5	Slc10a4	5	73006803	+	2185	1	6.11625	3.68256e-05	0.00108115	3.32863	10.0466	0.861456	N/A	2.9557	2.4123	2.5071	7.8315	37.967	2.7602	12.872	39.322	4.4663	3.0727	2.4527	9.3124	43.941	6.3343	1.7736
E12.5	Cadps2	6	23262773	-	6143	1	6.06921	3.97338e-05	0.00115399	2.0708	4.20121	0.859733	N/A	0.99961	0.53838	0.89175	2.2367	6.0281	0.68351	1.3334	6.3455	2.1663	0.56721	0.32714	2.5023	5.5664	1.8612	2.2593
E12.5	Enpp3	10	24773813	-	2915	1	6.04451	4.13566e-05	0.00118834	1.14419	2.21021	0.858816	N/A	1.4528	0.7091	1.5096	0.9832	2.2555	1.7023	0.98179	3.2046	0.72282	1.4577	1.4076	0.88397	2.5899	1.1796	0.98933
E12.5	Elmo1	13	20090406	+	5977	1	6.03539	4.19733e-05	0.00119124	1.19109	2.28325	0.858476	N/A	16.916	13.418	9.3304	16.43	30.428	12.389	14.233	33.554	16.16	10.18	13.926	18.404	31.518	18.683	11.052
E12.5	Ecm2	13	49504709	+	3696	1	6.03004	4.23396e-05	0.00119124	1.5744	2.97811	0.858275	N/A	0.34374	0.58722	1.0205	1.8246	3.61	0.57835	2.3497	3.4947	0.60008	0.78178	0.22656	1.6588	3.4364	0.93036	0.95096
E12.5	Asb4	6	5383285	+	3385	1	6.01789	4.31843e-05	0.00120248	2.73236	6.64543	0.857819	N/A	2.377	3.6333	4.6958	6.4996	22.422	3.7212	7.4052	26.268	2.195	4.9459	3.4137	6.6149	26.186	3.657	1.1714
E12.5	Fstl1	16	37776954	+	3709	1	6.0033	4.42217e-05	0.00121343	1.55564	2.93963	0.857268	N/A	19.61	29.342	30.556	32.023	78.726	39.334	44.328	92.939	17.969	27.312	17.181	30.281	74.689	24.8	34.455
E12.5	Ston2	12	91633008	-	9996	1	5.99978	4.44758e-05	0.00121343	1.62604	3.08664	0.857135	N/A	1.8323	0.84782	2.4077	2.5973	5.7648	1.6726	3.4159	6.3916	1.6197	2.0319	1.466	2.3645	6.1841	2.1586	2.2359
E12.5	Fgf13	X	59062149	-	2594	1	5.95177	4.8101e-05	0.00129921	1.30629	2.47305	0.855299	N/A	16.081	18.527	14.229	23.527	45.473	16.599	23.549	46.993	23.085	14.546	18.238	24.971	52.284	32.013	15.599
E12.5	Tspan11	6	127887521	+	4309	1	5.9096	5.15418e-05	0.00137836	1.40571	2.64948	0.853659	N/A	5.1351	5.6844	6.1689	4.3233	15.101	8.0789	10.993	18.333	4.6839	6.3309	7.0152	4.2066	14.284	6.1646	5.4796
E12.5	Parva	7	112427605	+	4550	1	5.88569	5.36075e-05	0.00141955	1.13137	2.19066	0.852718	N/A	14.31	12.516	18.75	12.153	29.643	15.151	12.862	31.151	11.431	16.362	11.244	10.819	28.675	10.543	21.094
E12.5	Fgd6	10	94035900	+	8144	1	5.8698	5.50281e-05	0.00144302	1.30934	2.47828	0.852088	N/A	2.886	1.231	2.9001	2.4427	6.1854	3.2903	2.9567	7.0946	2.4783	2.6401	2.3443	2.1275	5.4965	2.6811	2.9436
E12.5	Apcdd1	18	62922226	+	2899	1	5.79889	6.18665e-05	0.00157722	1.72581	3.30765	0.84923	N/A	38.858	39.537	38.319	33.148	117.13	36.604	32.544	133.19	31.061	43.093	19.41	35.523	117.98	34.398	90.681
E12.5	Pld1	3	27938579	+	5253	1	5.79374	6.23964e-05	0.00157722	2.08533	4.24372	0.84902	N/A	1.169	0.92471	1.8634	2.8885	6.847	1.7294	4.2082	9.2867	1.52	1.9899	1.2274	2.4527	6.8477	1.9638	1.2867
E12.5	Dnajc12	10	63382342	+	1465	1	5.79307	6.24658e-05	0.00157722	1.80853	3.50286	0.848992	N/A	2.8184	6.9842	4.3522	8.6309	17.753	4.1688	9.9698	18.185	4.0876	4.5248	4.2296	7.1569	18.855	4.6356	5.0443
E12.5	Trim16	11	62820152	+	3996	1	5.79292	6.24814e-05	0.00157722	1.08313	2.11863	0.848986	N/A	0.82133	0.54314	0.58431	1.3712	2.0083	0.76418	1.8275	2.6552	1.1933	0.76562	0.71246	1.512	2.6005	0.98959	0.7668
E12.5	4922501L14Rik	3	154711032	+	2109	1	5.76867	6.50465e-05	0.00162103	1.10452	2.15027	0.84799	N/A	0.95381	0.78408	0.46839	1.6787	2.1547	1.1583	1.4506	2.9529	0.99906	0.76562	1.3499	1.7274	2.6531	1.2636	0.59825
E12.5	Crabp1	9	54764707	+	841	1	-5.76525	6.54173e-05	0.00162103	-4.52885	0.043319	-0.847848	N/A	8.0569	36.622	97.278	27.464	1.0347	44.571	10.209	1.6456	17.142	93.473	50.48	33.809	1.0561	5.8264	41.899
E12.5	Gcnt2	13	40859667	+	7139	1	5.75731	6.62866e-05	0.00162764	1.45209	2.73604	0.847519	N/A	0.90464	0.91205	1.195	1.7712	3.3859	0.68439	2.4191	3.4894	1.0252	1.0238	0.70376	1.6927	3.2969	1.3246	1.0856
E12.5	Zfpm2	15	40654941	+	5074	1	-5.68082	7.53062e-05	0.00183245	-1.79256	0.28866	-0.844302	N/A	6.5518	4.9496	7.4158	6.7615	3.2013	14.098	12.487	1.7956	11.649	10.82	13.004	6.024	2.9757	10.03	9.0228
E12.5	Kcne1l	X	142304752	-	1546	1	5.66283	7.76102e-05	0.00187165	1.34589	2.54186	0.843531	N/A	5.8209	7.6878	3.4272	7.4699	14.822	5.3824	8.9367	14.919	5.4515	4.6175	5.4704	7.2417	14.535	6.4501	4.1388
E12.5	Gm21949	3	67892119	+	2497	1	5.61069	8.47117e-05	0.00200074	1.56095	2.95049	0.841269	N/A	23.829	32.988	15.465	29.302	77.674	24.214	35.293	78.285	32.82	15.043	23.206	32.097	75.478	43.206	21.078
E12.5	Sh3bgrl2	9	83548237	+	3600	1	5.60775	8.51318e-05	0.00200074	1.49391	2.81651	0.84114	N/A	2.3527	1.8374	2.719	1.1239	4.7537	1.7177	1.4529	5.7023	1.9099	2.5495	2.2795	1.0613	5.4277	2.3879	2.0277
E12.5	Cck	9	121489823	-	954	1	5.60738	8.51851e-05	0.00200074	2.00056	4.00155	0.841124	N/A	0.11098	1.4084	2.6357	0.17672	4.9661	2.1606	0.10345	4.8355	1.2787	1.7816	2.8965	0.37256	8.0066	1.5319	0.66127
E12.5	Kirrel2	7	30447765	-	3222	1	5.57799	8.95127e-05	0.00207872	1.35958	2.56611	0.839826	N/A	0.13144	0.16038	1.8674	0.23546	2.6707	0.14216	0.30629	3.472	0.27535	2.1892	0.31186	0.55155	2.5912	0.34685	0.81115
E12.5	Fkbp14	6	54577604	-	2744	1	5.57448	9.00446e-05	0.00207872	1.19078	2.28276	0.839671	N/A	1.6591	2.7872	3.3382	3.1334	7.1528	3.2273	4.5675	7.355	2.7481	2.8803	2.2887	2.9467	5.5672	2.8822	3.35
E12.5	Lmx1a	1	167689457	+	3438	1	5.52672	9.76193e-05	0.00222651	5.5903	48.1779	0.83753	N/A	0.21556	0.87178	0.23509	0.24519	71.404	0.19985	0.17223	85.036	7.2253	0.27191	0.097423	0.59443	77.347	43.057	0.73397
E12.5	Pde5a	3	122729057	+	6828	1	5.52386	9.80949e-05	0.00222651	1.51265	2.85334	0.8374	N/A	3.9229	3.4511	5.8396	2.9506	8.5953	2.907	2.775	10.506	1.9002	5.6133	2.5263	2.902	9.3786	3.2482	3.6957
E12.5	Stxbp6	12	44852485	-	4425	1	5.50173	0.000101848	0.00229242	2.09276	4.26564	0.836394	N/A	2.9668	2.5692	4.0792	7.4865	16.125	2.122	7.0698	18.713	3.709	4.0139	2.214	6.7871	14.873	4.7791	2.9939
E12.5	Tal1	4	115059426	+	4261	1	-5.43734	0.00011365	0.00253692	-2.18014	0.220654	-0.833416	N/A	15.678	11.424	24.089	39.764	8.4864	46.977	51.625	5.2778	46.091	28.122	35.825	37.494	7.1495	28.527	38.197
E12.5	4931429I11Rik	9	40894848	-	3168	1	5.41483	0.000118106	0.00255147	2.76228	6.78469	0.832358	N/A	0.10026	0.16312	0.056694	2.9269	9.3085	0.072293	5.981	9.1373	0.52507	0.026826	0.18502	2.4401	9.7564	1.1668	0.22758
E12.5	Fam210b	2	172345476	+	3705	1	5.41217	0.000118644	0.00255147	2.67966	6.40703	0.832232	N/A	5.4865	5.0769	4.7265	15.539	54.411	8.5717	29.14	53.321	8.4107	4.8628	6.1248	15.541	53.362	10.603	5.6919
E12.5	Mcc	18	44425059	-	8527	1	5.41135	0.000118811	0.00255147	1.20486	2.30515	0.832193	N/A	0.36007	0.5333	1.169	1.9376	3.0161	1.6742	1.5277	2.6779	1.0274	1.0963	1.7381	1.7194	3.4164	1.3207	0.58129
E12.5	Lmo3	6	138364480	-	2201	1	-5.4103	0.000119025	0.00255147	-1.65533	0.317465	-0.832144	N/A	34.152	33.809	31.825	17.081	9.9278	42.732	23.271	9.3791	38.897	30.812	54.061	20.791	11.702	29.332	54.54
E12.5	Dbx1	7	49631498	-	2177	1	-5.41535	0.000118001	0.00255147	-4.73489	0.037554	-0.832382	N/A	33.848	35.463	88.566	4.6465	0.26648	61.228	7.1171	0.37082	14.314	78.192	61.273	6.612	0.36718	32.064	40.61
E12.5	Vasn	16	4639844	+	3289	1	5.39722	0.000121719	0.00258869	1.17111	2.25185	0.831524	N/A	1.6095	1.7911	2.1843	2.9217	5.2326	3.0407	3.2706	5.5051	1.9893	2.2738	1.4766	2.1342	4.1316	2.0387	2.2195
E12.5	Nefl	14	68083783	+	2101	1	5.36636	0.000128335	0.00270806	1.98056	3.94647	0.830048	N/A	34.669	44.912	56.506	135.05	261.34	71.873	68.344	288.29	81.285	64.719	82.858	164.6	294.9	76.227	53.489
E12.5	Calcr	6	3685719	-	3964	1	5.35109	0.000131747	0.00273968	1.88587	3.69575	0.829311	N/A	0.080125	0.13036	0.090619	1.6799	4.1953	0.53925	3.336	3.5203	0.47559	0.042878	0.69709	1.9726	6.5425	1.2144	0.022735
E12.5	Lgi1	19	38264681	+	4359	1	5.35058	0.000131862	0.00273968	2.10292	4.29578	0.829286	N/A	3.2546	1.3989	0.59745	2.9974	7.2753	1.4186	2.1281	9.2335	3.3327	0.5069	1.556	2.4869	8.6392	3.3526	1.6126
E12.5	Tpd52	3	8929435	-	2643	1	5.34243	0.000133723	0.00275563	1.59743	3.02604	0.828891	N/A	2.4836	4.9271	3.8055	6.5063	13.938	4.8237	8.0652	15.01	3.8182	4.1801	4.2454	7.3961	13.61	5.9522	3.1711
E12.5	Tmprss5	9	49102678	+	2149	1	5.33671	0.000135046	0.00275563	1.17729	2.26152	0.828613	N/A	0.78825	0.72139	0.25073	1.3337	3.0594	0.71049	2.1124	2.4149	0.87726	0.19773	0.7793	1.0337	2.3144	1.6401	0.62905
E12.5	Dnah2	11	69420808	-	13804	1	5.33395	0.00013569	0.00275563	1.05581	2.07889	0.828478	N/A	0.30679	0.14974	0.51394	1.5205	2.8927	0.2544	1.9374	2.0302	0.53022	0.44327	0.18805	1.1136	2.0589	0.44215	0.47659
E12.5	Pam	1	97821093	-	4203	1	5.28277	0.000148214	0.00298751	1.12447	2.18021	0.825961	N/A	18.363	15.27	17.969	21.721	34.575	12.497	23.692	38.744	13.641	20.604	10.2	19.788	37.593	15.913	19.062
E12.5	Ptprk	10	28074719	+	6277	1	5.25991	0.000154194	0.00308501	1.19549	2.29023	0.82482	N/A	3.4408	3.6882	7.325	5.9223	13.385	5.777	6.5089	15.176	6.9078	6.9861	6.75	7.2335	13.315	6.8339	7.7099
E12.5	Fam69c	18	84720141	+	2253	1	-5.23081	0.000162173	0.00319729	-1.6515	0.31831	-0.823353	N/A	3.4304	2.8441	6.8558	2.9558	1.2016	2.5413	3.3728	0.76782	3.3963	5.9598	2.7131	2.6818	1.1432	2.2893	5.7601
E12.5	Rpp25	9	57504001	+	1446	1	-5.23201	0.000161835	0.00319729	-2.49066	0.177925	-0.823413	N/A	2.5626	7.2903	7.8252	3.9058	1.6048	16.103	4.2997	1.1166	12.654	9.2272	11.408	3.9941	0.98276	7.3718	6.6064
E12.5	Schip1	3	68064701	+	2851	1	5.21267	0.000167362	0.00327569	1.40383	2.64603	0.82243	N/A	22.355	30.052	14.899	27.438	64.503	23.055	32.157	65.41	29.99	13.772	22.028	30.356	63.053	38.957	19.409
E12.5	Wnt5b	6	119432530	-	2754	1	5.20024	0.000171018	0.00332079	1.77364	3.41916	0.821794	N/A	0.42287	1.7638	2.8369	0.97946	4.2129	1.4969	0.93169	5.0251	0.88587	2.6538	1.1858	0.83886	4.1603	0.68672	0.88354
E12.5	Podxl	6	31519492	-	5430	1	5.19653	0.000172125	0.00332079	1.14806	2.21615	0.821603	N/A	14.818	9.4406	12.023	15.182	28.098	9.7712	20.392	29.076	12.723	11.832	8.0343	13.336	27.986	15.641	15.17
E12.5	1500015O10Rik	1	43730501	+	988	1	5.1806	0.000176968	0.00338432	1.62455	3.08346	0.820782	N/A	0.21432	3.0336	0	1.5357	3.9144	0.61815	0.6992	2.568	0	0.086016	0.084752	1.5289	4.7645	0	0.091216
E12.5	Atoh8	6	72206176	-	2455	1	5.17751	0.000177924	0.00338432	1.11408	2.16457	0.820622	N/A	0.12938	1.1367	1.6461	0.61805	2.0086	0.71522	0.80397	2.9125	0.22586	2.0424	0.95503	0.47051	2.4239	0.59528	0.73419
E12.5	Gm715	X	60547907	+	1309	1	-5.16633	0.000181428	0.00342684	-1.40274	0.378211	-0.820042	N/A	2.3455	4.0267	6.1744	2.9622	1.4034	3.7325	3.1664	0.96913	2.7957	5.064	3.0065	2.3758	1.357	2.2985	3.2358
E12.5	D930028M14Rik	7	25152356	+	1174	1	-5.13642	0.000191155	0.00358548	-1.05568	0.481069	-0.818479	N/A	20.02	27.466	28.609	23.551	10.295	21.069	21.099	14.539	32.777	29.39	23.038	27.398	12.483	41.445	19.114
E12.5	Scn9a	2	66480080	-	9912	1	5.11743	0.000197614	0.00368107	1.25337	2.38398	0.817476	N/A	2.2858	0.51092	1.957	2.934	5.3845	2.118	2.519	5.1776	2.8418	2.2892	2.0275	2.8686	5.3942	2.4804	2.3094
E12.5	Ltbp3	19	5740803	+	5290	1	5.07163	0.000214146	0.0039617	1.06067	2.0859	0.815027	N/A	3.6425	4.1028	4.7193	4.7804	10.71	5.1231	7.3316	8.6985	4.5909	5.43	3.514	4.8878	11.048	4.0789	7.4789
E12.5	Casz1	4	148804291	+	8600	1	5.05216	0.000221606	0.00407182	1.47811	2.78584	0.813972	N/A	0.52936	0.30044	0.88759	1.6173	3.755	0.50599	2.2721	3.3391	1.3797	1.0475	0.62315	1.7151	3.7282	2.399	0.7545
E12.5	Cdk14	5	4803384	-	5011	1	5.00408	0.000241208	0.00440204	1.62765	3.09009	0.811334	N/A	10.479	6.1875	11.255	19.514	41.503	13.925	24.263	48.009	18.435	11.872	15.323	20.143	45.109	20.123	13.165
E12.5	Gm973	1	59516163	+	3695	1	4.98048	0.000251488	0.00455885	1.3202	2.497	0.810019	N/A	0.22922	0.39159	0.17013	1.6882	2.6428	0.88842	2.5373	2.9963	0.45018	0.368	0.83849	1.1783	3.3171	1.6053	0.19512
E12.5	Nxph3	11	95509845	-	2193	1	4.96741	0.00025737	0.00460706	2.00725	4.02015	0.809287	N/A	1.3518	2.592	0.4095	0.92252	5.8638	1.1488	0.54001	5.8899	2.3261	0.38752	1.2982	2.269	6.4395	4.0376	1.2329
E12.5	Tacr1	6	82402374	+	5126	1	4.967	0.000257558	0.00460706	3.14166	8.82537	0.809264	N/A	0.47504	0.34276	0.26279	4.5387	14.279	0.77444	6.1992	17.549	2.3365	0.76264	0.81677	4.7842	14.762	2.6665	0.80874
E12.5	Klhl1	14	96105264	-	4148	1	4.92008	0.00027992	0.00497411	2.11329	4.32677	0.806601	N/A	2.9863	1.8687	3.1609	5.0398	18.787	3.1104	3.997	18.072	8.5818	3.2371	4.1989	4.6055	18.714	12.331	5.1709
E12.5	Rbm24	13	46418199	+	3324	1	4.91067	0.000284644	0.00502498	1.41333	2.66352	0.806061	N/A	3.6629	2.3319	2.1613	3.2207	7.5627	2.4345	3.1471	8.5697	5.071	1.6107	2.6199	2.9672	6.9472	4.8362	2.3045
E12.5	Onecut2	18	64340263	+	13491	1	-4.90549	0.000287275	0.0050385	-1.70707	0.306282	-0.805763	N/A	6.6077	2.6047	8.7933	6.292	2.1142	9.2746	4.0745	2.0345	10.168	9.4049	9.5956	7.4358	2.3964	8.6914	7.7623
E12.5	Pou3f2	4	22482094	-	6372	1	-4.88907	0.000295796	0.00515448	-1.22096	0.428998	-0.804814	N/A	57.605	42.706	57.628	34.858	17.222	48.678	31.471	17.791	29.116	53.375	45.048	30.399	17.326	24.985	50.775
E12.5	En1	1	120602386	+	2654	1	4.85319	0.000315347	0.00545995	4.76184	27.1305	0.802718	N/A	0.039892	0.42836	0.47372	4.7325	70.274	4.6024	41.237	69.657	2.7578	0.83255	2.9027	8.9055	79.915	2.2997	0.50935
E12.5	Fstl4	11	52764605	+	3217	1	4.83677	0.000324741	0.0054892	1.13534	2.1967	0.801749	N/A	0.26328	0.064253	0.30707	2.07	2.3443	0.56954	0.76692	2.5453	1.3444	0.23776	0.26029	1.9334	2.7056	0.80166	0.5883
E12.5	1190002N15Rik	9	94517863	-	4050	1	4.83279	0.000327063	0.0054892	2.99519	7.9734	0.801513	N/A	4.4179	7.2218	8.4482	31.866	86.373	5.7681	38.5	96.988	9.2002	9.107	5.2515	26.152	80.944	16.068	9.0789
E12.5	Dmrta2	4	109977924	+	3047	1	4.83271	0.00032711	0.0054892	4.43331	21.6053	0.801508	N/A	0.069493	6.716	0.85471	0.38731	36.84	0.35077	0.19433	40.461	9.8266	1.0878	0.4397	0.23329	39.847	16.758	0.26619
E12.5	Grm3	5	9485235	-	3636	1	-4.83255	0.000327198	0.0054892	-1.64012	0.32083	-0.801499	N/A	4.0183	2.7287	5.1867	2.5734	1.3296	5.7109	1.9813	0.85638	3.5989	5.1187	7.3464	4.0077	1.2702	2.6953	2.8256
E12.5	Fgf15	7	144896431	+	1907	1	-4.83523	0.000325639	0.0054892	-3.61677	0.0815161	-0.801658	N/A	19.265	41.785	20.344	4.1551	0.2028	14.091	6.4687	0.30238	13.375	19.341	9.6162	5.6379	0.65204	2.84	47.022
E12.5	Plekhb1	7	100643895	-	2481	1	4.82022	0.000334498	0.00557704	1.09691	2.13897	0.800766	N/A	0.25604	0.70817	0.9773	1.1212	2.728	1.6308	2.3469	2.7425	1.1621	0.95911	1.1813	1.3967	2.2553	1.0741	0.69017
E12.5	Prom1	5	43993621	-	4207	1	4.79675	0.00034887	0.00578098	1.72633	3.30885	0.79936	N/A	21.19	17.418	28.433	35.485	71.337	18.437	50.904	78.045	12.152	23.998	16.162	31.85	70.365	13.445	19.387
E12.5	Itpr1	6	108212995	+	9977	1	4.77654	0.000361754	0.00595791	1.31874	2.49448	0.79814	N/A	1.0293	0.74585	2.2413	1.8841	3.8376	2.3032	1.553	4.8433	1.6339	2.0954	1.175	1.9949	3.7745	1.3614	2.457
E12.5	Irx5	8	92357695	+	2503	1	-4.73394	0.000390567	0.00639346	-1.09207	0.469087	-0.795534	N/A	11.336	13.667	20.128	15.424	7.6098	18.819	27.402	7.6946	11.165	22.85	19.704	15.975	8.2323	15.867	15.05
E12.5	Ifitm3	7	141009589	-	748	1	4.72868	0.000394285	0.00641545	1.74821	3.35941	0.795209	N/A	1.2739	2.6252	2.4012	2.0285	5.8167	2.5515	4.6177	6.6297	1.186	2.2723	0.55973	1.7818	6.7681	1.2642	1.9277
E12.5	Slit2	5	47983054	+	8088	1	4.66843	0.000439599	0.00705434	3.28209	9.72762	0.791439	N/A	7.5268	5.6864	13.979	32.872	132.93	5.2952	69.501	136.79	9.1727	12.935	4.7313	29.508	121.23	15.263	17.973
E12.5	Cnpy1	5	28205462	-	2381	1	4.6632	0.00044378	0.00705434	3.42383	10.7319	0.791107	N/A	0.31126	0.39066	3.0551	1.3453	23.958	8.9776	8.9113	25.284	0.60548	2.4271	4.9235	2.0152	19.248	0.39715	0.4542
E12.5	Tcf12	9	71844251	-	5161	1	4.66285	0.000444068	0.00705434	1.5778	2.98514	0.791084	N/A	54.69	40.371	118.34	38.399	152.27	61.254	43.846	194.61	40.353	109.09	60.047	45.899	158.36	39.493	75.017
E12.5	Ddc	11	11814100	-	2189	1	4.65651	0.000449193	0.00705434	5.2951	39.263	0.790682	N/A	2.2248	1.4636	1.1487	11.013	157.77	1.116	26.058	149.04	21.531	1.6694	0.76506	9.9449	173.09	25.212	1.8938
E12.5	Ildr2	1	166254038	+	8360	1	4.65534	0.000450145	0.00705434	1.43497	2.70377	0.790607	N/A	10.575	5.1923	17.048	10.446	26.809	10.173	11.663	29.425	8.0519	16.326	6.2801	8.8642	23.947	7.5785	12.968
E12.5	Cgnl1	9	71626508	-	6854	1	4.65327	0.000451833	0.00705434	1.28849	2.44272	0.790476	N/A	1.6219	1.1912	2.5812	1.6234	3.8652	2.3947	1.6126	4.2402	1.0517	2.641	0.91627	1.6594	3.8746	1.4298	1.7488
E12.5	Sox14	9	99874105	-	2165	1	-4.66706	0.00044069	0.00705434	-2.77034	0.146569	-0.791352	N/A	9.6337	24.537	27.294	9.3445	2.5902	34.204	65.959	2.6634	16.34	43.768	43.473	14.57	4.9639	8.4972	26.724
E12.5	Ybx2	11	69935798	+	1664	1	-4.64618	0.000457674	0.00710447	-1.08152	0.47253	-0.790023	N/A	5.5354	6.3352	6.5841	4.2553	2.4404	3.8538	4.2108	2.5644	5.6647	6.2819	3.3212	4.5922	2.3485	4.9595	8.7738
E12.5	Ssc5d	7	4925743	+	4360	1	4.63014	0.00047119	0.00727248	1.19567	2.29052	0.788994	N/A	1.6027	0.75854	2.2039	1.7787	3.6147	2.4338	1.7655	4.6025	1.0428	2.3585	1.4212	1.2839	3.1575	1.6759	1.7983
E12.5	Plagl1	10	13090687	+	5361	1	-4.62438	0.000476132	0.00730701	-1.86545	0.274438	-0.788624	N/A	53.084	64.332	59.886	20.598	9.3422	41.026	21.004	10.154	26.705	50.41	38.424	19.524	9.7912	20.445	54.399
E12.5	Lhx4	1	155701693	-	1951	1	4.61782	0.000481842	0.00735285	3.27902	9.70695	0.7882	N/A	0	0	0	5.444	13.678	0.11739	7.5874	16.374	0.05684	0	0	5.7384	16.024	0.044062	0
E12.5	Adamts6	13	104287772	+	4922	1	4.60584	0.000492441	0.00745332	1.34919	2.54769	0.787424	N/A	0.49473	0.10499	1.8245	1.6955	3.6144	2.3886	2.3058	4.0301	0.76604	1.2604	1.0548	1.8233	3.1759	0.9606	1.4831
E12.5	Tmem255a	X	38197300	-	3527	1	4.60416	0.000493945	0.00745332	2.40142	5.28322	0.787315	N/A	1.5009	1.8461	1.0185	4.3737	12.829	1.9913	3.4416	13.047	4.622	1.518	1.8518	5.2401	13.246	6.3127	1.4054
E12.5	Lrrc17	5	21543426	+	2288	1	4.60109	0.000496708	0.00745339	1.75017	3.36398	0.787115	N/A	0.18509	0.67757	2.7475	0.92106	4.3526	2.1688	1.9841	5.1413	0	2.8972	0.036598	0.69903	4.7747	0.075144	1.8119
E12.5	Crabp2	3	87948592	+	1000	1	-4.58799	0.000508692	0.00754933	-2.52529	0.173704	-0.78626	N/A	110.21	132.29	109.02	38.691	8.1217	111	50.824	14.416	22.844	82.095	91.523	47.093	10.036	21.921	41.095
E12.5	Grm4	17	27422387	-	3075	1	-4.59005	0.000506786	0.00754933	-1.45319	0.365214	-0.786395	N/A	5.3711	2.2519	5.1692	4.578	2.0438	7.1252	3.1772	1.5002	6.5996	4.7536	9.1768	4.9412	1.9641	5.5073	4.6013
E12.5	Gm14204	2	158595471	-	6838	1	-4.57706	0.000518909	0.00765887	-2.10584	0.232315	-0.785543	N/A	5.419	4.4436	2.9812	11.736	2.0927	10.305	14.447	0.99507	8.8385	3.716	7.3351	12.241	2.273	6.3235	8.8566
E12.5	Celsr1	15	85898757	-	11150	1	4.56937	0.000526231	0.00772473	1.82402	3.54067	0.785037	N/A	5.0515	1.9929	4.9613	9.4274	21.921	6.4565	12.807	22.465	6.6239	5.3582	4.8138	7.3315	21.858	8.4037	8.4383
E12.5	Cbln4	2	172036335	-	2899	1	4.54144	0.000553728	0.00808443	2.18826	4.55755	0.783185	N/A	2.4834	1.8182	0.40271	2.0645	8.8382	1.1324	6.502	7.7574	2.1804	0.5863	1.7331	2.8198	9.375	2.906	0.55957
E12.5	A230070E04Rik	14	68123651	+	1951	1	4.52441	0.000571211	0.00827401	1.76337	3.39489	0.782046	N/A	19.047	7.999	28.538	39.015	77.855	29.817	24.887	93.337	24.953	31.145	32.576	50.872	92.186	21.326	24.852
E12.5	Lrp1b	2	40596772	-	14843	1	4.52286	0.00057284	0.00827401	1.37413	2.59211	0.781942	N/A	0.29245	0.06963	0.26621	2.3682	4.1038	0.30345	2.3071	2.6262	1.0011	0.23475	0.29899	1.6821	2.8902	1.112	0.63752
E12.5	Foxa2	2	148042877	-	2227	1	4.48521	0.000613691	0.00881691	4.82908	28.4249	0.779393	N/A	0.14262	0.046408	0.040325	6.5483	73.633	0	9.7048	78.507	16.931	0	0.0752	4.9873	73.223	21.501	0.040468
E12.5	Ptpru	4	131768456	-	5604	1	4.46844	0.000632842	0.00899636	1.54574	2.91953	0.778245	N/A	3.0605	2.5082	7.083	6.0318	14.562	4.9314	5.6176	14.941	7.0645	7.3853	4.3631	4.8201	14.945	9.3727	3.1198
E12.5	Rftn2	1	55170159	-	3776	1	-4.47114	0.000629716	0.00899636	-1.34981	0.392343	-0.778431	N/A	3.3926	4.0508	2.4021	3.036	0.97301	4.084	3.2669	1.069	2.6138	1.823	3.8586	3.6474	1.2702	2.0945	1.3604
E12.5	Msx1os	5	37820463	+	2288	1	4.45558	0.000647947	0.00916285	2.33726	5.05342	0.77736	N/A	0.23136	1.9875	3.5325	0.14737	6.8458	1.1678	0.1294	8.1152	0.38775	4.4201	0.25618	0.15534	8.1519	1.052	3.9783
E12.5	Notch2	3	98013437	+	10606	1	4.45187	0.000652372	0.00917737	1.33826	2.52846	0.777104	N/A	3.6635	3.1962	7.1717	6.1993	13.574	5.7656	8.4581	14.299	3.921	6.7949	3.3396	5.4288	12.628	4.9686	8.6756
E12.5	Tram2	1	21001396	-	1490	1	4.43453	0.000673485	0.00942531	1.45072	2.73345	0.7759	N/A	2.2027	0.27745	2.4711	2.3761	4.2179	1.5883	3.2454	5.1858	1.563	1.1978	1.124	2.6835	4.9475	1.3847	1.5121
E12.5	Samd4	14	46882864	+	7522	1	4.42146	0.000689869	0.00958201	1.19271	2.28582	0.774988	N/A	1.3794	1.374	3.5578	2.2301	5.1672	1.9994	3.1488	4.8909	2.1377	3.3781	1.8145	2.4806	5.03	1.7943	2.3243
E12.5	Zbtb42	12	112678739	+	3578	1	4.41996	0.000691778	0.00958201	1.33373	2.52053	0.774882	N/A	1.5091	2.3686	2.5601	2.0968	4.0534	1.0668	3.0891	5.2216	1.2707	2.2564	1.2872	1.9619	4.5674	1.2253	2.3676
E12.5	Tmem47	X	81070543	+	4182	1	4.41598	0.000696858	0.00959315	1.57991	2.9895	0.774604	N/A	11.164	14.457	19.047	20.681	42.679	8.0687	31.102	45.336	10.395	19.61	7.5886	19.887	45.131	14.759	15.753
E12.5	Ccdc8	7	16994487	+	2158	1	4.41378	0.000699685	0.00959315	1.26634	2.4055	0.774449	N/A	6.7703	7.5191	10.445	8.7889	19.4	7.8889	12.576	21.109	5.5499	9.8846	3.9578	8.1525	17.656	7.011	12.654
E12.5	Gm2694	8	87472711	+	782	1	4.39214	0.000728122	0.00993262	1.44288	2.71862	0.772923	N/A	3.2493	8.8549	6.4309	9.1625	16.568	5.0764	8.5815	16.222	8.934	7.4986	4.1761	6.2494	22.147	11.762	5.0708
E12.5	Ferd3l	12	33928324	+	985	1	4.37941	0.000745416	0.0101174	3.96387	15.6042	0.772019	N/A	0.21497	0.20985	1.6411	10.355	33.472	0	16.03	40.159	0.78809	1.2079	0.17002	7.7579	32.1	1.3964	4.6662
E12.5	Spag8	4	43651728	-	1347	1	4.37558	0.000750695	0.0101381	1.55298	2.93422	0.771746	N/A	1.0218	1.3044	1.2	2.7535	5.0963	1.3035	3.0771	4.024	1.6466	0.63091	0.80814	2.1109	4.154	2.106	0.73596
E12.5	Gm10664	8	65028416	-	1075	1	4.36828	0.000760872	0.0101738	1.86594	3.64505	0.771224	N/A	0.19697	0.096141	0	2.4308	5.1266	0.14203	4.5901	4.1839	0.10316	0.15811	0.077893	1.8184	4.792	0.39984	0
E12.5	Mmd2	5	142563480	-	2246	1	-4.37015	0.000758256	0.0101738	-1.06823	0.476905	-0.771358	N/A	9.5219	7.6846	5.4378	10.847	4.2187	6.798	12.654	4.1078	12.294	6.546	7.9411	11.591	4.5081	12.133	8.0652
E12.5	Inppl1	7	101822631	-	5196	1	4.36133	0.000770696	0.0102544	1.37427	2.59237	0.770726	N/A	10.31	9.3685	23.28	8.6793	31.019	12.356	14.169	35.49	9.5401	24.713	11.635	8.5332	31.093	10.721	17.379
E12.5	Scrn1	6	54508815	-	1877	1	4.33536	0.000808584	0.0107058	0.996465	1.99511	0.768853	N/A	32.038	21.805	38.993	37.41	83.551	56.616	49.002	82.824	52.228	36.674	54.381	41.516	81.057	49.417	41.196
E12.5	Prdm8	5	98180768	+	3219	1	-4.31237	0.000843713	0.0111164	-2.8355	0.140097	-0.767178	N/A	19.569	8.1872	3.4872	20.583	1.3216	4.7906	18.885	1.4331	12.023	2.8513	5.5407	21.944	1.1037	4.5399	16.966
E12.5	Scara3	14	65919394	-	3505	1	4.30699	0.000852169	0.0111733	1.33905	2.52985	0.766784	N/A	0.84577	1.0026	2.3828	1.4911	3.7516	2.7662	1.3515	3.6523	0.91754	2.1822	1.3617	1.1408	3.3702	0.932	1.4656
E12.5	Kcnj2	11	111066063	+	5548	1	4.29217	0.000875897	0.011429	1.37732	2.59785	0.765693	N/A	0.64882	0.5216	0.55035	2.0664	3.5203	0.97698	2.1879	3.6377	1.639	0.5974	0.8452	2.2742	3.3298	2.0763	0.99088
E12.5	Osbpl5	7	143688761	-	4185	1	4.28013	0.000895659	0.0116307	1.2691	2.41012	0.764803	N/A	7.893	5.7047	5.3431	11.32	20.331	7.0596	13.465	21.302	12.189	6.1733	6.7428	12.293	21.605	13.044	9.4751
E12.5	Snx7	3	117781496	-	2271	1	4.27041	0.000911972	0.0117858	1.42811	2.69093	0.76408	N/A	1.6317	2.594	0.98859	1.893	3.1505	1.1766	2.39	3.4532	0.7813	0.97296	0.99553	1.9563	4.6149	0.52995	0.63494
E12.5	Tril	6	53815467	-	5458	1	4.25596	0.00093676	0.0120208	1.88111	3.68358	0.763002	N/A	2.7739	2.8972	4.4754	6.8109	13.658	4.2661	11.843	16.524	2.3366	5.4497	1.749	5.2095	14.174	3.2761	3.5665
E12.5	Sfrp2	3	83766220	+	2101	1	-4.25465	0.000939058	0.0120208	-1.51165	0.350709	-0.762903	N/A	18.292	49.437	23.381	18.095	7.6852	12.027	15.172	5.8185	20.638	19.578	10.761	25.925	6.8061	12.97	24.278
E12.5	Cap2	13	46501802	+	3758	1	4.24737	0.000951837	0.0120528	1.08245	2.11763	0.762357	N/A	4.9865	3.2452	3.465	1.9739	6.9723	3.6972	2.3372	7.5493	4.5739	3.2564	3.0081	2.3171	6.523	4.8495	3.5492
E12.5	Tbc1d4	14	101442359	-	6741	1	4.24579	0.000954643	0.0120528	1.92038	3.78524	0.762238	N/A	1.602	0.88924	1.4255	4.4642	8.8927	2.4009	4.1577	9.7175	3.9153	1.3616	2.1117	3.8357	8.7618	4.3104	2.0054
E12.5	Ramp3	11	6658432	+	1321	1	4.24562	0.000954945	0.0120528	1.70372	3.25739	0.762225	N/A	0.8816	3.286	1.4956	0.70193	5.343	1.7915	0.82177	4.5397	2.6863	1.8657	1.3311	0.67263	5.2443	3.1236	0.68222
E12.5	Hpgds	6	65117292	-	3398	1	4.22925	0.00098445	0.0123674	1.39769	2.63479	0.76099	N/A	0.74777	1.5512	1.7443	0.96748	3.386	1.6625	1.5393	3.8691	0.78325	1.4256	0.59142	0.81062	3.3979	0.58187	3.5539
E12.5	Tead1	7	112679219	+	10062	1	4.20919	0.00102192	0.0127787	1.14638	2.21358	0.759464	N/A	9.333	5.526	14.967	9.9023	20.419	8.8314	10.063	20.86	6.5576	13.961	6.849	8.9808	19.093	6.5187	12.674
E12.5	Heph	X	96455335	+	6033	1	4.19206	0.00105507	0.0131324	1.54699	2.92206	0.758151	N/A	2.1761	1.833	3.8553	1.7745	6.5708	2.303	3.7623	8.2772	1.8381	3.7893	1.2769	1.9588	6.7721	2.1089	5.4673
E12.5	Irx3	8	91798510	-	2463	1	-4.16747	0.00110458	0.0136856	-1.28697	0.409812	-0.756251	N/A	16.678	19.554	35.003	19.919	9.6569	34.126	44.115	10.301	16.614	38.196	33.011	23.594	11.828	16.928	29.821
E12.5	Rmst	10	92081745	-	2787	1	4.15555	0.00112944	0.0139298	1.32032	2.49722	0.755323	N/A	10.371	8.4179	5.1878	16.544	23.035	8.4642	12.995	28.842	11.141	5.6107	7.8117	13.358	23.264	14.096	12.805
E12.5	Pipox	11	77880614	-	1874	1	4.14943	0.00114243	0.0140259	1.07427	2.10566	0.754844	N/A	5.0281	3.5296	3.0669	4.1833	7.1715	3.7886	6.1614	8.3079	2.8996	2.5849	2.1001	3.5561	6.3982	3.5322	2.645
E12.5	Lhx2	2	38351207	+	2386	1	-4.1411	0.00116036	0.0141815	-5.27823	0.0257688	-0.754191	N/A	175.76	148.62	101.73	2.5437	0.48627	110.83	5.1288	0.29001	35.091	107.42	125.64	6.0701	0.55836	17.366	60.811
E12.5	Cdk6	5	3344311	+	2470	1	4.13295	0.00117818	0.014309	1.14536	2.21202	0.75355	N/A	1.1144	0.12553	1.7452	1.331	3.2881	1.0818	1.9977	2.7548	0.89794	1.9612	1.3899	1.0792	3.0205	0.73088	2.4811
E12.5	Gnai1	5	18265134	-	3293	1	4.1315	0.00118138	0.014309	1.17506	2.25802	0.753436	N/A	12.089	14.186	9.054	18.149	32.356	11.337	13.276	30.819	21.721	8.852	13.299	18.105	32.689	26.34	12.425
E12.5	C1galt1	6	7845123	+	2165	1	4.12712	0.0011911	0.0143624	1.20712	2.30876	0.75309	N/A	2.5918	1.3366	3.1525	4.5165	7.3687	2.962	4.2392	7.937	3.3294	3.5721	2.9008	4.966	7.3843	3.653	3.9129
E12.5	Bcas1	2	170346990	-	3190	1	4.11348	0.00122189	0.0146682	1.84128	3.58328	0.75201	N/A	2.987	1.5227	1.8298	1.2684	9.5171	3.135	3.5268	9.472	6.3965	1.3054	2.2312	2.7018	9.0766	5.6322	3.0229
E12.5	Drd2	9	49340561	+	1649	1	4.11009	0.00122968	0.0146963	1.26623	2.40532	0.75174	N/A	0.89886	0.87745	0.92581	1.7892	2.7558	0.27778	2.4537	2.9374	1.2778	0.82459	0.71091	2.2631	3.7164	1.7203	0.76513
E12.5	Chgb	2	132781177	+	2833	1	4.10356	0.00124481	0.014765	1.7264	3.30902	0.75122	N/A	25.973	25.391	22.189	85.902	128.32	34.978	91.616	129.49	40.475	26.488	35.35	71.981	144.53	51.312	34.229
E12.5	Kcnj10	1	172341109	+	5507	1	4.10259	0.00124708	0.014765	1.81369	3.5154	0.751142	N/A	0.6921	0.52548	1.272	1.4235	5.4251	2.5785	3.8887	6.6386	2.0137	0.75617	2.6153	1.8878	6.1125	3.6528	0.57277
E12.5	Pls3	X	75785653	-	3592	1	4.10056	0.00125183	0.014765	1.0751	2.10687	0.750981	N/A	6.9265	13.264	16.876	12.649	23.553	10.223	15.935	23.919	7.9652	16.136	8.8584	10.068	22.105	7.7062	11.14
E12.5	Adcy1	11	7063388	+	12358	1	4.09338	0.00126878	0.0148999	1.75219	3.36869	0.750407	N/A	2.9814	1.2377	3.459	3.7448	11.665	3.4347	2.3797	12.897	8.0044	4.0505	4.3365	4.1343	12.973	8.2709	3.6171
E12.5	Map7	10	20148819	+	3995	1	4.07522	0.00131272	0.0152235	2.01576	4.04394	0.748947	N/A	1.6696	1.2676	0.33718	4.7264	6.0989	0.85992	3.3843	7.9964	1.8043	0.42545	0.54496	4.0702	7.8479	1.786	2.5266
E12.5	Plod2	9	92542122	+	3811	1	4.07076	0.00132376	0.0152235	1.56885	2.96669	0.748586	N/A	4.5838	4.5831	5.5847	11.325	18.723	4.6274	15.977	17.642	5.2378	5.3965	3.3837	10.072	18.271	5.143	5.8646
E12.5	Slc32a1	2	158610657	+	2905	1	-4.07046	0.00132452	0.0152235	-1.98535	0.252551	-0.748562	N/A	13.302	10.531	7.1719	32.47	6.1906	26.385	36.383	3.0568	30.806	10.97	21.071	34.318	6.7568	20.981	24.725
E12.5	Fstl5	3	76074460	+	5056	1	-4.07085	0.00132354	0.0152235	-1.56886	0.337074	-0.748593	N/A	4.3136	4.3336	7.2823	13.371	3.423	9.6182	13.195	2.0985	12.787	7.1605	10.881	14.393	3.812	11.834	6.6664
E12.5	Lhx9	1	138825185	-	5850	1	-4.07617	0.00131039	0.0152235	-4.50879	0.0439257	-0.749023	N/A	64.537	55.58	50.689	2.5072	0.26444	66.894	4.3355	0.45342	24.909	46.807	78.496	2.8555	0.21255	13.299	42.18
E12.5	Tox2	2	163225353	+	1775	1	4.05241	0.00137016	0.0156152	1.87123	3.65844	0.747097	N/A	18.133	8.9086	7.2855	25.407	61.28	16.774	33.415	60.62	29.176	8.1393	13.539	22.677	65.399	33.224	14.927
E12.5	Syt6	3	103575181	+	5406	1	-4.05366	0.00136696	0.0156152	-1.82672	0.281904	-0.747199	N/A	7.7749	2.6	2.5582	5.0053	1.5381	8.12	5.367	1.536	11.795	2.6096	9.5724	5.8184	1.6429	8.2689	5.6347
E12.5	2700046A07Rik	18	62751673	-	2233	1	4.04373	0.00139269	0.0158053	2.11884	4.34346	0.746389	N/A	4.3145	5.6929	1.4478	0.33975	6.4082	1.9829	0.44195	8.5217	0.89392	0.79922	0.48749	0.39792	5.1707	1.2704	1.574
E12.5	Colgalt2	1	152399766	+	4156	1	4.03821	0.00140721	0.015837	1.50194	2.83224	0.745937	N/A	0.58592	0.84551	0.62664	2.4542	4.1178	1.1205	3.5619	3.2467	1.4943	0.38852	1.1484	1.9242	4.6802	1.7789	0.60717
E12.5	Neurog1	13	56250497	-	1766	1	-4.0391	0.00140485	0.015837	-2.8596	0.137776	-0.74601	N/A	11.091	19.313	19.629	8.4009	1.314	21.139	10.226	1.6979	2.5746	14.87	21.195	9.1068	1.207	1.6064	12.401
E12.5	Syt17	7	118381855	-	1717	1	4.03334	0.00142013	0.0159045	1.84484	3.59214	0.745538	N/A	1.7882	0.54174	0.88914	3.3875	6.9826	1.1116	3.3336	6.4481	3.0356	1.2374	1.0729	3.2602	6.9316	3.4045	2.047
E12.5	Bcar3	3	122419679	+	3400	1	4.03153	0.00142499	0.0159045	1.51955	2.86702	0.745389	N/A	2.9271	3.8909	4.4638	1.19	6.7112	2.6944	2.4672	9.0226	2.7072	4.0492	2.315	1.1499	7.3666	3.0341	3.6049
E12.5	Kctd12b	X	153685153	-	4895	1	4.00369	0.00150161	0.0166908	1.22173	2.33226	0.743088	N/A	1.2977	1.119	3.5408	1.8426	4.9775	2.3082	2.7419	5.0419	1.7897	3.316	1.6935	1.7426	4.0462	1.6332	2.3934
E12.5	Rnu73b	3	86140616	-	171	1	3.99743	0.00151942	0.0168195	1.05922	2.0838	0.742567	N/A	2.4765	1.2088	1.0503	0.98591	3.3925	1.3393	1.1542	2.0233	1.9455	1.491	1.469	0.51962	3.1164	1.5082	0
E12.5	Plxdc2	2	16356221	+	3305	1	3.98936	0.00154269	0.0170007	1.99035	3.97333	0.741894	N/A	1.5697	1.4697	2.0922	7.5751	12.55	3.9037	7.2858	14.132	3.8251	2.6485	2.2042	6.9094	11.905	3.6675	2.1815
E12.5	Clstn2	9	97444394	-	4451	1	3.98741	0.00154838	0.0170007	2.38779	5.23355	0.74173	N/A	3.0684	1.9969	1.2106	8.9011	15.532	1.8867	4.6561	16.194	5.0577	1.5656	1.4486	8.2247	16.023	5.6396	2.0247
E12.5	Foxj1	11	116330703	-	2678	1	3.97517	0.0015845	0.0173269	2.42578	5.37321	0.740704	N/A	4.3092	8.1431	1.6767	13.567	29.894	4.1335	16.583	31.006	5.8388	2.0945	3.4707	12.077	28.058	6.388	4.4085
E12.5	1700084C01Rik	1	169928838	+	1540	1	3.97267	0.00159198	0.0173385	1.99498	3.9861	0.740493	N/A	1.0312	1.5436	1.3412	3.9958	8.413	1.4376	6.8568	8.3125	2.3763	1.6555	1.0875	3.4619	8.997	3.5167	2.2238
E12.5	Cpq	15	33083028	+	2113	1	3.95902	0.0016335	0.0177192	1.25439	2.38566	0.739341	N/A	1.3027	2.0054	3.1025	3.5904	6.7722	2.7459	4.437	5.84	1.627	3.2578	1.8229	3.1959	5.8006	2.2376	3.3268
E12.5	Ubxn10	4	138718525	-	3024	1	3.95391	0.00164933	0.0178194	0.972453	1.96217	0.738908	N/A	0.91028	1.2304	0.56424	1.115	3.0055	0.5554	2.2844	2.0975	1.0268	0.61827	0.63688	1.2635	1.9678	0.73912	1.7881
E12.5	Fndc3b	3	27416161	-	6975	1	3.95067	0.00165945	0.0178573	1.86482	3.64222	0.738632	N/A	3.8554	2.193	3.811	9.6441	18.076	3.5243	14.375	17.626	4.1814	3.8867	2.6531	8.8791	16.605	5.6447	4.225
E12.5	Gm10007	19	58296103	+	550	1	3.94715	0.00167051	0.0179049	2.29148	4.89558	0.738333	N/A	0.76998	0.37582	2.939	4.7512	13.185	3.1925	6.639	11.533	2.8228	1.0816	1.9792	5.6544	9.6891	1.8756	1.3109
E12.5	Abca5	11	110269368	-	8369	1	3.94253	0.00168514	0.0179904	1.25225	2.38212	0.73794	N/A	1.1259	0.74096	0.94428	2.2562	4.2053	1.5872	1.9928	3.9687	2.1731	1.1779	1.5508	2.6012	3.7781	2.8042	2.0352
E12.5	Mybpc1	10	88518278	-	4081	1	3.93731	0.00170182	0.0180969	1.18864	2.27938	0.737495	N/A	0	0.05065	0.55013	2.2101	2.2744	0.35543	1.2817	3.2216	0.46195	0.56226	0.43088	2.6563	2.6769	0.653	0.37541
E12.5	Foxa1	12	57540631	-	3287	1	3.91669	0.00176945	0.0187423	4.5096	22.7785	0.735725	N/A	2.4479	1.5407	0.10928	9.7964	74.302	0.11613	17.143	80.136	12.82	0.10342	0.17832	8.5962	77.847	33.894	0.57577
E12.5	Pde1b	15	103503197	+	3054	1	-3.90786	0.00179924	0.0189834	-0.957613	0.514908	-0.734963	N/A	25.133	23.858	21.319	43.169	16.273	31.597	43.689	14.878	40.669	25.49	29.776	46.144	18.932	26.853	43.615
E12.5	Hepacam	9	37367505	+	3188	1	3.89649	0.00183832	0.0193203	0.960989	1.94664	0.733978	N/A	0.03321	0.032419	0.11268	1.2163	2.6689	0.33525	2.2907	1.5194	0.86963	0.053315	0.34146	1.4772	2.591	0.80895	0
E12.5	A430105I19Rik	2	118754144	-	4816	1	3.8839	0.00188268	0.0197097	0.96985	1.95864	0.73288	N/A	2.1764	0.79402	1.6596	2.2929	3.0114	1.6803	2.7049	4.1906	1.6349	1.5176	1.5127	1.7158	2.6741	1.1959	1.4035
E12.5	Gmpr	13	45507368	+	1654	1	3.87217	0.00192496	0.0200746	0.99204	1.989	0.731853	N/A	3.9046	7.0609	2.7147	5.5041	10.171	4.2463	3.9976	8.8552	6.6376	3.4425	3.7463	5.6407	7.5178	4.8855	3.3237
E12.5	Isl1	13	116298269	-	2626	1	3.85889	0.00197397	0.0204399	3.24993	9.51319	0.730685	N/A	8.2247	19.482	1.0943	0.0642	14.838	1.1338	0.93952	20.861	0.33784	2.3948	0.86095	1.8948	15.355	0.85114	1.0296
E12.5	Mab21l1	3	55782409	+	2878	1	-3.85858	0.00197513	0.0204399	-2.43561	0.184846	-0.730658	N/A	10.484	55.949	89.585	51.491	8.9363	98.836	39.88	9.2966	33.985	82.917	121.3	65.143	8.7027	15.263	47.378
E12.5	Nedd9	13	41309915	-	4852	1	3.83712	0.00205717	0.0211892	1.1308	2.18981	0.728755	N/A	3.3167	3.3229	6.6261	5.2641	9.6647	3.3199	9.4579	11.98	3.4741	6.9886	3.9693	5.2192	9.7201	4.5002	4.8293
E12.5	Rnf32	5	29197905	+	1207	1	3.83382	0.00207009	0.0211892	1.17066	2.25114	0.728461	N/A	3.5963	5.052	2.0089	5.5172	8.0906	2.783	5.4781	9.3637	4.9614	2.4643	3.2606	4.6378	7.6528	4.6294	2.5386
E12.5	Lsamp	16	41533241	+	2567	1	3.83357	0.00207107	0.0211892	1.19577	2.29067	0.728438	N/A	5.3204	3.1404	4.303	7.0273	15.556	9.8438	6.9969	14.017	9.1153	4.4363	9.8838	6.5421	15.155	8.64	7.2673
E12.5	Tmtc1	6	148232429	-	8446	1	3.81962	0.00212663	0.0216755	1.06099	2.08636	0.72719	N/A	0.92761	0.79539	1.765	1.7166	3.3885	2.8924	1.2619	3.6185	1.6412	2.1734	2.2704	1.9357	3.7857	1.8728	2.102
E12.5	Lmcd1	6	112273657	+	1828	1	3.80712	0.0021777	0.0220362	1.8598	3.62958	0.726066	N/A	0.28959	2.0919	1.9159	2.859	10.314	4.1345	5.9385	7.5076	1.092	1.9526	3.9394	3.1595	7.8711	1.1757	3.0073
E12.5	Gabra5	7	57407668	-	2774	1	3.80522	0.00218554	0.0220362	1.7779	3.42927	0.725895	N/A	0.61066	0.74514	0.4856	2.2791	5.0539	0.82561	1.423	4.8642	3.478	0.55145	1.7508	2.4664	6.2434	4.3075	0.48732
E12.5	Brinp2	1	158245268	-	4201	1	3.805	0.00218649	0.0220362	1.10621	2.1528	0.725875	N/A	3.1502	3.6164	3.6127	5.0164	10.15	6.5965	4.3929	10.597	5.9922	5.462	7.6739	4.9704	11.142	8.7786	3.1749
E12.5	Tsku	7	98350667	-	2900	1	3.79576	0.00222519	0.0223429	0.93707	1.91464	0.72504	N/A	3.5778	3.3144	3.6231	5.0868	7.3682	4.0277	7.7248	7.6354	3.671	3.9269	2.4543	5.3925	7.9629	3.6757	3.4805
E12.5	Onecut3	10	80494805	+	4789	1	-3.79212	0.00224064	0.0224147	-2.24032	0.211639	-0.724709	N/A	4.8857	1.1654	3.5254	7.4984	0.84795	6.9981	3.5032	1.3004	14.727	4.046	9.0922	8.5162	1.3539	12.763	5.4762
E12.5	Epha8	4	136929418	-	4813	1	-3.77027	0.00233566	0.023279	-2.17406	0.221585	-0.722718	N/A	19.27	6.1843	15.244	4.0457	2.0691	11.262	2.5425	1.8211	10.461	15.609	13.988	3.9138	1.993	7.0194	17.189
E12.5	4933436C20Rik	8	92326032	-	1343	1	-3.75708	0.002395	0.0237827	-0.981465	0.506465	-0.721507	N/A	7.5679	7.8495	11.568	11.361	4.8955	10.459	23.882	6.4404	8.1747	11.517	10.35	12.571	5.2907	11.458	9.9315
E12.5	Plekhg1	10	3740276	+	7514	1	3.74233	0.00246319	0.0243702	1.96436	3.90238	0.720144	N/A	1.5217	1.3755	7.7326	2.412	11.349	2.9057	3.3228	11.312	1.6382	7.2272	2.4628	1.8566	10.213	1.8763	6.1888
E12.5	Corin	5	72300024	-	5133	1	3.73713	0.00248771	0.0244338	4.11978	17.3851	0.719662	N/A	0.020626	0.080539	0.17495	16.324	34.433	0.13385	22.206	42.868	0.86418	0.23179	0.048939	15.077	33.724	1.4738	0.035114
E12.5	Soga2	17	66336981	-	7378	1	-3.73765	0.00248521	0.0244338	-1.00478	0.498346	-0.719711	N/A	31.096	16.207	21.994	17.115	8.2953	14.89	12.6	9.0192	14.129	21.713	14.402	16.282	8.5711	10.615	26.518
E12.5	Msx1	5	37820490	-	2031	1	3.72811	0.00253077	0.0247667	2.69895	6.4933	0.718824	N/A	0.41703	2.6461	6.544	0.16602	11.378	1.9546	0.19436	13.571	0.49141	7.8666	0.41229	0.21875	13.294	1.6931	7.0109
E12.5	Lmx1b	2	33564535	-	1319	1	3.70251	0.00265731	0.0258267	3.685	12.8616	0.716425	N/A	0.080267	0	2.5872	11.631	48.087	0.46303	15.413	46.34	4.7082	3.2215	0.19045	13.338	46.53	19.552	3.0746
E12.5	Gfra1	19	58236691	-	3324	1	3.70129	0.00266346	0.0258267	2.14128	4.41152	0.716311	N/A	11.466	5.379	11.32	36.467	71.322	23.036	60.24	79.174	14.846	11.045	16.45	37.343	75.484	16.836	10.14
E12.5	Sdc2	15	32920622	+	3413	1	3.70045	0.00266777	0.0258267	1.31539	2.4887	0.716231	N/A	2.2955	5.1176	6.5517	4.1493	9.1219	4.2946	4.5975	11.387	2.4044	6.723	2.0609	3.6187	9.3423	3.2744	6.3109
E12.5	Kank1	19	25237101	+	5510	1	3.6879	0.00273239	0.0263578	1.30239	2.46636	0.715045	N/A	1.0184	1.3505	2.5588	2.7231	5.6152	2.9096	4.1373	5.2535	1.268	2.113	2.3555	3.1446	4.8358	2.0594	1.7337
E12.5	Gm3500_loc2	14	5365791	-	2082	1	3.67227	0.00281505	0.0269399	1.06141	2.08698	0.71356	N/A	1.2713	1.5389	1.0783	2.2673	3.3901	1.2834	2.0382	3.3789	1.5447	0.77555	0.96525	1.9632	2.6449	2.6838	1.212
E12.5	Ube2ql1	13	69702831	-	2782	1	3.67211	0.00281591	0.0269399	1.34276	2.53636	0.713544	N/A	23.29	32.841	18.238	37.693	88.484	32.93	33.487	78.805	57.919	22.514	42.56	47.334	92.552	74.81	21.478
E12.5	En2	5	28165595	+	3637	1	3.67086	0.00282265	0.0269399	3.71379	13.1209	0.713425	N/A	0.087329	5.6265	12.988	5.7247	90.094	29.365	38.449	89.293	2.2868	14.394	19.501	9.4547	91.357	1.7727	2.2053
E12.5	4732416N19Rik	6	148212187	+	651	1	3.65875	0.00288867	0.0274729	0.963237	1.94968	0.712266	N/A	1.301	0.63503	1.6554	1.5538	3.2674	2.5799	1.0612	3.7202	2.7255	1.8276	1.6721	1.6379	2.5922	1.7167	1.5228
E12.5	Gca	2	62664226	+	3388	1	3.65546	0.00290686	0.0274768	0.938593	1.91666	0.71195	N/A	0.53124	0.97616	0.92772	2.0402	1.9691	0.87879	2.1264	2.8934	1.0147	0.60201	0.49431	1.4162	2.0186	1.1418	0.5852
E12.5	2610100L16Rik	3	17789820	+	1463	1	-3.655	0.00290943	0.0274768	-1.25258	0.419697	-0.711906	N/A	24.894	42.527	19.336	11.466	8.3271	18.838	11.67	6.7793	13.341	20.099	20.948	11.175	6.678	12.104	17.248
E12.5	Ecel1	1	87147654	-	3085	1	3.65142	0.00292935	0.0275686	2.99145	7.95272	0.711562	N/A	2.6768	6.0972	0.23288	9.0989	17.3	0.94035	6.5578	23.439	1.8692	0.33057	1.0314	11.722	19.117	2.5636	0.4674
E12.5	Qsox1	1	155778154	-	3461	1	3.63884	0.00300063	0.0281414	1.24992	2.37828	0.710348	N/A	8.4735	7.7939	5.4749	15.856	19.611	7.0805	15.055	21.626	8.5551	5.9914	5.5162	17.329	21.094	8.1718	7.994
E12.5	Gm3383_loc1	14	5439121	-	880	1	3.62464	0.00308316	0.0288153	0.937705	1.91548	0.708971	N/A	1.6843	1.4093	1.5307	2.0116	4.1751	1.4748	2.355	2.49	1.3862	0.96573	1.8079	1.6155	2.826	2.6376	1.1265
E12.5	Efcc1	6	87730768	+	2853	1	3.61718	0.00312741	0.0291123	1.30036	2.46289	0.708245	N/A	2.4121	0.39848	0.97578	3.0137	3.8295	1.0436	1.9025	4.972	1.8269	1.2511	0.3522	2.585	3.331	1.7476	2.1796
E12.5	Ajap1	4	153373220	-	3167	1	3.61566	0.00313649	0.0291123	1.05866	2.083	0.708096	N/A	3.0755	4.1119	3.1475	6.1751	9.8304	3.8569	5.796	10.16	7.5634	5.1522	4.6534	7.0702	11.863	8.9846	4.6668
E12.5	Il17rd	14	27038900	+	8320	1	3.61043	0.00316804	0.0292436	1.46499	2.76061	0.707585	N/A	1.3616	1.2546	1.9537	1.2563	4.9738	7.0194	2.3011	5.1564	1.3062	1.7262	2.0833	1.4951	4.7718	1.6222	1.484
E12.5	C1qtnf1	11	118428356	+	4619	1	3.60973	0.0031723	0.0292436	1.01839	2.02566	0.707516	N/A	0.96268	0.67126	0.89434	0.69349	2.3863	2.0329	0.66233	2.297	1.7286	0.90154	0.85204	1.1927	2.7112	2.4381	0.78044
E12.5	Fbln2	6	91212663	+	4577	1	3.60206	0.00321913	0.0295281	1.56432	2.95738	0.706764	N/A	1.0409	1.3548	1.8836	1.5655	4.7107	5.6377	1.5524	6.4252	1.5022	1.9682	1.0611	2.116	5.6081	1.8218	4.2137
E12.5	Enkur	2	21180730	-	1299	1	3.5994	0.00323558	0.0295281	1.56492	2.95862	0.706503	N/A	0.32601	1.7504	0.48393	2.5308	5.2846	0.41139	4.0265	3.4625	1.0244	0.13085	0.32231	2.6677	3.8973	0.92649	1.1794
E12.5	Parvb	15	84231942	+	3805	1	3.59934	0.00323595	0.0295281	0.91473	1.88522	0.706497	N/A	13.411	7.877	14.019	6.779	19.312	13.663	9.6223	21.398	8.0148	14.853	10.739	6.2817	16.55	9.8956	10.35
E12.5	Igfbp5	1	72858064	-	5954	1	3.59583	0.00325773	0.0296161	2.23736	4.71533	0.706152	N/A	33.465	15.432	21.041	73.379	130.28	11.694	74.852	145.14	28.739	19.797	7.6788	59.545	130.69	44.729	38.007
E12.5	Gad2	2	22622226	+	5725	1	-3.59426	0.00326753	0.0296161	-1.61977	0.325387	-0.705997	N/A	22.377	13.359	7.0588	27.269	7.9376	25.856	40.354	5.1167	29.482	9.2778	20.301	28.061	7.4467	21.007	30.224
E12.5	Megf10	18	57132989	+	7614	1	3.59244	0.00327895	0.0296202	1.18834	2.27891	0.705817	N/A	4.7138	4.4658	10.709	12.389	20.876	11.149	17.187	20.296	7.9814	9.1637	9.161	10.655	18.699	7.3274	7.1728
E12.5	Gpd2	2	57237577	+	6031	1	3.57785	0.00337175	0.030357	1.07676	2.10929	0.704375	N/A	3.8269	2.4677	3.1716	5.1016	7.2463	2.2405	4.0254	7.9549	4.505	2.9592	2.0132	4.8324	7.7463	5.1314	5.5887
E12.5	Kcnd3	3	105452229	+	7326	1	3.56019	0.00348768	0.0312953	1.5282	2.88426	0.702617	N/A	6.3732	2.8779	7.0117	16.926	27.583	9.0035	13.39	28.54	15.485	9.0831	9.8297	16.083	28.248	13.4	9.4353
E12.5	Smpdl3a	10	57794443	+	1891	1	3.55738	0.0035065	0.0312953	1.77491	3.42217	0.702336	N/A	2.0155	3.7711	2.9919	9.272	16.975	2.6241	12.838	12.746	3.2841	3.9099	2.524	7.3301	11.413	3.3186	2.5735
E12.5	Selenbp1	3	94932982	+	1785	1	3.55675	0.00351073	0.0312953	1.0228	2.03186	0.702273	N/A	0.23725	0.8685	0.45279	1.7945	2.4375	1.5824	2.6538	2.5197	0.80764	0.76176	0.98512	1.6925	2.5874	0.96319	1.0098
E12.5	St6galnac3	3	153202508	-	3985	1	3.54645	0.00358069	0.0317138	1.04388	2.06176	0.701239	N/A	2.8162	2.2564	4.6197	5.2671	8.8801	3.4866	7.3551	6.9746	2.5324	3.6894	2.9208	4.7047	6.8201	3.3005	3.2114
E12.5	Plcb1	2	134786063	+	7216	1	3.54638	0.00358115	0.0317138	1.70574	3.26197	0.701233	N/A	2.6263	1.1172	1.8668	4.6026	9.1514	2.1582	3.5695	9.8769	5.7169	1.5664	2.1468	5.7627	9.4282	6.2901	2.6852
E12.5	Psd3	8	67689081	-	10000	1	3.53618	0.00365183	0.0322339	1.28442	2.43585	0.700205	N/A	6.3418	2.3047	4.4183	9.93	15.45	5.405	9.7306	15.788	7.2969	4.6231	5.2251	9.3475	13.784	8.7426	6.0291
E12.5	Hist1h2ap_loc2	13	21810366	+	493	1	-3.51878	0.00377565	0.0332183	-1.0645	0.478139	-0.698443	N/A	3.2213	3.1446	2.5502	1.8808	1.7651	2.6325	1.8016	0.93571	2.2494	5.6886	2.7176	2.8837	1.0809	2.4412	1.6452
E12.5	Kctd6	14	8214047	+	1748	1	3.51377	0.00381209	0.0334301	1.10295	2.14794	0.697932	N/A	7.2681	8.3958	3.1339	3.8579	8.3522	2.6641	3.7826	8.247	3.3624	2.674	2.7305	4.3716	8.3838	3.6884	3.9183
E12.5	Meis2	2	115861263	-	5367	1	-3.50403	0.00388391	0.0339497	-3.11674	0.115284	-0.696939	N/A	6.49	27.518	62.111	81.531	3.7111	41.236	11.952	3.6315	15.662	58.556	49.52	110.64	2.1348	11.02	5.0375
E12.5	Itgb5	16	33829564	+	3382	1	3.48827	0.00400309	0.0348785	1.56146	2.95151	0.695321	N/A	3.3496	4.4005	3.6378	10.319	20.126	5.9141	17.362	16.641	9.4107	4.7493	4.7785	8.8802	20.642	11.032	4.3968
E12.5	Rassf4	6	116633007	-	6444	1	3.46033	0.00422355	0.036681	1.66943	3.1809	0.692428	N/A	3.7952	2.8709	12.305	8.3458	18.86	4.9757	11.823	22.174	3.4418	12.674	4.7299	7.0874	18.717	3.3884	10.727
E12.5	Olfml3	3	103735393	-	1836	1	3.45614	0.00425765	0.0368587	1.7186	3.29118	0.691991	N/A	1.4416	1.745	1.2717	3.5352	5.5295	3.1601	5.0526	6.5955	0.96641	1.0646	1.2314	3.8233	5.9502	1.0301	1.4726
E12.5	Ndrg1	15	66929317	-	2990	1	3.44439	0.00435475	0.0375553	0.980633	1.97333	0.690762	N/A	0.42491	0.82958	0.7809	2.0017	2.1666	2.2979	0.95717	2.0442	0.70469	1.0232	0.67212	1.6939	3.2081	1.4663	0.72338
E12.5	Shh	5	28456839	-	2767	1	3.44306	0.00436592	0.0375553	3.89626	14.8899	0.690622	N/A	3.2141	2.2411	0.06491	17.212	53.812	0.19313	28.782	53.891	4.9697	0.030713	0.090786	13.487	49.978	15.534	0.06514
E12.5	Tmcc3	10	94514756	+	5989	1	3.4391	0.00439922	0.0377216	0.963878	1.95055	0.690207	N/A	1.6794	0.82833	1.6044	2.6461	3.4548	1.4787	2.9496	3.6395	2.1849	1.5751	1.538	2.9673	3.5889	1.9378	1.4446
E12.5	Rspo2	15	43020794	-	3440	1	3.41988	0.0045646	0.0389202	2.60111	6.06752	0.688179	N/A	0.061554	5.6783	1.6708	0.29405	10.146	0.24412	0.11475	12.941	1.3862	2.0752	0.34078	0.30996	10.921	14.844	4.1917
E12.5	AI593442	9	52673041	-	5717	1	3.41952	0.00456783	0.0389202	1.95941	3.88903	0.68814	N/A	1.2963	1.2655	1.1624	5.1459	12.312	2.0431	7.112	8.3918	3.9377	1.5162	3.2955	5.5019	9.803	4.0599	1.403
E12.5	Nfix	8	84707598	-	4005	1	3.41196	0.00463461	0.0392487	1.81188	3.511	0.687338	N/A	1.8769	0.64514	2.5786	7.4297	14.026	3.5836	7.2198	12.872	5.4271	2.8646	3.3243	7.7651	12.751	5.8812	3.6454
E12.5	Igfbp2	1	72824379	+	1427	1	3.41187	0.00463544	0.0392487	1.42066	2.67707	0.687328	N/A	55.718	173.89	133.92	55.882	195.54	67.782	95.921	221.36	44.374	164.31	59.442	58.157	201.72	43.735	82.543
E12.5	Gsn	2	35256258	+	3038	1	3.39794	0.00476109	0.0400878	1.18139	2.26795	0.685845	N/A	2.8925	5.239	4.1088	1.3596	6.6516	4.096	3.2159	6.7571	2.4822	4.4478	2.0948	2.2521	7.1334	2.1788	4.509
E12.5	Gpr37	6	25668522	-	3305	1	3.3976	0.00476423	0.0400878	1.83406	3.5654	0.685808	N/A	0.57661	0.31271	0.16303	3.8768	5.3243	0.23099	4.5686	4.7457	0.53686	0.25714	0.12668	3.6295	5.0791	0.52021	0.43629
E12.5	Rbms3	9	116572746	-	8315	1	3.38815	0.00485151	0.0406955	1.26651	2.40578	0.684796	N/A	1.9226	1.1559	2.3652	4.1463	6.9186	2.6534	3.0384	6.7684	4.5612	3.0457	2.286	5.1934	7.0498	4.7454	2.2977
E12.5	Epha4	1	77367184	-	6428	1	-3.37631	0.00496323	0.0415037	-1.08446	0.471568	-0.683521	N/A	30.207	18.715	37.134	34.083	10.875	23.313	25.931	11.429	14.388	35.617	25.741	33.286	11.731	13.574	14.497
E12.5	Fmo1	1	162829560	-	2426	1	-3.35299	0.00519077	0.0432724	-1.15345	0.44955	-0.680994	N/A	1.5274	2.2579	2.147	3.2662	1.0761	2.8007	1.7492	0.66553	3.5198	3.3279	1.2426	3.1498	1.4278	3.1183	4.8293
E12.5	Pex5l	3	32949630	-	3597	1	3.34575	0.00526351	0.0433263	1.14761	2.21547	0.680204	N/A	1.972	1.6378	2.4217	2.4372	4.1664	1.5918	3.3472	4.3284	0.67826	2.7643	1.3502	2.9149	4.1236	0.74087	1.9793
E12.5	Gpr98	13	81095067	-	19428	1	3.34501	0.00527105	0.0433263	2.28263	4.86565	0.680123	N/A	7.5421	2.5215	2.5515	14.704	27.755	3.3322	16.915	25.05	4.7662	1.8591	1.8102	11.384	22.588	5.1018	9.2218
E12.5	Camk1d	2	5293456	-	7211	1	3.3447	0.0052742	0.0433263	1.47493	2.7797	0.680089	N/A	4.111	1.0319	1.1582	2.525	5.2024	0.93164	3.5035	5.0059	1.8454	1.2375	0.89414	3.0559	5.0253	2.2174	2.0496
E12.5	Ccdc37	6	90403735	-	2241	1	3.34438	0.00527743	0.0433263	1.95263	3.87079	0.680054	N/A	1.559	0.87625	1.1621	4.1	10.139	2.4868	8.1028	9.0059	4.4041	0.79637	2.5035	3.8856	9.1948	4.258	1.6086
E12.5	Wscd2	5	113550319	+	3911	1	-3.34932	0.00522756	0.0433263	-1.15766	0.448239	-0.680594	N/A	11.505	3.3561	3.5361	5.4314	2.5463	4.0406	3.6084	1.8282	7.6841	3.4115	3.7468	5.4526	2.4299	5.8468	7.3507
E12.5	Zbtb16	9	48654296	-	5214	1	-3.33675	0.00535548	0.0438338	-1.07651	0.474175	-0.679219	N/A	2.4366	0.25768	2.5491	2.0856	0.89009	1.8449	2.593	0.79627	2.2758	2.3797	1.4614	2.3176	1.0732	1.8466	4.8915
E12.5	Fam184a	10	53633144	-	4050	1	3.33199	0.00540465	0.0441026	1.11137	2.16051	0.678697	N/A	3.5029	2.2967	3.6365	7.4305	10.48	3.4684	8.4067	8.7136	5.5037	3.2945	3.184	6.0114	9.5615	5.5187	4.6285
E12.5	C130021I20Rik	2	33641092	+	3915	1	3.33021	0.00542322	0.0441208	4.24769	18.9968	0.678501	N/A	0.16226	0.1056	4.106	24.718	96.143	0.507	36.5	98.418	7.5063	4.3415	0.27805	27.871	104.06	38.69	3.2688
E12.5	Gipr	7	19157124	-	1892	1	3.32623	0.00546492	0.0443266	1.01532	2.02135	0.678063	N/A	2.2383	0.71013	1.0442	1.3366	3.6794	2.2192	1.7734	3.5354	2.6962	1.0331	2.2129	1.4089	2.9105	2.2264	1.8577
E12.5	Megf6	4	154170612	+	6976	1	-3.32181	0.00551157	0.0445711	-0.885763	0.541201	-0.677576	N/A	4.7199	4.2668	8.3676	3.5888	2.6888	7.4854	4.8523	2.7608	3.8947	7.5043	5.3535	3.4772	2.6609	3.549	5.6843
E12.5	Per2	1	91415981	-	5937	1	3.31035	0.0056344	0.0454284	1.17448	2.25711	0.676309	N/A	2.2112	0.94003	1.1345	2.6835	4.9996	1.6588	3.3079	4.5455	3.2875	1.3885	1.9181	3.083	4.5927	2.7511	2.4743
E12.5	Npl	1	153503015	-	1503	1	3.30189	0.00572691	0.0460368	1.68053	3.20545	0.675369	N/A	1.1975	2.613	3.585	7.964	12.158	2.4381	8.9298	12.123	3.5416	3.7318	2.1728	6.8577	10.755	5.4336	2.5783
E12.5	Fam65b	13	24614509	+	7068	1	-3.29114	0.00584653	0.0468589	-1.15912	0.447786	-0.674171	N/A	6.0665	4.7084	9.4784	7.9787	4.0081	11.19	7.1209	4.1281	12.928	8.9818	12.771	9.5668	4.0086	5.8137	20.975
E12.5	Id3	4	136143721	+	1053	1	3.28816	0.00588019	0.0469893	1.5143	2.8566	0.673837	N/A	23.929	77.538	74.623	31.06	92.095	22.692	28.116	123.43	26.96	80.465	19.164	22.783	96.155	32.982	56.401
E12.5	Nacc2	2	26055535	-	7116	1	3.2858	0.00590697	0.0470641	1.00804	2.01117	0.673573	N/A	2.5144	1.6557	2.3094	4.2527	6.3724	2.9073	5.27	5.802	3.7401	2.0422	2.8712	3.9333	5.6291	3.9624	2.001
E12.5	Sim1	10	50895550	+	7455	1	3.27718	0.00600574	0.0477103	1.8195	3.52959	0.672606	N/A	1.5196	0.34658	0.012046	0.83673	4.3318	0.38913	0.039713	5.6619	2.9751	0.0114	0.011232	0.035756	4.3843	7.9104	0.012089
E12.5	Fkbp9	6	56831958	+	3111	1	3.27295	0.00605482	0.0479591	1.08758	2.12517	0.67213	N/A	10.822	12.823	15.444	17.504	28.033	11.018	24.109	26.58	7.0223	15.926	6.9174	17.737	25.009	8.4003	12.37
E12.5	Pdia5	16	35397311	-	1909	1	3.26947	0.00609547	0.0480989	0.944085	1.92397	0.671738	N/A	3.1057	6.9298	3.2459	2.9143	5.9258	3.4792	4.2391	7.0682	2.3817	4.2292	1.8423	2.6996	5.9087	2.7019	3.5879
E12.5	Tenm4	7	96210536	+	10733	1	3.2684	0.00610808	0.0480989	1.88341	3.68945	0.671617	N/A	7.6645	1.3577	11.003	16.061	32.349	7.3333	19.061	35.083	7.6252	12.043	7.513	13.685	29.699	10.989	7.6074
E12.5	Fbxl7	15	26540458	-	4716	1	3.26607	0.00613552	0.048122	0.98753	1.98279	0.671354	N/A	2.1103	1.6875	5.2366	3.3067	7.2371	5.2772	4.4154	6.8961	3.974	4.6132	4.4211	3.8624	7.2696	3.6639	2.8473
E12.5	Xylt1	7	117380878	+	3170	1	3.26253	0.00617747	0.048122	1.38825	2.61762	0.670954	N/A	0.90175	0	1.1615	2.8187	3.9346	1.2041	3.3	4.2201	2.5537	1.3404	1.2943	3.756	5.1273	2.1152	1.1087
E12.5	Dhrs3	4	144892726	+	1897	1	3.26212	0.00618228	0.048122	1.65771	3.15515	0.670909	N/A	0.16743	1.4165	0.56808	4.488	4.74	2.0122	2.393	3.9516	0.99379	0.80639	0.92696	4.5903	6.0866	0.90632	1.2352
E12.5	Irx2	13	72628877	+	2563	1	-3.26447	0.00615447	0.048122	-0.888104	0.540324	-0.671173	N/A	33.666	20.444	26.279	36.935	18.937	25.795	51.173	16.019	42.229	28.615	30.613	40.492	17.881	20.56	51.478
E12.5	Lifr	15	7129471	+	10433	1	3.25938	0.00621497	0.0482198	1.11163	2.16089	0.670598	N/A	1.1061	0.88165	1.558	3.0218	3.7255	1.9903	2.535	3.7363	1.6263	1.2137	1.2761	3.2704	3.3201	1.7056	1.1921
E12.5	Foxd2	4	114906279	-	2719	1	3.25808	0.00623055	0.0482198	1.88418	3.69143	0.670451	N/A	0.19469	0.38011	0.033028	0.093007	4.4449	0.92655	0.072591	5.3019	5.0574	0.031256	0.030796	0.065358	5.0631	6.26	0.099435
E12.5	Lipg	18	74939321	-	3887	1	3.25176	0.0063068	0.0486362	2.40714	5.3042	0.669734	N/A	1.2802	0.85085	0.48517	6.9396	14.402	2.1997	10.816	10.711	3.5948	0.21864	2.2835	6.7892	13.321	3.052	0.83467
E12.5	Eps8	6	137477244	-	5036	1	3.25065	0.00632037	0.0486362	0.969275	1.95786	0.669607	N/A	1.829	1.2929	0.76679	2.3769	3.2062	1.6827	1.8029	3.2977	2.5103	0.72564	0.93113	2.3996	2.9629	2.0143	1.4674
E12.5	Skap2	6	51859164	-	1739	1	3.24644	0.00637175	0.0488923	1.62601	3.08659	0.669129	N/A	0.54793	1.2481	0.67133	3.684	5.7267	1.2731	4.086	5.7033	1.658	1.4661	0.86673	4.292	3.7284	1.137	1.0365
E12.5	Frmd4b	6	97286866	-	5129	1	3.24326	0.00641084	0.0490529	1.20153	2.29983	0.668767	N/A	20.91	13.219	10.838	28.63	37.155	16.79	36.135	38.225	12.065	9.3285	13.24	26.159	36.157	13.945	11.228
E12.5	Gpr26	7	131966359	+	2899	1	3.24077	0.00644169	0.0491497	1.36384	2.5737	0.668483	N/A	1.4608	0.2139	0.71248	1.3666	4.2023	1.027	1.1574	3.5406	3.634	0.9674	1.6175	2.0536	3.7071	3.8253	0.93261
E12.5	Nptx2	5	144545786	+	2651	1	3.23145	0.00655833	0.0498987	1.20155	2.29986	0.667417	N/A	1.7173	2.846	1.7615	3.2433	5.4708	2.6782	1.0051	4.3068	2.6772	1.8914	3.1586	1.877	4.9585	3.6967	1.0199
E12.5	Gm3383_loc2	14	5791612	-	880	1	3.21595	0.00675691	0.0512652	0.92549	1.89933	0.665636	N/A	1.6843	0.70467	1.3266	1.5326	2.8566	1.735	2.355	2.8832	1.7642	0.96573	1.4273	2.3223	3.7343	3.0283	1.6386
E12.5	Nfia	4	97581842	+	9743	1	3.21046	0.00682866	0.0516645	1.44623	2.72496	0.665003	N/A	2.8036	2.9383	1.2996	5.6929	9.7649	4.098	6.7662	9.4695	3.9837	1.4043	2.9393	6.1468	9.198	4.491	4.0699
E12.5	Garnl3	2	32986365	-	3487	1	3.19439	0.0070432	0.0528177	1.11571	2.16701	0.663141	N/A	3.6131	1.6598	3.5283	5.4875	8.651	3.4372	6.3961	9.4259	5.7563	3.5583	3.4339	6.294	10.061	5.6948	6.5646
E12.5	Postn	3	54361006	+	3395	1	3.19369	0.00705272	0.0528177	2.56734	5.92715	0.663059	N/A	0.18711	1.0655	1.7194	0.67039	9.3127	5.3518	0.34882	13.758	9.734	2.8787	0.24664	0.54962	11.877	10.382	0.584
E12.5	Gm17455	10	60399625	+	957	1	3.19314	0.00706018	0.0528177	1.37812	2.5993	0.662995	N/A	0.22126	0.75597	0.37535	2.8186	4.8495	0.079772	3.1968	2.8922	0.34763	0.88803	0.087498	2.9711	3.1555	0.71862	1.5067
E12.5	Rfx4	10	84755947	+	4174	1	3.19177	0.00707886	0.0528177	0.972879	1.96275	0.662835	N/A	15.117	11.737	31.089	23.911	35.279	15.528	29.01	42.301	12.567	30.378	13.802	22.437	34.791	15.446	20.49
E12.5	Antxr1	6	87133852	-	5364	1	-3.195	0.00703497	0.0528177	-1.33575	0.396187	-0.663211	N/A	3.4936	4.0077	5.8262	1.6029	1.4961	5.394	2.1158	1.161	2.2948	5.1808	3.1221	1.7062	1.2087	2.2918	5.998
E12.5	Smoc1	12	81026707	+	3596	1	-3.18604	0.00715736	0.0532563	-2.08151	0.236267	-0.662168	N/A	3.4152	13.738	39.008	15.542	4.2751	25.688	9.962	2.245	8.6965	32.826	28.967	15.789	3.9271	4.8529	14.461
E12.5	Pbxip1	3	89436603	+	4581	1	3.17625	0.00729361	0.054121	1.34808	2.54574	0.661022	N/A	1.9876	2.2335	4.6852	7.1948	11.503	3.8829	10.965	10.12	3.6312	4.6935	2.7418	7.2154	11.09	4.1847	4.1706
E12.5	Fgd3	13	49263109	-	3210	1	3.17179	0.00735639	0.0544373	1.53741	2.90273	0.6605	N/A	2.9354	1.2235	1.0911	4.7793	6.7168	1.641	4.4578	5.9639	2.4874	1.059	1.3304	4.0414	6.3085	3.3743	1.7407
E12.5	Lgals7	7	28864285	+	697	1	-3.17005	0.00738115	0.0544713	-2.04371	0.24254	-0.660295	N/A	1.9747	9.3417	8.7613	1.3303	0.55487	7.0099	2.1238	0.66185	3.8185	9.8762	9.2505	1.7847	1.0194	2.4667	5.3013
E12.5	Pax7	4	139738080	-	4375	1	-3.16438	0.00746221	0.0549194	-3.13296	0.113995	-0.659628	N/A	0.55659	4.4648	38.241	2.4855	0.1326	14.012	16.128	0.052721	8.8209	42.152	20.422	4.529	0.32482	3.301	19.075
E12.5	Ephb1	9	101922127	-	4767	1	-3.15861	0.00754555	0.0553819	-1.10089	0.46623	-0.658948	N/A	30.116	22.526	20.722	48.593	18.396	53.153	53.598	16.209	55.134	21.803	61.761	52.619	20.793	43.569	42.291
E12.5	Ghr	15	3317759	-	4525	1	3.1432	0.00777279	0.0568951	1.73409	3.32671	0.657123	N/A	0.51474	0.95928	3.7112	2.9806	7.0725	1.6365	6.0194	5.5306	0.85775	3.1364	0.88824	2.592	6.5754	0.74091	2.6887
E12.5	Efnb3	11	69554091	-	3315	1	3.13924	0.00783225	0.0571755	1.03392	2.04759	0.656652	N/A	61.99	62.011	46.568	135.66	151.81	52.322	136.97	137.7	57.405	54.093	54.384	116.89	140.79	62.833	63.996
E12.5	Cisd3	11	97685851	+	842	1	3.12954	0.00797987	0.0580961	1.07277	2.10347	0.655496	N/A	1.8861	4.1733	2.8797	4.9055	7.0046	2.176	6.9151	6.5744	2.3707	2.2205	2.9834	4.8543	6.329	3.0629	2.4617
E12.5	Dab1	4	104367459	+	5680	1	-3.12323	0.00807733	0.0586475	-1.04291	0.485347	-0.654742	N/A	36.422	16.14	13.423	20.109	12.545	36.477	20.311	10.294	32.722	12.837	38.831	20.117	11.165	25.108	26.116
E12.5	Arhgap24	5	102481290	+	3446	1	3.11897	0.00814395	0.0589727	1.53387	2.89561	0.65423	N/A	0.5223	0.44988	0.57332	3.498	3.9561	0.68677	3.7516	4.0829	0.8367	0.56722	0.77758	3.5841	4.4589	1.6465	0.5492
E12.5	Ldb2	5	44472132	-	2728	1	-3.1151	0.00820478	0.0592543	-1.09915	0.466791	-0.653766	N/A	7.335	5.2282	2.9627	5.5311	3.3316	7.22	4.7028	2.1983	9.5529	3.7072	10.099	4.9508	2.8651	10.367	4.625
E12.5	Pacrg	17	10403011	-	1455	1	3.09262	0.0085676	0.0616839	1.44093	2.71497	0.651052	N/A	1.5281	2.7702	1.3579	4.6348	6.778	1.4167	5.6974	5.8654	2.82	1.0514	1.4963	4.2137	6.1043	2.4815	2.1679
E12.5	Col2a1	15	97975601	-	5233	1	3.09145	0.00858688	0.0616839	1.29038	2.44592	0.65091	N/A	19.847	14.714	41.341	58.344	93.619	29.644	84.638	84.363	30.579	44.92	23.474	49.801	86.084	35.319	46.499
E12.5	Zfhx4	3	5218453	+	13974	1	-3.08174	0.00874896	0.0626815	-0.938065	0.521932	-0.649729	N/A	32.828	10.059	32.377	34.649	16.412	32.833	32.592	14.814	30.426	35.267	33.491	30.229	16.093	32.672	40.759
E12.5	Hist1h2ao_loc1	13	21810266	+	614	1	-3.06889	0.00896797	0.0640807	-0.890829	0.539304	-0.64816	N/A	2.5865	2.5249	2.0476	1.5102	1.4172	2.1137	1.4466	0.75131	1.8061	4.5676	2.182	2.3154	0.86792	1.9601	1.321
E12.5	Lhfp	3	53041446	+	2189	1	3.06405	0.00905189	0.0645096	1.29286	2.45013	0.647567	N/A	16.88	13.078	7.4255	24.337	39.046	11.579	37.599	34.14	14.995	8.1529	8.9511	24.233	34.529	18.458	11.281
E12.5	Slc18a2	19	59260777	+	3903	1	3.05649	0.00918447	0.0652823	2.97622	7.86921	0.646638	N/A	16.818	11.81	1.8407	24.751	49.099	1.9951	26.625	45.15	4.5461	1.546	1.3516	21.582	50.132	6.0349	4.5488
E12.5	1110007C09Rik	13	49202950	-	904	1	3.05437	0.00922208	0.0653776	0.990031	1.98623	0.646376	N/A	1.1712	2.4009	1.7881	3.9164	5.6686	1.8579	3.93	4.5926	2.3308	2.7263	1.8526	3.9316	4.1265	2.6626	1.9938
E12.5	Myo1e	9	70207249	+	5044	1	3.05119	0.00927876	0.0656072	0.881441	1.84221	0.645984	N/A	2.4558	1.3933	3.8457	2.1558	3.9487	2.0432	3.4044	4.2985	2.0447	3.2181	1.2949	2.0434	4.3493	1.9429	2.9123
E12.5	Cartpt	13	99898482	-	975	1	3.03387	0.00959314	0.0676231	3.62959	12.377	0.64384	N/A	0.97728	1.802	2.579	2.4208	37.881	0.2349	0.60731	48.969	31.051	1.3946	0.34353	4.5566	37.075	38.001	20.52
E12.5	Fam189a1	7	64756095	-	4854	1	3.03231	0.00962198	0.0676231	1.17533	2.25844	0.643646	N/A	2.3774	3.9177	1.9426	6.356	9.5013	5.4418	5.9977	9.3848	6.7625	2.136	4.2092	6.0774	10.027	6.1277	4.2703
E12.5	Ctso	3	81932515	+	3553	1	3.0304	0.00965737	0.0676231	0.995718	1.99407	0.643408	N/A	1.2515	1.3672	1.1879	2.2539	2.8301	1.0743	2.8887	2.9213	0.93635	1.0524	0.65989	2.2758	2.7498	1.0162	1.9531
E12.5	Vat1l	8	114205539	+	3755	1	3.03004	0.00966402	0.0676231	1.07597	2.10814	0.643364	N/A	17.058	11.009	25.542	24.671	33.37	7.5224	16.032	39.896	17.985	24.624	10.392	21.699	37.892	27.243	21.648
E12.5	Plec	15	76170973	-	17615	1	3.0268	0.00972458	0.067871	1.06688	2.0949	0.642959	N/A	3.8887	1.3436	3.3902	5.7664	7.9369	4.0695	6.1291	7.9678	4.3943	3.2855	2.8094	5.8059	8.375	3.8749	4.7376
E12.5	Pdgfc	3	81036315	+	3612	1	3.02305	0.0097949	0.0680302	1.30246	2.4665	0.642492	N/A	0.99658	2.4607	4.7487	1.5403	5.8087	1.9656	3.142	4.7893	1.5658	5.1527	1.7619	1.7466	4.7458	1.2614	1.7216
E12.5	Fgfbp3	19	36917549	-	1856	1	3.0229	0.00979775	0.0680302	2.10221	4.29365	0.642473	N/A	9.0128	21.16	7.2094	16.441	85.747	32.659	52.321	91.404	57.838	6.731	33.476	21.974	89.583	60.027	9.3229
E12.5	Plekha7	7	116124117	-	4412	1	3.01965	0.00985918	0.068183	0.848439	1.80055	0.642068	N/A	3.4075	2.3894	7.409	3.9549	7.9768	4.0663	6.5538	8.2339	3.5943	6.8958	3.9666	3.6452	7.3075	4.345	4.6164
E12.5	Fras1	5	96373854	+	15948	1	3.01907	0.00987025	0.068183	0.825708	1.7724	0.641995	N/A	1.6198	0.9656	1.5373	3.0392	3.6861	1.977	2.1287	2.8419	1.8149	1.1031	1.7537	2.6186	2.9405	1.6602	1.927
E12.5	Wnt8b	19	44493371	+	3476	1	3.01598	0.00992909	0.0684145	2.15089	4.44102	0.641608	N/A	2.3148	4.1329	0.051671	0.89727	6.0916	0.43925	0.14196	8.7258	1.659	0.024449	0.50588	0.051125	7.1544	14.888	1.5038
E12.5	Shc3	13	51431041	-	1636	1	3.01409	0.00996523	0.0684887	1.70817	3.26747	0.641372	N/A	1.1001	0.31587	0.6587	3.3491	7.3874	5.0397	5.5496	5.7099	2.0335	0.93503	2.6103	3.9648	7.3833	2.4171	1.2119
E13.5	Bfsp2	9	103424923	-	1670	1	92.1784	1.07907e-19	2.99983e-16	2.09065	4.25939	0.999236	N/A	0.49767	0.75954	0.20872	0.16406	4.0938	0.34321	0.17821	0.27958	4.5754	0.3015	0.22253	0.38089	4.1256	0.50406	0.98556
E13.5	Gucy2c	6	136697283	-	4036	1	56.3631	6.3616e-17	8.84263e-14	1.23932	2.36087	0.99796	N/A	0.034321	0.77361	0.043182	0.045256	2.3416	0	0.044242	0.099159	2.233	0.18713	0	0.084055	2.5166	0.023174	0.58257
E13.5	Slc6a3	13	73536646	+	3556	1	52.4674	1.60796e-16	1.49004e-13	3.40526	10.5946	0.997647	N/A	0.038954	0.10975	0.065347	0	11.422	0.040295	0.050214	0	12.038	0	0	0	8.6488	0.078906	0.03306
E13.5	Cpne7	8	123117273	+	2505	1	46.4937	7.67964e-16	5.33735e-13	1.64433	3.12603	0.997007	N/A	0.49767	0.77901	0.34787	0.036458	3.1306	0.2288	0.21385	0.10651	3.4413	0.3015	0.1978	0	2.8355	0.2987	0.14079
E13.5	Cldn1	16	26356645	-	3341	1	37.1039	1.41268e-14	7.85448e-12	2.41794	5.34406	0.995312	N/A	1.0642	0.52568	0.48687	0.65605	5.3565	1.0722	0.48101	0.41925	6.1573	0	0.59322	0.48232	5.0385	1.2318	0.2815
E13.5	Chrna6	8	27403211	-	3006	1	33.959	4.41879e-14	2.04737e-11	3.42987	10.7769	0.994411	N/A	0.01536	0	0	0	10.97	0.023834	0.039601	0	14.078	0	0.041208	0	8.1047	0	0
E13.5	Slc35d3	10	19847916	-	2729	1	27.7399	5.92578e-13	2.35338e-10	1.98293	3.95295	0.991659	N/A	0.30455	0.25027	0.1703	0.30119	3.7578	1.0501	0.58888	0.24441	4.9178	0.13838	0.68087	0.062156	3.3835	0.10282	0.2154
E13.5	Elovl3	19	46131798	+	1979	1	23.2375	5.67677e-12	1.97268e-09	1.67053	3.1833	0.988176	N/A	0	0	0.11742	0	2.6418	0	0.15038	0.033704	3.9105	0	0.18778	0	3.1225	0	0
E13.5	Pitx3	19	46135685	-	1478	1	21.5733	1.45795e-11	4.50346e-09	4.69472	25.8971	0.98632	N/A	0	0.13203	0.7075	0	24.625	0	1.1276	0	38.442	0	2.1791	0.057383	22.971	0	0
E13.5	Nkx2-9	12	56611396	-	1356	1	20.5865	2.63684e-11	7.33041e-09	1.44674	2.72591	0.985007	N/A	0.27241	0.21587	0.34274	0	2.3726	0.21134	0.92178	0	3.3954	0.09283	0.27405	0	2.5143	0.20693	0.2601
E13.5	Eva1c	16	90830758	+	2242	1	16.5372	4.11977e-10	1.04118e-07	1.31853	2.49411	0.977047	N/A	0.80319	0.34816	0.15547	0.081469	2.3319	0.73498	0.21238	0.20825	3.1022	0.56145	0.38676	0.1324	2.2493	1.2098	0.36706
E13.5	Fgf8	19	45736797	-	1419	1	15.694	7.89178e-10	1.82826e-07	1.1286	2.18646	0.97461	N/A	0	0.75637	0.32752	0.12872	2.409	0	0.79697	0	2.4852	0.088709	1.1348	0	1.802	0.065913	0.82849
E13.5	Dmrta2	4	109977924	+	3047	1	13.4786	5.12562e-09	1.09609e-06	4.84503	28.7408	0.966034	N/A	0.15154	4.323	0.61011	0.95913	36.956	0.1881	0.48836	1.3791	32.793	1.2394	0.32523	1.183	33.684	0.30696	0.6945
E13.5	Vip	10	5639117	+	1627	1	13.3125	5.96109e-09	1.1837e-06	2.01083	4.03015	0.965225	N/A	0.42569	0	0	0	6.1794	0.52841	0.036583	0	3.9136	0	0.076136	0	2.7067	0.17246	0
E13.5	Adamts9	6	92772698	-	6136	1	12.8006	9.59464e-09	1.77821e-06	1.13507	2.1963	0.962546	N/A	1.3018	0.98589	0.47339	0.44651	2.5889	0.65386	0.67902	0.55439	2.3309	0.47184	0.9892	0.49068	1.8753	0.97555	0.7089
E13.5	Gch1	14	47153894	-	2864	1	11.9203	2.26349e-08	3.70269e-06	3.3529	10.217	0.957173	N/A	1.6444	0.27255	0.52739	0.54209	11.865	2.1013	0.39487	0.55894	14.571	0.39557	0.64877	0.42939	10.342	2.286	0.24629
E13.5	Il1rap	16	26581604	+	8586	1	11.9107	2.28551e-08	3.70269e-06	2.2532	4.7674	0.957108	N/A	1.78	0.53411	0.51422	0.41483	4.4731	1.2433	0.47833	0.31851	6.3778	0.49847	0.36068	0.3803	5.22	1.6122	0.76677
E13.5	Col27a1	4	63215311	+	7734	1	11.8633	2.39743e-08	3.70269e-06	1.27225	2.41537	0.956786	N/A	0.93134	1.4761	0.66101	1.051	2.8599	1.2043	1.039	0.94005	2.4952	0.71614	1.1532	0.94308	2.4154	0.95538	0.83604
E13.5	Car3	3	14863437	+	1629	1	11.6328	3.03093e-08	4.43473e-06	1.53313	2.89412	0.955172	N/A	0.19841	0.47917	0.10699	0.39244	2.3453	0.26388	0.43846	0.65513	4.3899	0.46364	0.38021	0.46857	2.3545	0.11483	0.86603
E13.5	Tmem117	15	94629084	+	2881	1	10.9083	6.50333e-08	9.03963e-06	1.06822	2.09684	0.949478	N/A	1.2501	0.3048	1.0486	0.3487	2.4428	0.82064	0.64045	0.34728	2.3802	0.30585	0.77393	0.67708	1.7997	1.2661	0.36726
E13.5	Pvalb	15	78191117	-	1003	1	10.8631	6.82979e-08	9.04134e-06	1.94293	3.84485	0.949088	N/A	0.18414	0	0	0	4.21	0.07143	0	0	5.9577	0.1255	0	0.042279	2.2661	0.373	0
E13.5	4931429I11Rik	9	40894848	-	3168	1	10.5833	9.28447e-08	1.17322e-05	2.32897	5.02447	0.946575	N/A	1.2243	1.232	0.091689	0.057656	4.2526	1.9675	0.13152	0.042109	6.5554	0.63575	0.078202	0	6.9279	1.6828	1.0762
E13.5	Folr1	7	101858330	-	1507	1	10.5091	1.00826e-07	1.21868e-05	2.75637	6.75693	0.945879	N/A	0.27575	1.3597	1.0794	0.18181	8.8064	0.047541	0.86892	0.53113	7.9954	2.3388	0.65758	0.7879	7.117	0.37238	2.0283
E13.5	Vill	9	119052677	+	3015	1	10.4226	1.11072e-07	1.28658e-05	2.08565	4.24467	0.94505	N/A	1.3324	0.55015	0.38537	0.45436	3.6681	1.8535	0.76992	0.68581	5.9783	0.50101	0.86279	0.2813	4.8294	1.489	0.93582
E13.5	Ddc	11	11814100	-	2189	1	9.69339	2.57916e-07	2.86802e-05	5.38609	41.8192	0.937263	N/A	4.0921	4.9477	4.4055	1.1682	118.5	9.426	3.8883	1.2493	153.54	2.8752	1.8108	1.7241	117.88	6.0673	2.8464
E13.5	Pcsk6	7	65862035	+	4398	1	9.43662	3.51094e-07	3.754e-05	1.82435	3.54147	0.934137	N/A	1.2388	0.62119	1.1624	0.6645	3.8405	1.3195	1.1098	0.62181	4.4993	0.62968	1.9434	0.68459	4.1506	1.6588	0.50789
E13.5	Mboat1	13	30136389	+	2981	1	9.1347	5.08782e-07	5.23857e-05	2.0543	4.15343	0.930164	N/A	0.44919	0.75281	0.13642	0.36764	3.7774	0.3605	0.27953	0.71601	5.7836	0.84453	0.62331	0.55479	4.0506	0.28238	2.3268
E13.5	Gm7694	1	170298192	-	3933	1	9.08443	5.41683e-07	5.37813e-05	2.25479	4.77265	0.929469	N/A	1.3618	1.5381	0.93057	1.0682	5.9817	2.0766	0.86262	1.3737	7.6963	0.96017	1.2598	1.337	5.6346	2.4019	1.2554
E13.5	Frem1	4	82897919	-	9681	1	9.00545	5.98032e-07	5.73008e-05	2.10452	4.30054	0.928357	N/A	1.3831	2.0661	0.63609	0.83016	5.6288	1.8427	1.4756	0.75788	6.2433	0.83216	1.6378	0.79283	5.1872	1.6231	1.3358
E13.5	Th	7	142892775	-	1857	1	8.9789	6.18354e-07	5.73008e-05	5.3213	39.9826	0.927977	N/A	1.4173	7.3034	0.93851	1.0328	77.53	2.5463	3.0129	0.43102	98.066	2.0336	6.1369	0.45671	64.105	1.8636	1.7726
E13.5	Apcdd1	18	62922226	+	2899	1	8.80648	7.69602e-07	6.90159e-05	1.15551	2.22763	0.92544	N/A	48.339	36.147	41.281	42.939	95.441	38.553	43.014	38.608	104.85	38.384	55.292	43.737	82.617	50.685	33.537
E13.5	Adamts17	7	66839634	+	6129	1	8.68456	9.00097e-07	7.81959e-05	1.37373	2.59139	0.923568	N/A	1.6649	0.33431	0.83411	0.96855	2.5262	1.1806	0.80604	0.54414	3.3085	0.53399	1.435	0.68497	2.8625	1.2666	0.49872
E13.5	Necab1	4	14952244	-	5022	1	8.50215	1.14122e-06	9.61387e-05	1.81985	3.53046	0.920637	N/A	1.4803	1.3406	2.0128	1.273	5.6055	1.2411	1.1615	0.63752	4.5645	1.3786	1.8006	0.75996	4.1157	0.96846	1.8025
E13.5	Klf4	4	55527136	-	3144	1	8.39726	1.31027e-06	0.000104583	1.18185	2.26868	0.918878	N/A	1.4392	0.93102	0.77606	0.87144	2.6862	0.79757	1.0791	0.61524	1.8072	0.76071	1.3002	0.60695	2.9369	1.1007	0.44871
E13.5	9130019P16Rik	6	54269680	-	4586	1	8.39356	1.3167e-06	0.000104583	1.03542	2.04972	0.918815	N/A	1.3189	1.0638	1.2921	0.45803	2.1923	1.4841	0.77873	0.58178	2.5633	0.87835	0.78332	0.63803	2.0909	1.1421	1.1279
E13.5	Foxa2	2	148042877	-	2227	1	8.14684	1.83136e-06	0.000141422	4.9225	30.3263	0.914446	N/A	2.6953	1.402	4.7216	0	50.473	5.3725	3.4478	0	67.257	0.39566	1.5574	0.038083	57.888	4.7878	0.36953
E13.5	Ecm2	13	49504709	+	3696	1	7.91298	2.52012e-06	0.000189349	1.37848	2.59995	0.909987	N/A	1.6365	1.2144	0.55013	1.0378	3.1555	1.3957	0.49923	0.79406	3.3396	0.61304	0.46921	0.87198	2.4214	1.5437	0.63616
E13.5	Kcnab1	3	65109542	+	3086	1	7.60249	3.88924e-06	0.000284529	2.19208	4.56964	0.903537	N/A	2.3341	1.0434	1.0165	0.85823	4.8869	1.4394	1.1765	0.97263	7.7454	0.69343	1.6457	0.797	4.9485	2.1519	0.60953
E13.5	Hepacam2	6	3457088	-	2336	1	7.43853	4.91419e-06	0.000350293	2.98362	7.90966	0.899862	N/A	0.37555	3.3832	1.144	0.31276	10.071	0.55205	1.4778	0.37119	12.203	1.6166	0.9545	0.32676	9.5171	1.001	3.3719
E13.5	Pcdh8	14	79766771	-	4103	1	7.37378	5.3947e-06	0.000374932	1.37062	2.58581	0.898356	N/A	21.179	13.65	22.952	15.537	46.165	25.86	24.009	16.224	54.937	17.947	21.194	16.723	45.961	21.701	14.412
E13.5	Eya1	1	14168957	-	4445	1	7.24374	6.51678e-06	0.00044187	1.63167	3.0987	0.895233	N/A	1.8698	0.65852	0.41822	0.20546	3.5737	1.3217	0.44189	0.13505	4.1652	0.99116	0.47375	0.24804	2.9562	1.9358	0.026448
E13.5	St6galnac3	3	153202508	-	3985	1	7.09001	8.17089e-06	0.000540835	1.05604	2.07922	0.891362	N/A	4.7158	3.8686	2.8719	3.8043	8.2248	3.6856	3.3457	2.8622	7.0797	3.1904	3.3882	3.8309	6.987	4.7411	3.0386
E13.5	Gcnt2	13	40859667	+	7139	1	7.00979	9.20574e-06	0.000587162	1.35865	2.56445	0.889261	N/A	1.6751	1.1617	0.73238	0.78035	3.042	1.7562	0.75871	0.85957	2.9639	0.88162	0.91963	1.087	2.9351	1.5984	1.021
E13.5	9530036O11Rik	5	28466883	+	3026	1	7.00345	9.29321e-06	0.000587162	1.09634	2.13811	0.889093	N/A	0.61035	1.1286	0.11519	0	1.329	0.92337	0	0	2.7841	0.1664	0	0.014014	2.7228	0.92727	0.93242
E13.5	Cartpt	13	99898482	-	975	1	6.93924	1.02306e-05	0.000632025	3.63317	12.4077	0.887366	N/A	3.2676	2.4018	5.5413	0.65568	24.954	2.7188	0.73256	1.7103	21.903	3.615	0.76229	1.6962	35.769	4.8924	1.8087
E13.5	Ltbp3	19	5740803	+	5290	1	6.88795	1.10512e-05	0.000652629	0.999798	1.99972	0.88596	N/A	7.0525	6.4002	5.7325	4.7476	12.772	6.2164	5.0407	5.157	13.351	6.1392	5.9478	5.0983	9.9896	7.7618	7.1782
E13.5	Dnajc12	10	63382342	+	1465	1	6.87724	1.12313e-05	0.000652629	1.86369	3.63937	0.885663	N/A	7.7848	3.3301	4.8775	3.4287	15.235	6.8465	5.4036	3.6424	20.863	4.9836	4.6505	4.4866	15.903	6.7035	2.9692
E13.5	Hey1	3	8663358	-	2305	1	6.87505	1.12684e-05	0.000652629	1.17421	2.2567	0.885602	N/A	12.52	14.181	9.5773	12.243	28.526	15.106	13.195	12.675	33.277	15.073	11.554	10.56	28.627	16.718	19.33
E13.5	1500015O10Rik	1	43730501	+	988	1	6.73841	1.38668e-05	0.000772415	1.87342	3.66399	0.881715	N/A	0.56081	0.39503	0.64679	0.092436	2.8493	1.0152	1.0241	0.067511	5.3541	0.12741	2.6329	0	4.601	1.5147	0.11899
E13.5	Snx7	3	117781496	-	2271	1	6.7372	1.38923e-05	0.000772415	1.46496	2.76056	0.88168	N/A	0.95559	1.246	0.5372	0.80429	3.099	1.5458	0.91732	0.82238	3.7528	0.99771	0.92727	0.98965	2.8149	2.1004	1.4495
E13.5	Iqcj	3	67892119	+	1679	1	6.67924	1.51822e-05	0.000827577	2.82129	7.06794	0.879974	N/A	0.68751	2.9637	0.83041	0.21757	10.539	0.59739	0.1418	0.43699	10.035	1.7993	0.14756	0.20205	7.1071	0.66847	3.8511
E13.5	Ptpru	4	131768456	-	5604	1	6.55198	1.84787e-05	0.000980365	1.24766	2.37456	0.876105	N/A	5.0013	6.8773	6.6553	6.1276	15.07	5.0754	5.916	6.3915	16.397	7.0082	5.3492	8.1119	13.511	4.6899	10.07
E13.5	Efcc1	6	87730768	+	2853	1	6.53305	1.90306e-05	0.000980365	1.3286	2.51158	0.875515	N/A	1.6993	1.539	1.4254	1.0884	3.5945	1.9336	1.1057	0.84165	3.2619	1.5884	1.0855	1.1742	3.4107	1.9342	1.195
E13.5	Ikzf1	11	11686112	+	5263	1	6.52313	1.93265e-05	0.000980365	2.03674	4.10317	0.875204	N/A	1.4563	0.24101	0.68437	0.50323	3.0183	2.9948	0.75772	0.58298	6.3656	0.35876	0.42366	0.49955	5.1959	0.92411	0.089351
E13.5	2700046A07Rik	18	62751673	-	2233	1	6.52083	1.93957e-05	0.000980365	1.67129	3.185	0.875132	N/A	0.39288	1.3109	1.2488	1.1043	4.2323	0.32084	1.5193	1.1649	4.5185	1.5784	1.7752	1.3483	4.0715	0.5864	2.7903
E13.5	Lrp1b	2	40596772	-	14843	1	6.46343	2.12137e-05	0.00105311	1.03002	2.04205	0.87331	N/A	1.6767	0.66393	0.66536	0.31995	2.1269	1.4046	0.27268	0.25165	2.5673	0.32226	0.44231	0.33141	2.072	1.3233	0.36434
E13.5	Oplah	15	76296602	-	4070	1	6.44471	2.18447e-05	0.00106541	1.11332	2.16343	0.872707	N/A	4.0387	3.3563	3.1688	2.7824	7.0649	3.5382	3.3928	2.5402	7.3651	3.2784	2.7088	2.2505	6.2651	4.6421	3.1774
E13.5	Fam210b	2	172345476	+	3705	1	6.41864	2.27569e-05	0.00109076	2.27698	4.84664	0.871862	N/A	12.649	6.4257	9.2668	5.9406	34.3	15.547	10.041	5.4909	49.813	6.3873	10.532	5.0933	40.93	16.182	6.6952
E13.5	Ubxn10	4	138718525	-	3024	1	6.38148	2.41274e-05	0.0011179	0.98392	1.97783	0.870643	N/A	1.4047	1.1293	1.3063	0.69462	1.8618	1.2794	1.0629	0.66171	2.7535	1.3737	0.94215	0.89748	2.3488	1.5155	0.81641
E13.5	Grm4	17	27422387	-	3075	1	-6.39087	2.37731e-05	0.0011179	-1.19792	0.435904	-0.870952	N/A	6.5468	5.0134	9.0872	7.425	3.2042	4.986	7.7232	6.7026	2.3574	6.1404	7.7345	5.3783	3.0259	5.0187	7.914
E13.5	Ifitm3	7	141009589	-	748	1	6.22809	3.07748e-05	0.00139407	2.2425	4.73217	0.865438	N/A	2.2222	2.6089	0.93199	1.343	11.828	2.9692	3.1034	2.2293	11.132	1.5146	2.4841	1.474	6.5521	3.5011	1.4145
E13.5	Celsr1	15	85898757	-	11150	1	6.2217	3.10909e-05	0.00139407	1.34127	2.53374	0.865214	N/A	5.6609	7.1231	5.7104	4.5704	14.427	7.1259	5.2368	4.4088	18.836	7.5301	6.1992	5.7657	14.594	7.0714	10.723
E13.5	Kcnj2	11	111066063	+	5548	1	6.10065	3.77644e-05	0.00166643	1.17592	2.25938	0.860888	N/A	1.5896	1.5652	1.2565	0.8066	2.682	1.8595	0.83681	0.49292	2.8428	1.3613	0.96008	0.68026	2.855	1.1127	1.4409
E13.5	Cdk14	5	4803384	-	5011	1	6.03516	4.19892e-05	0.0018239	1.13812	2.20094	0.858467	N/A	19.295	15.421	16.358	12.594	32.423	23.962	15.121	11.94	35.872	14.243	17.032	11.864	32.686	17.806	11.895
E13.5	Cthrc1	15	39076831	+	1264	1	5.9656	4.70261e-05	0.00201127	2.40006	5.27824	0.855831	N/A	4.7123	6.1754	2.344	4.8409	28.476	4.9879	7.4872	4.7493	19.53	2.888	3.234	3.2542	17.251	6.4376	1.5811
E13.5	Klhl1	14	96105264	-	4148	1	5.93249	4.96431e-05	0.00209103	1.58757	3.00542	0.854552	N/A	6.5453	5.5984	5.5741	3.1925	16.773	5.907	4.6922	3.3125	15.374	6.3121	5.3455	3.0772	13.425	5.141	8.2759
E13.5	Foxd2	4	114906279	-	2719	1	5.90443	5.19817e-05	0.00215685	1.66198	3.1645	0.853456	N/A	0	2.189	0.085464	0	5.2507	0.026349	0.15323	0.049063	1.8014	0.83332	0	0.015596	4.0752	0.17199	0.99446
E13.5	Kctd6	14	8214047	+	1748	1	5.80989	6.0749e-05	0.00248356	1.13306	2.19323	0.849679	N/A	4.8075	3.7957	3.3234	3.396	7.5922	4.0167	3.4051	3.7395	10.48	3.6006	3.5433	3.0567	7.5986	6.8489	3.8336
E13.5	Pld1	3	27938579	+	5253	1	5.73128	6.92218e-05	0.00278894	1.65316	3.14521	0.846435	N/A	2.4348	1.5788	0.70779	1.5995	4.7083	2.5368	1.2011	1.638	5.8929	1.4138	1.1319	1.3966	4.8407	2.9378	1.7233
E13.5	Slc10a4	5	73006803	+	2185	1	5.61261	8.44396e-05	0.0032563	2.5549	5.87626	0.841352	N/A	12.172	6.1624	3.031	3.5946	27.976	10.001	4.2223	3.7242	44.43	3.8599	5.2157	4.1144	30.654	13.826	8.4473
E13.5	Prkg1	19	30564486	-	7478	1	5.61189	8.45414e-05	0.0032563	0.994155	1.99191	0.841321	N/A	1.6363	1.3178	0.87786	1.319	2.4469	1.782	0.93922	1.0079	2.751	0.85849	1.0933	1.3043	2.2606	1.2632	1.4935
E13.5	Colgalt2	1	152399766	+	4156	1	5.6018	8.59896e-05	0.0032563	1.50825	2.84464	0.840878	N/A	1.9443	1.2208	1.6494	0.81307	3.919	2.4479	1.4608	0.59382	4.1249	1.1207	1.8778	0.3061	3.8112	1.7104	1.0184
E13.5	Kcnk9	15	72512118	-	1309	1	5.59902	8.63941e-05	0.0032563	3.74367	13.3955	0.840756	N/A	11.746	2.3852	3.1954	0.69769	24.271	2.9555	1.8643	0.35669	33.377	0.76931	1.8926	0.064791	23.984	4.5729	0.62868
E13.5	Plekhh2	17	84511794	+	6986	1	5.59706	8.66785e-05	0.0032563	1.18274	2.27007	0.84067	N/A	1.0839	1.4246	1.239	1.2288	3.5403	1.2922	1.6273	0.91658	2.8746	0.84687	2.1101	0.9955	2.2775	1.0577	1.3968
E13.5	Rxrg	1	167598261	+	2463	1	5.48581	0.00010464	0.003842	1.73309	3.3244	0.835664	N/A	1.331	1.7431	0.68401	0.22248	3.8371	1.0181	0.41082	0.18957	5.5284	1.0733	0.20117	0.32712	3.4029	2.6202	2.2434
E13.5	Snca	6	60731572	-	1563	1	5.48361	0.000105033	0.003842	2.51037	5.69767	0.835563	N/A	27.178	13.546	8.9947	5.3756	59.179	18.152	8.6825	7.9375	73.204	8.5368	9.9859	6.8641	52.26	25.731	6.6942
E13.5	Ret	6	118151747	-	7441	1	5.46187	0.000108993	0.00391466	2.75554	6.75306	0.834559	N/A	5.9074	1.7571	0.99933	1.2028	12.323	1.2613	1.7838	1.5597	12.651	0.57517	1.4816	1.4703	9.1637	4.8519	0.37918
E13.5	Ferd3l	12	33928324	+	985	1	5.45107	0.000111018	0.00391466	3.62226	12.3143	0.834057	N/A	4.5001	0.39623	0.64876	0.55631	17.352	6.2552	0.12085	1.2189	25.559	0.63897	0	1.5929	18.316	6.5519	0.23871
E13.5	Stxbp6	12	44852485	-	4425	1	5.44988	0.000111244	0.00391466	1.86202	3.63517	0.834002	N/A	5.7495	3.2414	3.2034	2.1464	12.633	5.683	2.2732	2.5927	12.862	3.6981	1.5956	3.6416	10.819	4.946	3.932
E13.5	Wnt5a	14	28505372	+	4473	1	5.39092	0.000123041	0.00427566	2.85064	7.2132	0.831224	N/A	5.9871	7.242	2.9352	2.0213	27.781	6.0384	3.4997	1.2228	32.675	3.7147	7.2834	1.8866	25.883	6.0221	7.5169
E13.5	Unc13c	9	73479423	-	8179	1	5.35403	0.000131082	0.00449887	1.11039	2.15904	0.829453	N/A	2.2073	0.69191	0.46879	0.078162	2.5076	0.85843	0.26926	0.15495	2.5511	0.44632	0.34834	0.082955	2.0668	1.3494	0.6037
E13.5	Gm10664	8	65028416	-	1075	1	5.32214	0.000138476	0.00469468	1.50311	2.83452	0.827902	N/A	0.94494	1.1799	0.054041	0.16991	2.9928	2.1327	0.11074	0.062047	4.5563	1.171	0.92184	0.078894	2.709	2.3491	0.21872
E13.5	Lgi1	19	38264681	+	4359	1	5.24312	0.000158744	0.00531698	1.94105	3.83985	0.823976	N/A	3.2307	1.8579	2.932	1.1523	7.3346	2.5969	1.7615	0.94871	8.5398	3.1477	2.0177	0.70044	6.3223	2.5105	1.6182
E13.5	4921506M07Rik	12	57564014	+	1579	1	5.2134	0.00016715	0.00550347	1.84952	3.60381	0.822467	N/A	0.49711	2.4717	0	0	4.4571	0.86209	0.037695	0	4.653	1.1958	0.07845	0	4.0035	0.3554	3.3504
E13.5	Capsl	15	9435927	+	1046	1	5.20955	0.000168271	0.00550347	1.16105	2.23619	0.822271	N/A	1.236	0.27984	0	0	2.4991	1.8493	0.28452	0	2.6223	0.24068	0	0	2.5125	2.0566	0
E13.5	Gm17455	10	60399625	+	957	1	5.17327	0.000179245	0.00579418	1.92761	3.80425	0.820403	N/A	1.7369	0.71369	0.42493	0.76344	6.0933	2.171	0.24878	0.27879	5.937	0.65767	0.12944	0.35449	2.8203	3.1275	0.73707
E13.5	Chgb	2	132781177	+	2833	1	5.14835	0.00018721	0.00598212	1.50717	2.84251	0.819105	N/A	58.609	55.174	40.007	24.532	103.63	61.377	34.687	28.229	136.38	39.678	32.662	27.273	109.69	62.827	49.009
E13.5	Prom1	5	43993621	-	4207	1	5.13444	0.000191819	0.00605973	1.46616	2.76286	0.818374	N/A	21.731	15.145	9.5833	19.494	44.068	24.54	15.124	20.151	57.468	13.494	11.542	21.107	46.801	28.279	23.334
E13.5	Kcnd3	3	105452229	+	7326	1	5.10502	0.000201959	0.00628802	1.09899	2.14204	0.816816	N/A	13.57	8.8168	14.535	9.3995	21.711	14.777	8.7096	9.4506	24.791	8.7974	13.95	9.6435	20.952	10.75	6.8522
E13.5	Gm5868	5	72581638	-	1480	1	5.10049	0.000203569	0.00628802	1.71563	3.28441	0.816575	N/A	4.1493	3.1645	1.5701	2.1598	7.7442	3.3402	2.0913	2.3435	11.782	2.0413	3.0131	2.8079	8.9745	6.6356	3.4157
E13.5	Heph	X	96455335	+	6033	1	5.08017	0.000210958	0.00644467	1.10246	2.14721	0.815487	N/A	1.3547	1.6011	1.6948	2.7551	3.9996	1.8288	1.5095	2.178	4.6114	2.2325	2.1148	3.2685	4.0265	1.7829	1.8902
E13.5	Cxcr4	1	128588198	-	1914	1	5.01283	0.00023751	0.00715444	1.2464	2.37249	0.811817	N/A	27.453	18.658	17.331	19.134	46.12	42.447	28.019	22.477	71.09	19.401	27.182	20.162	57.817	35.379	23.771
E13.5	Onecut2	18	64340263	+	13491	1	-5.00849	0.000239339	0.00715444	-1.42295	0.37295	-0.811577	N/A	7.1496	4.8963	7.5659	8.1911	3.8454	4.8857	5.034	7.9699	1.3869	6.8019	8.0709	9.763	2.922	4.8876	7.3112
E13.5	Scrg1	8	57455822	+	800	1	4.90205	0.000289041	0.00854822	1.05977	2.08459	0.805564	N/A	0.75031	0.12196	0.58094	0	3.7702	0.62689	0.074401	0	2.0817	0.31469	0.30968	0	1.1542	0.58457	0
E13.5	Cx3cr1	9	120048682	-	3853	1	4.89004	0.000295288	0.00864107	1.38855	2.61816	0.80487	N/A	1.8215	2.1778	1.3871	0.94811	5.2188	1.5247	1.5757	0.88288	3.0001	0.78408	1.3824	1.1446	3.0048	2.2575	0.7628
E13.5	Kcnk2	1	189207929	-	4223	1	4.8787	0.000301317	0.00872563	0.989742	1.98583	0.804211	N/A	7.9707	9.3805	7.5111	5.3416	15.951	11.044	7.3855	5.9862	14.266	5.7827	8.4479	5.3522	13.052	8.5491	6.3194
E13.5	Grm3	5	9485235	-	3636	1	-4.85344	0.000315207	0.00903377	-1.58699	0.332865	-0.802733	N/A	8.1273	2.925	6.2791	6.2291	1.8803	3.0147	4.4035	4.2376	1.3201	2.7696	4.5992	4.2802	1.1916	5.6077	2.5866
E13.5	Crabp2	3	87948592	+	1000	1	-4.84564	0.000319632	0.00906711	-1.89439	0.268987	-0.802273	N/A	33.522	16.88	23.47	46.942	10.858	41.625	81.484	68.835	10.188	37.134	54.628	66.407	12.856	43.398	33.505
E13.5	Fstl1	16	37776954	+	3709	1	4.82482	0.00033176	0.0093161	1.17828	2.26307	0.80104	N/A	29.778	37.25	18.122	23.023	72.646	27.178	34.695	22.533	67.27	24.945	36.203	20.5	55.268	37.221	43.52
E13.5	Ltbp1	17	75005428	+	8237	1	4.7599	0.000372732	0.0102576	1.29159	2.44797	0.797127	N/A	0.73994	2.3454	0.39496	1.4857	3.9547	0.89588	1.1056	1.7734	3.2467	0.94748	1.5339	1.8379	2.8284	1.0674	1.8269
E13.5	Samd4	14	46882864	+	7522	1	4.75227	0.000377889	0.0102576	0.956669	1.94082	0.79666	N/A	2.0625	1.9846	1.6914	2.8289	4.09	2.2288	1.8358	2.7932	4.6753	1.7069	1.6468	3.3262	4.0887	2.6485	2.36
E13.5	1190002N15Rik	9	94517863	-	4050	1	4.74964	0.000379677	0.0102576	2.37639	5.19236	0.796499	N/A	20.852	14.889	5.9815	7.0807	51.734	21.458	5.9962	7.9217	63.517	9.977	4.802	7.9786	52.841	25.103	18.404
E13.5	Pdzrn3	6	101149606	-	4206	1	4.7491	0.000380048	0.0102576	1.60427	3.04041	0.796466	N/A	7.2564	8.9313	7.5414	5.8626	25.673	9.8455	8.5899	6.0262	26.668	13.587	11.81	3.1456	21.346	8.7615	11.32
E13.5	Postn	3	54361006	+	3395	1	4.72159	0.000399352	0.010675	2.06976	4.19817	0.79477	N/A	0.47601	1.0346	0.53046	2.5824	7.6404	0.37985	1.9636	2.0826	3.4625	0.29662	3.6852	1.8361	8.2012	0.68874	0.86571
E13.5	Gchfr	2	119167687	+	729	1	4.69786	0.000416825	0.0109657	3.27888	9.70599	0.793292	N/A	4.1169	0.13384	0.55783	0	11.861	6.5846	0.97977	0.36598	20.963	0.17267	0.67968	0.23268	13.738	7.1848	0.32253
E13.5	Itm2b	14	73362231	-	1872	1	4.69615	0.000418118	0.0109657	0.955802	1.93966	0.793184	N/A	102.48	68.383	69.855	57.86	162.09	99.889	80.728	62.639	148.04	68.789	72.06	60.415	129.35	119.36	63.994
E13.5	Spag8	4	43651728	-	1347	1	4.67275	0.000436182	0.0112514	1.41767	2.67153	0.791712	N/A	2.1938	2.1006	1.0351	1.2204	3.4334	3.1913	1.3698	1.1389	5.4544	1.4018	1.4714	1.2593	4.3239	2.1525	2.0074
E13.5	Foxj1	11	116330703	-	2678	1	4.67158	0.000437105	0.0112514	2.13236	4.38435	0.791638	N/A	9.3105	7.1047	5.5317	3.1033	23.502	11.745	5.4009	3.0137	28.971	5.6405	6.0132	2.3752	23.128	13.342	5.224
E13.5	Fndc3b	3	27416161	-	6975	1	4.65925	0.000446966	0.0113832	1.53001	2.88789	0.790856	N/A	6.9773	5.8613	3.065	3.5352	10.58	8.0735	3.2683	3.0505	15.182	4.2591	3.3033	3.0885	12.709	7.4556	4.4665
E13.5	Chn2	6	54039831	+	3504	1	4.64988	0.000454617	0.0113832	1.22989	2.3455	0.790259	N/A	8.4203	9.6346	8.2731	4.4048	15.896	9.8961	5.8943	4.9873	20.213	8.7655	6.3987	4.6956	14.838	8.5149	9.6627
E13.5	Gm21949	3	67892119	+	2497	1	4.64126	0.000461777	0.0113832	1.19306	2.28637	0.789708	N/A	29.975	35.09	23.731	20.774	61.362	38.333	29.248	19.66	74.029	33.524	26.59	17.713	62.466	39.442	44.633
E13.5	Cadps2	6	23262773	-	6143	1	4.64023	0.000462641	0.0113832	1.91693	3.77619	0.789642	N/A	3.2245	1.223	1.759	0.43114	6.4157	2.3092	0.66856	0.4126	5.693	1.4139	0.84692	0.8836	4.3706	3.4105	0.57413
E13.5	Ston2	12	91633008	-	9996	1	4.63989	0.000462922	0.0113832	1.19628	2.29148	0.789621	N/A	2.6283	3.4359	1.4297	1.9278	5.3911	2.4942	1.697	1.5748	5.5468	2.6319	1.6729	2.0363	4.235	2.386	3.4577
E13.5	Fzd6	15	39006179	+	4238	1	4.6353	0.000466792	0.0113832	1.0231	2.03228	0.789326	N/A	2.5168	3.2693	1.8917	2.3058	7.0221	2.8401	3.2302	2.1247	4.0451	2.1089	2.5429	1.681	3.7207	2.0525	1.9418
E13.5	Fkbp14	6	54577604	-	2744	1	4.62253	0.000477741	0.0115489	0.887162	1.84953	0.788504	N/A	3.399	3.2713	2.1383	2.3298	5.9356	3.1853	3.6224	2.4551	5.5692	2.8901	4.424	2.9363	5.3582	4.0562	2.5706
E13.5	Adamts6	13	104287772	+	4922	1	4.60821	0.000490327	0.0117509	0.91725	1.88851	0.787577	N/A	1.6229	1.0506	0.69637	1.4473	2.492	1.4701	1.7656	1.5991	3.0849	0.92068	1.8875	1.232	2.3522	1.6912	1.2898
E13.5	Col2a1	15	97975601	-	5233	1	4.57436	0.000521471	0.0123905	1.10306	2.1481	0.785365	N/A	43.826	26.999	27.665	38.744	68.358	58.857	29.027	41.858	96.818	31.872	28.477	48.88	79.647	53.888	36.889
E13.5	Fjx1	2	102449365	-	2527	1	4.55109	0.000544056	0.0128176	0.949432	1.93111	0.783828	N/A	31.958	18.456	26.346	29.093	49.892	34.844	24.897	28.824	60.086	21.121	26.618	34.737	47.727	37.642	18.749
E13.5	Tril	6	53815467	-	5458	1	4.51785	0.000578102	0.0134686	1.53037	2.8886	0.781605	N/A	4.5767	7.4725	2.2033	3.6477	15.105	7.167	4.6129	3.5807	16.099	4.2436	4.5391	4.4597	10.333	4.4897	9.4128
E13.5	Cpq	15	33083028	+	2113	1	4.51476	0.000581379	0.0134686	1.14959	2.2185	0.781397	N/A	4.1956	2.9091	1.8146	2.1611	5.9001	3.4245	2.9296	2.9357	6.3978	1.9659	2.6967	3.0706	6.2188	4.6478	2.003
E13.5	Itgb5	16	33829564	+	3382	1	4.48452	0.000614467	0.0141175	1.49032	2.80951	0.779346	N/A	10.881	9.4629	8.2451	4.1586	22.296	12.308	7.0397	4.615	23.491	7.3695	8.4975	4.5265	19.007	13.33	7.6127
E13.5	Syt17	7	118381855	-	1717	1	4.47258	0.000628053	0.0143114	1.79828	3.47806	0.77853	N/A	3.3077	3.1823	2.2331	0.74466	7.6122	3.1295	1.5946	1.2043	7.6451	2.2727	0.93788	1.309	5.4192	2.8871	2.6019
E13.5	Nos1ap	1	170317495	-	3784	1	4.46219	0.000640143	0.0143709	1.14507	2.21156	0.777815	N/A	3.8193	2.6559	2.7327	1.5205	5.2076	2.5939	1.6201	1.463	4.7634	2.2953	1.8659	1.6698	4.0169	2.274	1.7088
E13.5	Sdc2	15	32920622	+	3413	1	4.46145	0.000641002	0.0143709	0.995646	1.99397	0.777765	N/A	4.5456	4.4597	2.8085	5.2179	10.428	3.7155	4.8482	5.4134	8.6967	2.9137	4.2101	6.4857	7.0758	4.9602	3.7546
E13.5	Vasn	16	4639844	+	3289	1	4.44617	0.000659236	0.0146614	1.04039	2.05678	0.776709	N/A	2.4989	1.9876	1.6957	1.666	3.4848	2.3743	2.1716	1.7238	4.974	1.1864	2.4857	1.6503	3.7145	3.0712	1.6085
E13.5	Cdkl4	17	80523549	-	3031	1	4.44174	0.000664627	0.014664	1.38524	2.61215	0.776402	N/A	1.9347	1.0623	0.69	0.33144	3.5824	2.8128	0.56948	0.28608	3.135	0.70601	0.6539	0.26582	2.8824	1.8823	0.73695
E13.5	Fkbp9	6	56831958	+	3111	1	4.42996	0.000679167	0.0148668	1.11286	2.16273	0.775582	N/A	16.831	11.761	6.6478	11.214	25.919	15.568	10.236	11.771	27.521	8.4566	10.233	12.745	22.877	19.181	11.564
E13.5	Adra1b	11	43774604	-	3667	1	4.38578	0.000736709	0.0160004	1.3643	2.57451	0.772472	N/A	2.5561	0.47894	1.41	0.09962	2.7966	1.4262	0.82781	0.14552	3.8735	0.48058	1.081	0.12721	3.041	2.4996	0.51296
E13.5	Efnb3	11	69554091	-	3315	1	4.38101	0.00074322	0.0160167	0.928965	1.90391	0.772133	N/A	94.853	89.742	67.662	63.419	125.68	107.02	57.259	60.021	160.22	66.755	58.928	61.479	134.86	110.43	66.814
E13.5	Fev	1	74881508	-	1579	1	4.36671	0.000763088	0.0161782	3.32785	10.0412	0.771112	N/A	4.7372	0.061793	0.036792	0.057839	14.135	9.1654	0.18848	0	21.652	0	0	0	14.035	7.4635	0
E13.5	Gfra1	19	58236691	-	3324	1	4.36013	0.000772416	0.0161782	1.71092	3.2737	0.77064	N/A	30.574	16.761	16.9	11.869	55.593	37.288	24.156	10.475	73.264	14.125	29.701	9.5426	58.143	28.307	18.886
E13.5	Adamts12	15	11064689	+	6334	1	4.35937	0.0007735	0.0161782	1.21821	2.32659	0.770585	N/A	1.9609	1.5866	0.3577	1.1391	4.5714	1.6288	1.4753	0.84245	2.4591	0.2981	0.7236	1.0042	2.2764	1.9935	0.14848
E13.5	Ajap1	4	153373220	-	3167	1	4.35902	0.000773993	0.0161782	0.893583	1.85778	0.770561	N/A	10.745	5.5148	7.7043	6.719	13.968	8.1666	5.3563	5.9182	12.465	5.803	6.4537	6.3602	11.73	10.041	5.4197
E13.5	Sv2b	7	75114894	-	5805	1	4.32481	0.00082451	0.0171055	1.66792	3.17757	0.768087	N/A	1.9726	3.2608	0.82062	0.94395	5.1266	0.65412	0.25633	0.74686	4.5225	1.6914	0.64017	1.3587	3.7931	1.2406	3.0783
E13.5	Ube2ql1	13	69702831	-	2782	1	4.32001	0.000831863	0.0171302	1.06521	2.09248	0.767737	N/A	71.218	39.421	48.488	34.535	86.011	49.909	41.25	32.607	89.192	36.062	40.697	27.071	89.666	68.618	36.934
E13.5	Col22a1	15	71798475	-	6228	1	4.29523	0.000870945	0.0178031	1.51161	2.85129	0.765919	N/A	2.58	5.546	3.2274	2.3022	6.2635	4.5899	1.8732	1.66	9.343	3.3753	1.8497	1.9541	7.0595	3.2438	1.68
E13.5	Schip1	3	68064701	+	2851	1	4.26819	0.000915734	0.018582	1.04185	2.05887	0.763915	N/A	28.164	31.246	21.986	19.572	49.229	36.086	27.975	18.553	62.329	30.244	24.635	16.778	53.564	36.251	39.133
E13.5	Gm13889	2	93955809	-	1391	1	4.26164	0.000926945	0.0186732	1.38678	2.61495	0.763426	N/A	2.4896	2.5954	1.2947	0.98484	4.6258	1.8027	1.5832	0.86313	4.2959	1.0859	1.4248	0.91457	3.1148	2.5551	1.5213
E13.5	Tram2	1	21001396	-	1490	1	4.25684	0.000935241	0.0187048	1.14574	2.21259	0.763067	N/A	2.0762	1.9645	0.97473	1.9614	3.7787	1.731	0.95872	1.2087	3.353	1.0138	1.247	1.8784	2.8125	2.197	1.3413
E13.5	Ramp3	11	6658432	+	1321	1	4.2509	0.000945607	0.0187771	1.522	2.87189	0.762622	N/A	2.0972	1.3295	2.0229	2.7654	5.3276	0.97623	2.9738	2.5751	5.1168	0.85761	2.4381	2.4397	5.3231	1.9825	0.62297
E13.5	Lpl	8	68880454	+	4149	1	4.22209	0.000997662	0.0196702	1.65764	3.155	0.760446	N/A	1.2909	1.8813	0.91012	3.1477	5.8642	3.5572	2.1949	3.2956	6.9179	1.6687	1.3137	3.8532	6.6594	1.3526	2.4368
E13.5	Tbc1d4	14	101442359	-	6741	1	4.20159	0.00103649	0.0202245	1.57223	2.97364	0.758882	N/A	3.4111	2.1856	2.9991	1.5038	6.4431	3.0928	2.5341	1.0291	7.6438	2.5022	3.1055	1.1889	7.0912	4.0931	3.0346
E13.5	Slc18a2	19	59260777	+	3903	1	4.19961	0.00104032	0.0202245	3.31659	9.96308	0.758731	N/A	8.6715	5.7248	2.3071	1.8719	38.897	15.327	1.342	1.5722	49.319	7.1598	2.063	1.5863	34.886	11.742	10.994
E13.5	Kctd12b	X	153685153	-	4895	1	4.18351	0.00107201	0.0206744	0.8743	1.83312	0.757493	N/A	2.0658	2.6909	1.9701	3.2464	4.724	2.0637	2.2738	2.4936	3.6022	1.7487	2.3028	2.8068	3.7292	1.7197	1.393
E13.5	Syt2	1	134646580	+	3486	1	4.18036	0.00107834	0.0206744	0.87912	1.83925	0.757249	N/A	2.3974	1.0916	0.56661	1.1527	2.1919	1.2331	0.5293	1.1672	2.4448	1.0111	0.81729	1.1921	2.0172	1.3952	1.2478
E13.5	Plod2	9	92542122	+	3811	1	4.17215	0.00109498	0.0208496	1.31781	2.49287	0.756614	N/A	8.4083	5.7094	3.4603	4.1697	14.51	9.3057	4.2481	4.2355	14.652	5.0536	4.388	4.7402	12.655	10.946	6.8175
E13.5	Wnt5b	6	119432530	-	2754	1	4.16414	0.00111147	0.0210197	1.33726	2.52671	0.755992	N/A	1.4754	0.70858	0.71721	2.2882	3.5046	0.67638	1.4913	2.4704	3.8771	0.36566	1.0345	2.4021	3.0949	1.4943	0.76839
E13.5	Enkur	2	21180730	-	1299	1	4.15872	0.00112278	0.0210901	1.43732	2.70817	0.75557	N/A	2.2038	1.7276	0.93916	0.77336	3.2507	2.5371	1.1913	0.46213	4.751	0.58142	1.2397	0.75083	3.1714	2.5921	0.99553
E13.5	Samd5	10	9627258	-	2595	1	4.13421	0.00117542	0.0218124	1.03	2.04202	0.753649	N/A	5.3557	3.948	6.1116	4.364	8.911	4.7211	3.5781	2.9302	7.7764	5.4814	4.6303	3.4317	7.9376	3.0997	2.3105
E13.5	Plxdc2	2	16356221	+	3305	1	4.13282	0.00117847	0.0218124	1.45616	2.74377	0.75354	N/A	6.7059	3.4541	3.4628	2.0448	8.8827	4.4656	3.1696	2.0585	11.234	2.9708	5.0973	2.0658	8.4245	5.9995	3.0591
E13.5	Camk1d	2	5293456	-	7211	1	4.12997	0.00118477	0.0218124	1.37346	2.59092	0.753315	N/A	3.5602	1.8673	2.1752	1.4058	4.4616	2.4044	1.1969	1.1747	4.9177	1.7456	1.3227	1.3761	3.9006	2.6849	0.91298
E13.5	Fam184a	10	53633144	-	4050	1	4.10441	0.00124284	0.0227308	1.02136	2.02984	0.751288	N/A	7.6955	4.1197	5.2069	3.7658	8.4403	5.6785	3.3949	3.0798	9.6267	4.3824	3.5174	3.4134	8.6988	6.6049	3.9768
E13.5	1110007C09Rik	13	49202950	-	904	1	4.09601	0.00126255	0.0228897	1.62605	3.08667	0.750617	N/A	4.4437	1.9428	2.6991	1.6164	9.3421	4.4381	2.5678	1.3281	8.5607	3.2026	2.1924	1.9702	5.3428	4.3454	1.3005
E13.5	Cryba2	1	74889933	-	820	1	4.09297	0.00126977	0.0228897	1.41925	2.67447	0.750373	N/A	1.633	0	0.14169	0	2.6974	2.2716	0.14517	0	4.3007	0	0.15106	0	3.0317	3.0797	0
E13.5	Corin	5	72300024	-	5133	1	4.09026	0.00127622	0.0228897	3.61143	12.2222	0.750156	N/A	8.3477	0.19009	0.022635	0.19571	18.529	9.7284	0.10436	0.16893	24.791	0.07357	0.024133	0.22306	21.822	11.188	0.022903
E13.5	Cnpy1	5	28205462	-	2381	1	4.08396	0.0012914	0.0230134	2.92322	7.58537	0.74965	N/A	0.38785	0.32783	2.0983	4.1042	14.695	3.6108	8.3494	4.2021	20.489	0.10574	7.9079	1.781	16.139	0.90349	0.34563
E13.5	Galnt18	7	111471660	-	2675	1	4.07617	0.00131039	0.0232031	1.2459	2.37166	0.749023	N/A	4.1944	1.4955	4.1263	2.5947	5.4874	3.696	2.5143	2.5184	8.3495	2.2117	3.5194	2.2194	6.3726	4.3706	1.9337
E13.5	Ctss	3	95526685	+	1460	1	4.05479	0.00136406	0.0240005	1.02199	2.03072	0.747291	N/A	3.7318	3.3415	2.1885	2.94	7.2994	3.0424	3.3022	2.1472	4.7638	1.6381	2.715	3.1369	5.1082	4.164	2.0131
E13.5	Sstr1	12	58211703	+	3969	1	4.04566	0.00138765	0.024262	1.43998	2.71317	0.746546	N/A	3.141	1.4013	2.5907	0.02301	4.7116	1.5163	1.1547	0	3.6528	0.79288	1.3108	0	3.1675	2.1209	0.47392
E13.5	Mcc	18	44425059	-	8527	1	4.03272	0.00142181	0.0247039	1.08605	2.12293	0.745486	N/A	2.101	1.007	1.2672	1.6601	2.9948	1.9241	1.8707	1.3063	3.5384	0.75288	2.0193	1.0145	2.7155	1.9086	0.4274
E13.5	Psd3	8	67689081	-	10000	1	4.02631	0.00143903	0.0247887	0.976809	1.96811	0.74496	N/A	7.9279	6.8105	5.2691	4.1736	9.8931	6.8635	3.4463	3.355	10.178	4.3302	4.6824	3.6299	8.9567	5.2003	5.4314
E13.5	Neurog1	13	56250497	-	1766	1	-4.02429	0.00144452	0.0247887	-2.36488	0.194133	-0.744793	N/A	3.7127	2.652	2.6317	12.773	0.91089	8.1137	16.38	16.09	1.3868	4.8469	7.5053	13.255	1.9306	4.8725	10.784
E13.5	Trem2	17	48346300	+	1246	1	4.01924	0.00145831	0.0248718	0.884857	1.84658	0.744376	N/A	1.6305	0.54815	0.65274	0.58637	3.389	0.97749	1.1942	0.53532	1.7296	0.60615	0.5965	0.74874	1.3681	1.3512	0.37741
E13.5	Ghr	15	3317759	-	4525	1	3.98936	0.00154268	0.0260579	1.56524	2.95927	0.741894	N/A	1.9184	1.3369	0.88585	2.1192	6.5767	3.1191	1.4995	2.5206	5.3689	0.97364	2.8744	3.28	4.4579	2.253	0.38971
E13.5	Slit2	5	47983054	+	8088	1	3.98802	0.0015466	0.0260579	2.60331	6.07679	0.741781	N/A	18.394	24.731	5.308	10.49	67.921	28.514	3.5913	9.22	91.42	15.392	4.1812	13.532	70.73	18.699	37.676
E13.5	Fndc1	17	7738567	-	5946	1	3.98166	0.00156522	0.0262128	1.09314	2.13338	0.741249	N/A	1.4444	0.65638	0.42989	0.27647	2.1305	1.5182	0.31032	0.15705	2.9161	0.16936	2.7083	0.22822	2.7116	1.5258	0.31635
E13.5	Lhx4	1	155701693	-	1951	1	3.97456	0.00158632	0.0264069	2.67492	6.38602	0.740653	N/A	4.8989	0.050011	0.98262	0	7.8329	6.7935	1.4034	0	14.009	0.06452	0.50793	0	9.4656	5.4172	0.060258
E13.5	Podxl	6	31519492	-	5430	1	3.96469	0.00161612	0.0265847	0.838038	1.78762	0.739821	N/A	11.556	20.646	11.084	10.613	20.589	14.764	8.7911	10.355	22.948	12.657	9.1935	10.73	21.583	13.332	16.173
E13.5	Dbx1	7	49631498	-	2177	1	-3.96659	0.00161033	0.0265847	-4.4444	0.0459306	-0.739981	N/A	3.8389	66.243	11.768	61.584	2.4939	6.0225	54.654	81.469	0.67497	63.083	27.824	77.78	0.68516	4.1674	156.07
E13.5	Tacr1	6	82402374	+	5126	1	3.95643	0.00164151	0.0268436	2.53928	5.81299	0.739121	N/A	5.2875	1.0469	1.02	1.3006	7.2178	4.0392	0.87087	1.08	11.141	0.85949	0.79746	1.0258	9.4778	6.8971	0.73391
E13.5	Id2	12	25093798	-	1372	1	-3.94956	0.00166293	0.0270348	-1.29891	0.406434	-0.738538	N/A	43.111	18.063	23.839	39.939	12.604	27.31	32.146	42.928	11.353	23.671	27.176	49.638	12.994	43.97	14.995
E13.5	Tmcc3	10	94514756	+	5989	1	3.93809	0.00169933	0.0274659	1.02669	2.03734	0.737561	N/A	2.7215	2.0691	1.9012	1.6317	3.2567	2.6916	1.5802	1.3253	3.8438	1.2401	1.9649	1.5507	3.5817	2.1239	0.7263
E13.5	Ntng1	3	109780049	-	5581	1	3.9348	0.00170993	0.0274774	1.19371	2.2874	0.73728	N/A	6.5607	5.9267	7.3593	3.6655	12.646	4.6984	3.4874	3.0476	8.7762	7.4205	4.3503	2.5758	11.225	5.5639	4.8449
E13.5	Plagl1	10	13090687	+	5361	1	-3.90093	0.00182297	0.0291257	-1.32877	0.398107	-0.734363	N/A	17.165	43.79	24.642	46.626	15.941	19.177	32.209	42.551	10.708	34.61	29.391	46.321	10.745	16.783	39.78
E13.5	En1	1	120602386	+	2654	1	3.86971	0.00193394	0.0307221	4.28601	19.5082	0.731637	N/A	8.0029	0.036764	9.4123	1.0323	64.551	19.841	18.48	2.6137	97.591	0.047429	15.262	0.63912	66.96	9.1627	0.044297
E13.5	Cbln4	2	172036335	-	2899	1	3.86359	0.00195649	0.0309036	2.44644	5.4507	0.731099	N/A	7.8681	2.9618	2.9658	0.63006	10.751	5.3134	1.8478	0.46016	17.267	2.3882	2.1792	0.33644	10.168	5.2266	0.77051
E13.5	Cgnl1	9	71626508	-	6854	1	3.85251	0.001998	0.031381	1.13678	2.19889	0.730121	N/A	1.7515	2.5482	1.2121	2.2119	5.9262	1.432	2.8831	2.3161	3.4159	1.5243	1.3736	1.6581	2.7255	1.6375	1.1149
E13.5	Adcy1	11	7063388	+	12358	1	3.83944	0.00204813	0.0319876	1.21551	2.32223	0.728961	N/A	7.6893	3.1187	5.8197	4.0054	9.242	4.1915	3.5449	3.8105	8.8305	2.74	4.0195	4.2378	9.0294	4.6621	1.7409
E13.5	Vwa5a	9	38718167	+	4257	1	3.7885	0.0022561	0.0348571	1.09071	2.12979	0.724381	N/A	2.5814	1.3523	1.2282	2.081	4.4401	2.4403	1.6499	1.8019	3.7969	1.1236	1.9496	2.2812	3.3036	2.9441	1.1599
E13.5	Ccdc8	7	16994487	+	2158	1	3.7883	0.00225694	0.0348571	0.965726	1.95305	0.724363	N/A	8.2162	12.75	4.8995	6.0941	16.213	7.0383	6.0679	8.0671	16.478	9.2746	6.1994	9.4715	14.285	9.4484	12.421
E13.5	Eps8	6	137477244	-	5036	1	3.78236	0.00228257	0.0350582	1.09267	2.13268	0.723822	N/A	2.0813	2.1506	2.0649	0.8342	4.0727	2.1055	1.4419	0.74171	2.9762	1.4497	1.6972	0.78311	2.6516	1.7458	0.72368
E13.5	Dlc1	8	36567738	-	8575	1	3.77483	0.00231548	0.0353684	0.875016	1.83403	0.723135	N/A	3.4839	2.9926	1.9647	2.4815	4.6899	2.3478	2.5266	1.9446	4.501	1.556	1.7913	1.6863	3.3961	3.2177	2.0565
E13.5	Ctxn2	2	125136591	+	1130	1	3.76584	0.00235542	0.0357817	1.29674	2.45674	0.722312	N/A	2.4517	1.2952	1.0282	0.4041	3.7369	1.585	0.36871	0.17708	3.3809	0.77977	0.43849	0.18764	2.3257	2.9797	0.8323
E13.5	Frmd4b	6	97286866	-	5129	1	3.76228	0.00237142	0.0358291	0.985987	1.98067	0.721985	N/A	19.67	10.539	10.907	10.666	21.837	20.757	13.415	8.7781	30.12	11.633	12.776	9.8139	26.409	20.807	13.959
E13.5	Notch2	3	98013437	+	10606	1	3.7357	0.00249447	0.0372889	0.892471	1.85635	0.719529	N/A	4.7279	8.5833	3.2262	5.7435	9.8397	4.6475	3.8611	5.1947	10.723	6.0886	3.7141	5.8215	8.0096	4.9384	6.684
E13.5	Tpd52	3	8929435	-	2643	1	3.73562	0.00249487	0.0372889	1.13283	2.19288	0.719522	N/A	8.5952	5.6483	4.1982	3.7664	11.716	7.8611	5.1121	3.306	13.232	4.5722	5.343	3.4656	10.024	9.5194	5.738
E13.5	Slc5a7	17	54273589	-	5280	1	3.72713	0.00253553	0.037694	1.54577	2.91961	0.718732	N/A	3.498	0.46199	0.45111	0.27675	3.4275	1.3162	0.83419	0.27792	4.5826	0.30993	0.42229	0.26504	3.1478	3.3834	0.15586
E13.5	Osbpl5	7	143688761	-	4185	1	3.71473	0.00259613	0.0383896	1.03158	2.04426	0.717573	N/A	15.821	11.028	11.258	6.3067	20.516	12.411	8.5619	6.5505	22.143	10.918	9.5901	6.2925	18.788	15.845	11.068
E13.5	Ifngr1	10	19591857	+	2199	1	3.70493	0.00264509	0.0389066	0.818366	1.76341	0.716653	N/A	4.7454	6.0344	2.7739	3.9455	8.3211	4.9196	4.6014	3.8522	8.1077	4.4077	5.0135	3.7797	7.526	4.1257	7.8055
E13.5	Pbxip1	3	89436603	+	4581	1	3.68468	0.00274918	0.0402248	0.982289	1.9756	0.71474	N/A	6.9446	5.4739	3.9059	3.4689	9.3055	7.1003	4.5345	3.6837	11.269	3.7096	5.1107	4.1841	8.8998	9.2285	4.799
E13.5	Tcn2	11	3917077	-	2232	1	3.67716	0.0027889	0.040381	0.932917	1.90913	0.714025	N/A	6.3302	5.5955	4.4507	5.2374	11.712	7.2222	5.4934	4.6918	10.094	4.399	4.0514	4.8257	8.7512	10.476	3.529
E13.5	Aldh1b1	4	45798921	+	2402	1	-3.67746	0.00278734	0.040381	-0.882965	0.542252	-0.714053	N/A	6.2859	9.5459	9.1422	10.722	6.111	5.1899	10.11	11.469	3.4665	7.9656	8.8186	9.6216	4.3469	5.724	8.1247
E13.5	Qsox1	1	155778154	-	3461	1	3.66109	0.00287578	0.0413843	1.1769	2.26091	0.712491	N/A	12.954	8.7958	6.9155	5.2511	16.442	16.395	7.4122	5.5889	22.558	8.1106	7.194	5.5259	17.711	13.404	8.5939
E13.5	Pls3	X	75785653	-	3592	1	3.65888	0.00288797	0.0413843	0.914154	1.88446	0.712278	N/A	9.1781	8.5293	6.2428	13.806	18.809	10.491	9.644	14.224	20.208	6.6934	8.0352	15.005	16.353	11.561	8.215
E13.5	Dnaaf3	7	4522956	-	2289	1	3.64269	0.00297864	0.0424648	0.962622	1.94885	0.71072	N/A	2.0777	1.1935	1.1675	1.5161	3.5138	2.2536	0.62407	1.1364	2.7817	1.4298	0.81175	1.3339	1.8308	1.5936	0.97584
E13.5	Enpp2	15	54838897	-	3498	1	3.63934	0.00299776	0.0425193	1.29892	2.46045	0.710397	N/A	12.197	7.7265	7.8056	8.1197	17.935	19.601	10.124	6.5213	26.968	5.7937	12.89	5.4189	22.234	14.358	6.0496
E13.5	Ptgfrn	3	101040235	-	5886	1	3.62907	0.00305716	0.0431416	0.815382	1.75976	0.709402	N/A	15.517	9.7306	9.6132	13.887	20.941	15.665	8.6055	12.851	23.067	9.1532	9.0495	14.762	18.994	17.877	10.526
E13.5	S1pr1	3	115710432	-	3129	1	-3.62227	0.00309714	0.0434851	-0.832618	0.561509	-0.70874	N/A	9.149	7.7957	12.217	17.337	7.1974	6.3882	12.498	12.193	5.6666	10.621	12.154	11.235	5.1756	10.641	8.9046
E13.5	Cap2	13	46501802	+	3758	1	3.60273	0.00321501	0.0444071	0.823013	1.7691	0.70683	N/A	2.1133	5.0889	3.4318	3.378	5.9393	2.4974	2.7876	2.3606	5.7348	4.5555	3.0325	3.3852	5.1598	2.6879	3.9417
E13.5	Gm10007	19	58296103	+	550	1	3.60126	0.00322409	0.0444071	1.24069	2.36311	0.706685	N/A	4.8692	2.1288	3.1688	2.4907	6.2152	5.3407	3.463	1.5766	8.7274	2.2887	4.5045	1.9275	6.4571	4.0813	2.565
E13.5	Ryr3	2	112631381	-	15508	1	3.59869	0.00323996	0.0444071	0.866329	1.82302	0.706433	N/A	2.0127	1.8309	1.5883	0.59479	1.9968	1.5061	1.1706	0.49032	3.1205	1.3474	1.4378	0.60431	2.7939	1.9903	1.7133
E13.5	Cald1	6	34709343	+	4135	1	3.59719	0.00324925	0.0444071	0.873884	1.83259	0.706286	N/A	9.9046	21.024	12.363	20.187	28.788	10.534	15.935	18.05	29.708	15.982	15.488	19.577	25.577	10.36	20.186
E13.5	Selenbp1	3	94932982	+	1785	1	3.59568	0.00325865	0.0444071	1.19394	2.28776	0.706137	N/A	1.8366	1.1479	1.1391	0.97211	3.0415	1.7259	2.2341	0.52314	3.9513	0.98728	2.4289	0.90275	2.8252	2.5675	1.1196
E13.5	Zbtb16	9	48654296	-	5214	1	-3.59953	0.00323476	0.0444071	-0.878648	0.543877	-0.706516	N/A	1.9305	2.5824	2.3509	1.7866	1.1955	1.8962	1.6324	1.5991	0.99576	2.4625	1.8531	1.8787	1.0489	1.166	3.5625
E13.5	Rnf32	5	29197905	+	1207	1	3.58121	0.00335014	0.0454311	1.01733	2.02417	0.704708	N/A	5.3174	5.5778	4.9575	2.7996	6.9969	5.2234	3.2053	2.1552	8.7653	4.2759	3.3867	2.5647	7.5324	5.2693	3.3116
E13.5	Npl	1	153503015	-	1503	1	3.57507	0.00338975	0.0457452	1.71572	3.2846	0.704099	N/A	6.7585	3.8301	2.4351	1.7014	11.639	6.3398	3.0097	1.9526	10.298	2.01	2.3077	2.9625	11.578	9.9567	4.302
E13.5	Scrn1	6	54508815	-	1877	1	3.56341	0.00346623	0.0465514	0.934677	1.91146	0.702938	N/A	45.903	38.727	48.933	32.113	71.24	37.444	55.24	36.069	75.936	32.123	47.45	28.511	64.33	38.817	17.537
E13.5	Prnd	2	131950760	+	3312	1	3.55944	0.00349269	0.0466812	0.91007	1.87914	0.702542	N/A	1.5475	1.6203	1.1401	1.2133	4.4927	1.1032	1.5815	0.80556	1.893	1.3302	1.7953	0.49934	1.78	1.5532	1.2069
E13.5	Cck	9	121489823	-	954	1	3.53564	0.00365558	0.0486244	1.70458	3.25934	0.700151	N/A	1.2584	2.4546	3.0448	1.1488	7.1663	0.52569	4.3674	2.7967	10.166	3.0348	4.6744	3.5116	6.9986	1.5686	4.5596
E13.5	Olfml3	3	103735393	-	1836	1	3.51882	0.00377536	0.0499535	1.6542	3.14749	0.698447	N/A	2.7412	2.976	1.2657	1.343	8.8711	3.1218	1.8479	1.1625	6.0291	1.097	4.318	1.0625	4.5263	4.3301	1.7929
E13.5	Ninj1	13	49187446	+	1232	1	3.5166	0.00379144	0.0499535	1.0508	2.07168	0.698221	N/A	2.7734	2.2175	1.6504	1.8532	6.5285	1.7446	2.5122	3.086	4.0552	1.8391	1.106	2.0308	3.0556	3.4163	1.9085
E13.5	Fign	2	63971507	-	10068	1	-3.50298	0.00389174	0.0510332	-0.972171	0.509738	-0.696831	N/A	4.4944	2.8977	6.9588	4.1273	2.6363	4.8531	3.9787	3.2794	1.6833	5.0511	6.9638	3.7739	2.1588	3.27	2.6623
E13.5	Arx	X	93286545	+	2829	1	3.49452	0.0039554	0.0516244	2.48043	5.58065	0.695964	N/A	2.9378	8.4845	0.020535	0.064565	11.23	4.2293	0	0	10.215	5.028	0	0	14.612	4.3641	3.7401
E13.5	Fcrls	3	87250964	-	2091	1	3.48785	0.00400629	0.0520444	1.15238	2.22281	0.695278	N/A	3.4006	3.2197	1.7225	2.3148	6.9238	2.604	2.9889	2.4881	4.2632	1.4448	1.8365	1.8861	3.8724	2.7733	0.89957
E13.5	Slc22a3	17	12419973	-	3599	1	3.48351	0.00403982	0.052161	1.07145	2.10154	0.694831	N/A	1.6037	0.244	0	0.025376	2.0113	2.767	0.049614	0.018533	3.1574	0	0	0.011783	2.5064	1.9491	0
E13.5	Lrrc3b	14	15357515	-	1761	1	3.47943	0.00407156	0.052161	0.918935	1.89072	0.694409	N/A	1.914	2.1609	1.3855	0.46675	3.1972	1.668	1.0478	0.60602	2.1695	1.5726	0.91445	0.50569	2.541	1.912	1.5355
E13.5	Mecom_loc1	3	29951295	-	4529	1	-3.48011	0.00406627	0.052161	-1.57354	0.335982	-0.694479	N/A	7.3302	1.8528	2.7065	3.2466	1.11	0.94914	3.2461	3.7702	0.69215	2.6126	2.2154	4.4662	0.48617	5.9889	3.2447
E13.5	Gpr123	7	139834073	+	4858	1	3.46199	0.00421014	0.053689	1.04158	2.05848	0.6926	N/A	7.1284	5.1015	6.326	7.2189	10.389	8.1555	6.8612	7.5103	15.224	4.2754	7.1906	7.1404	12.691	7.4894	2.4442
E13.5	Fam101a	5	125003374	+	1750	1	3.45065	0.00430275	0.0546194	1.16467	2.24183	0.691417	N/A	1.6095	2.3975	1.0291	1.1481	5.6302	1.4329	1.9727	1.2959	2.6869	1.5825	1.982	0.82388	2.7194	1.1224	3.023
E13.5	Gm973	1	59516163	+	3695	1	3.44463	0.00435272	0.0550025	0.989024	1.98484	0.690788	N/A	0.82474	1.822	0.62889	0.17301	1.687	1.6093	0.90207	0.32493	2.8898	1.022	1.2739	0.27544	2.8834	1.0884	2.5135
E13.5	Acot1	12	84009401	+	1658	1	3.43481	0.00443558	0.055796	0.911673	1.88123	0.689756	N/A	18.492	15.36	14.401	9.97	25.105	23.723	15.975	9.3735	31.728	14.273	17.781	10.179	29.559	21.831	19.145
E13.5	Tmprss5	9	49102678	+	2149	1	3.4207	0.00455748	0.0569866	0.958314	1.94304	0.688265	N/A	1.0098	2.0885	0.86505	0.42497	1.9649	1.4336	0.60933	0.46557	2.8262	1.6987	0.46114	0.27626	2.7433	1.6974	2.1335
E13.5	Bmp1	14	70474554	-	4554	1	3.41913	0.00457123	0.0569866	0.921978	1.89471	0.688099	N/A	36.267	18.704	18.446	18.39	40.843	36.64	19.291	20.183	48.442	20.04	21.625	19.322	42.891	43.109	20.446
E13.5	Wdr52	16	44394698	+	6683	1	3.41315	0.00462405	0.0572234	1.44399	2.72072	0.687464	N/A	2.5702	1.241	0.46941	0.31431	3.1292	3.2697	0.43641	0.3094	4.1776	0.39555	0.48192	0.28554	3.688	3.1489	0.42219
E13.5	Lipg	18	74939321	-	3887	1	3.41232	0.00463139	0.0572234	2.45722	5.49157	0.687377	N/A	6.2245	1.1798	3.2283	0.70487	10.76	7.6307	3.6138	0.53196	15.449	1.4249	3.155	0.16364	12.152	7.5315	0.36294
E13.5	Gpr98	13	81095067	-	19428	1	3.40714	0.0046777	0.0575381	2.08892	4.25429	0.686826	N/A	7.156	5.213	2.9663	1.7581	12.968	10.351	1.8903	1.3527	19.675	4.8853	2.5313	1.8968	15.688	9.7295	6.2146
E13.5	Vgll3	16	65815532	+	3431	1	3.40486	0.00469826	0.0575381	1.17785	2.2624	0.686583	N/A	2.0052	0.45501	0.35557	0.2928	2.3443	2.3178	0.26022	0.31105	3.2549	0.11007	0.57766	0.29663	2.8983	2.8623	0.17132
E13.5	Cdh20	1	104768718	+	3822	1	3.39875	0.00475372	0.0579621	1.49919	2.82685	0.685931	N/A	2.8632	0.66375	1.2464	0.66906	3.3671	3.4866	1.0746	0.75043	4.2291	0.82338	0.81026	0.64352	4.0513	3.1813	0.79975
E13.5	Mpeg1	19	12460678	+	4436	1	3.38821	0.004851	0.0588898	0.860137	1.81521	0.684802	N/A	2.9873	1.6277	2.0299	2.0382	3.5356	2.4226	1.4223	1.4886	3.5112	1.4472	1.3683	1.8641	2.9782	2.9518	1.2986
E13.5	Alcam	16	52248995	-	5059	1	3.38148	0.00491413	0.0593969	1.94354	3.84649	0.684079	N/A	23.447	8.1583	5.0986	5.9031	30.088	20.69	4.7297	6.0122	34.312	4.6529	4.9461	7.7619	28.094	25.384	4.3921
E13.5	Tmem47	X	81070543	+	4182	1	3.37832	0.00494408	0.0595001	1.19528	2.2899	0.683738	N/A	13.448	24.941	8.6682	14.086	32.359	18.879	8.1126	13.477	36.472	17.157	8.2049	19.398	31.896	14.739	28.393
E13.5	Ildr2	1	166254038	+	8360	1	3.3675	0.00504802	0.0604892	0.969951	1.95877	0.682569	N/A	6.6167	10.562	5.9275	12.781	16.308	8.4756	6.7353	12.806	20.658	9.1246	6.4603	17.581	17.162	8.3461	10.463
E13.5	Bcas1	2	170346990	-	3190	1	3.36208	0.00510088	0.0608603	1.46811	2.76658	0.681982	N/A	3.9949	2.4163	4.2068	2.319	6.4295	3.4362	2.295	1.0455	7.1858	4.0644	4.5821	1.1964	8.5056	3.9582	1.7321
E13.5	AI593442	9	52673041	-	5717	1	3.35245	0.00519619	0.0615117	1.54442	2.91686	0.680935	N/A	5.8958	1.9286	3.587	1.5815	6.5068	5.9651	2.9464	1.7384	9.5613	1.9156	3.1201	1.3797	7.6284	4.9407	1.6657
E13.5	Plekhg1	10	3740276	+	7514	1	3.35209	0.00519973	0.0615117	1.41661	2.66957	0.680896	N/A	1.8496	2.4802	1.6236	5.2385	8.0549	1.8211	2.5586	5.4859	7.2225	2.0605	2.3739	6.3603	5.9553	1.6182	2.1904
E13.5	Inhbb	1	119415464	-	4355	1	3.34611	0.00525993	0.0619602	0.964634	1.95157	0.680243	N/A	2.2477	1.4563	1.5207	0.56621	3.0473	2.1386	1.2984	0.41353	2.6992	1.0984	1.7066	0.35054	2.6911	2.5557	1.1878
E13.5	Tph2	10	115078640	-	2726	1	3.34361	0.00528524	0.0619956	2.76408	6.79313	0.67997	N/A	5.3186	0	0.51146	0.067004	9.1466	13.745	0.13101	0.17128	15.237	0.36941	0	0.093336	10.605	6.7592	0
E13.5	Slc6a4	11	76998496	+	2847	1	3.32976	0.00542795	0.0631548	3.49147	11.247	0.678451	N/A	11.077	0.068543	0.18365	0.12831	17.516	18.496	0.14635	0.164	30.52	0.17686	0.08702	0.089369	19.884	15.211	0.082587
E13.5	Slc39a12	2	14388297	+	2776	1	3.32961	0.0054295	0.0631548	1.07431	2.10571	0.678435	N/A	2.0791	0.80841	0.60689	1.2173	2.825	2.3744	0.12865	0.86499	2.8583	0.4988	0.44623	1.6651	2.5842	2.4932	0.55055
E13.5	Kitl	10	100015723	+	5550	1	3.32151	0.00551475	0.0638792	2.29854	4.91959	0.677543	N/A	10.125	2.8129	2.5017	1.1519	14.891	7.0482	2.0913	0.85329	14.173	5.2166	2.3659	1.0544	13.079	8.6621	2.1183
E13.5	Metrnl	11	121702326	+	2568	1	3.31727	0.00555986	0.0641344	2.1553	4.45461	0.677075	N/A	4.1534	0.45594	0.67867	0.32007	5.3245	5.5519	0.88076	0.83116	8.0108	0.49018	0.53061	0.8752	7.1637	6.1917	0.50358
E13.5	Eda	X	99975505	+	5211	1	3.31512	0.00558292	0.0641344	0.931319	1.90702	0.676837	N/A	2.1886	1.2171	1.0702	0.77114	2.5082	2.0211	1.028	0.8576	2.425	1.3044	0.90331	0.84632	2.3172	2.2077	0.92498
E13.5	S100a11	3	93520395	+	604	1	3.30989	0.00563941	0.0644858	1.09747	2.13978	0.676257	N/A	16.054	15.346	6.6365	12.248	42.613	20.758	23.749	17.227	29.68	10.004	17.227	15.165	27.165	25.705	13.236
E13.5	Smpdl3a	10	57794443	+	1891	1	3.30694	0.00567146	0.0644858	1.64873	3.13557	0.675931	N/A	9.8158	3.0443	2.7956	2.608	10.208	8.9792	2.7699	3.2451	14.609	2.9955	3.1443	3.431	13.86	12.711	2.7976
E13.5	2810032G03Rik	12	5376401	+	1358	1	3.30494	0.00569335	0.0644858	0.983205	1.97685	0.675708	N/A	3.1621	2.5866	2.4812	0.80701	5.0344	2.0575	1.7094	1.5226	4.4003	2.5027	2.3716	1.655	3.3997	2.9616	2.8568
E13.5	Fam183b	11	58792801	-	662	1	3.30376	0.0057063	0.0644858	1.65994	3.16003	0.675577	N/A	2.5109	2.0634	0.61429	0.41387	4.2524	4.7618	0.35964	0.20151	4.1433	0.57044	0	0.12811	5.472	3.5321	0.17759
E13.5	Pde5a	3	122729057	+	6828	1	3.29037	0.00585522	0.0659009	0.956785	1.94098	0.674084	N/A	3.3541	4.5299	1.9228	4.2667	7.3917	2.2874	2.467	4.1029	6.6569	3.1156	2.7394	4.9871	5.4821	2.7533	5.4753
E13.5	Kdelr3	15	79516307	+	1514	1	3.28485	0.00591777	0.0661873	0.810016	1.75323	0.673466	N/A	1.2199	1.2889	0.49882	1.3874	3.7188	1.2303	1.4546	1.2776	1.747	0.41571	2.1273	1.0924	1.6889	1.4826	0.69886
E13.5	Bmp6	13	38345615	+	2510	1	3.28392	0.00592829	0.0661873	1.4337	2.70139	0.673363	N/A	0.8646	2.0991	0.74064	2.4742	7.931	0.82776	1.6362	2.3651	3.0442	1.1535	0.29611	3.4803	2.7732	1.0061	1.6393
E13.5	C1qb	4	136880144	-	1162	1	3.25901	0.00621948	0.0689593	1.06551	2.09291	0.670556	N/A	5.2451	6.2976	2.7997	4.2441	13.671	3.946	7.4273	4.5347	7.3344	2.3832	3.5179	5.3281	7.763	6.6807	3.3387
E13.5	Nedd9	13	41309915	-	4852	1	3.25845	0.00622618	0.0689593	0.92339	1.89657	0.670493	N/A	4.3299	2.4131	3.2807	6.0797	7.5425	5.4191	3.6188	5.5401	7.4904	2.9835	3.4976	6.5898	7.9782	4.5107	2.7137
E13.5	Enpp4	17	44096309	-	4657	1	3.25154	0.00630944	0.0695179	0.798285	1.73903	0.66971	N/A	2.5184	1.5714	1.9336	0.98054	2.5475	2.3076	1.5721	1.2174	3.597	1.6218	1.7821	1.202	2.5013	2.0285	1.5147
E13.5	Igfbp5	1	72858064	-	5954	1	3.24838	0.00634805	0.0695179	1.58124	2.99228	0.669349	N/A	50.625	66.353	23.544	16.029	86.355	44.738	15.065	12.995	108.77	39.556	36.658	22.663	91.285	55.405	51.89
E13.5	Arhgap24	5	102481290	+	3446	1	3.24786	0.00635434	0.0695179	1.27432	2.41884	0.669291	N/A	3.122	1.7555	1.1969	0.55655	3.5011	2.9107	1.2091	0.67746	4.0651	1.2054	1.2581	0.39378	3.7101	3.3113	1.6717
E13.5	Rsph9	17	46129276	-	1042	1	3.24604	0.00637664	0.0695179	0.762779	1.69676	0.669084	N/A	7.7989	7.6784	5.854	3.8564	11.578	8.6633	4.7411	4.8649	9.6832	7.2482	5.5873	4.3138	9.6795	8.1682	6.3182
E13.5	Lrrc48	11	60353279	+	1958	1	3.24055	0.00644442	0.0699824	1.13304	2.1932	0.668458	N/A	3.2307	2.1428	1.2758	1.2127	3.4917	2.5247	1.8239	1.3967	4.1025	1.0929	1.5184	0.9746	3.2648	2.9616	1.1408
E13.5	Scrt1	15	76516202	-	4110	1	-3.2306	0.00656905	0.0710582	-0.848425	0.555391	-0.66732	N/A	47.589	26.613	64.313	66.44	25.93	46.769	67.645	66.538	28.22	49.861	67	56.82	31.107	44.239	32.58
E13.5	Dync1i1	6	5725538	+	2902	1	3.22591	0.0066286	0.0714245	1.04297	2.06046	0.666782	N/A	2.3866	1.5466	0.94087	0.25176	2.5637	1.6541	0.67684	0.39073	2.4304	0.60727	0.68296	0.37993	2.8392	2.7395	0.56715
E13.5	Gm3383_loc1	14	5439121	-	880	1	3.22172	0.00668222	0.0717242	0.916739	1.88784	0.666301	N/A	2.4136	2.2175	1.9145	1.5567	4.57	3.4194	1.8262	1.4401	3.7848	2.8609	2.956	1.1565	3.8743	2.7634	2.5383
E13.5	Diras2	13	52504374	-	4448	1	3.21596	0.00675671	0.0722448	1.8479	3.59976	0.665638	N/A	7.2976	2.9394	5.3679	1.622	11.754	7.1837	3.3721	0.89974	12.73	3.0847	3.7596	1.3538	9.2618	6.0139	1.8237
E13.5	B630019K06Rik	X	8892252	+	2712	1	3.21266	0.00679986	0.072413	1.04836	2.06818	0.665257	N/A	25.794	23.601	22.813	10.507	37.146	26.629	16.636	10.551	37.602	20.423	17.311	9.0065	36.221	24.383	20.201
E13.5	Igfbp2	1	72824379	+	1427	1	3.2077	0.00686513	0.072413	1.21384	2.31954	0.664683	N/A	56.366	59.281	42.95	122.37	197.84	57.486	97.811	151.68	187.75	55.75	55.296	163.2	150.97	73.867	73.24
E13.5	Scara3	14	65919394	-	3505	1	3.20717	0.00687213	0.072413	0.96631	1.95384	0.664622	N/A	0.85628	1.6981	0.82873	1.6155	3.6143	1.2673	1.7661	1.865	3.4377	1.5802	2.8273	2.0326	2.6142	1.2275	2.8175
E13.5	Sdk1	5	141241433	+	8613	1	3.20526	0.00689743	0.072413	0.816433	1.76105	0.664401	N/A	3.5435	2.311	2.9003	2.8523	4.5758	3.3688	2.3289	2.2458	4.6973	2.2068	2.071	2.5503	3.6945	2.8017	1.1466
E13.5	Gm2a	11	55097884	+	4356	1	3.20486	0.00690268	0.072413	0.754351	1.68687	0.664355	N/A	5.0562	2.8671	3.7342	3.082	5.5855	5.1973	3.5253	3.2462	6.9715	2.9764	3.8106	3.8064	6.0169	5.7759	2.294
E13.5	Gsn	2	35256258	+	3038	1	3.17453	0.00731771	0.0764783	1.04783	2.06742	0.660821	N/A	4.3772	3.308	2.027	2.7957	8.4059	1.9574	4.7413	3.9959	6.9327	3.2733	4.4444	4.3411	5.3774	4.8335	1.7027
E13.5	Rbm24	13	46418199	+	3324	1	3.14982	0.00767423	0.0795225	1.24213	2.36547	0.657909	N/A	2.3892	4.4324	3.0585	1.7859	5.3234	2.9313	2.4711	1.0836	7.3676	4.5443	3.6893	1.5692	6.6028	2.5887	4.7393
E13.5	Gnai1	5	18265134	-	3293	1	3.14811	0.00769958	0.0795225	0.946837	1.92764	0.657706	N/A	24.902	16.919	19.547	8.958	31.508	16.035	13.61	8.649	27.457	15.902	14.219	8.2674	23.856	19.115	13.852
E13.5	Map7	10	20148819	+	3995	1	3.14668	0.00772089	0.0795225	1.69606	3.24014	0.657536	N/A	4.5422	1.3189	1.1052	0.57151	4.9829	3.0666	0.74494	0.51758	6.0076	1.4494	1.4263	0.50951	4.4626	5.5018	1.03
E13.5	C1ql1	11	102939263	-	1346	1	3.14349	0.00776836	0.0795225	2.94992	7.72708	0.657158	N/A	13.619	7.8289	4.4887	0.61066	45.863	15.223	3.3165	0.84243	20.451	7.5751	3.5892	0.75612	51.609	16.121	11.442
E13.5	C1qa	4	136895915	-	1182	1	3.14346	0.00776889	0.0795225	0.992902	1.99018	0.657154	N/A	2.8907	3.7146	1.8677	3.7087	8.676	2.667	4.0788	2.8215	4.6411	1.5974	1.9912	3.3006	3.966	3.7191	1.8898
E13.5	C1qtnf1	11	118428356	+	4619	1	3.14237	0.00778512	0.0795225	0.806912	1.74946	0.657025	N/A	2.3092	2.3025	1.6728	1.3643	4.1792	1.1323	1.585	1.343	2.4177	1.1446	1.6627	1.166	2.0298	2.0047	1.6544
E13.5	Cdc42ep1	15	78842546	+	2642	1	3.13893	0.00783682	0.0795225	0.789321	1.72826	0.656616	N/A	2.1321	2.7698	1.7371	2.3506	4.4904	2.6575	3.6947	2.2974	4.0415	1.5723	2.3912	2.1026	3.2799	3.0799	1.3349
E13.5	Tcf12	9	71844251	-	5161	1	3.13887	0.00783783	0.0795225	0.967711	1.95574	0.656608	N/A	44.804	43.01	35.919	87.717	99.312	42.423	53.155	87.793	120.02	39.732	42.387	100.36	89.305	47.481	42.506
E13.5	Nme5	18	34562640	-	929	1	3.13522	0.00789299	0.0797909	1.16862	2.24797	0.656174	N/A	2.4354	1.1553	1.4383	0.68815	3.0302	2.0822	1.4736	0.1436	3.5852	0.67749	1.0667	0.63905	2.7524	3.6244	0.63274
E13.5	Gper1	5	139423078	+	2609	1	3.13227	0.00793805	0.0799557	0.79015	1.72925	0.655822	N/A	1.6636	2.5805	1.6477	1.2602	2.8516	1.2357	1.5513	1.3038	3.0038	2.1229	1.3769	1.1378	2.7497	2.2226	2.6135
E13.5	Kank1	19	25237101	+	5510	1	3.12914	0.00798605	0.0801488	0.864976	1.82131	0.655448	N/A	2.4972	2.0364	1.6975	1.1105	3.029	2.6005	2.0848	1.5737	4.6936	2.1018	2.473	1.3699	3.5836	2.7499	3.1578
E13.5	Tfap2a	13	40715674	-	3368	1	-3.12524	0.00804612	0.0801728	-2.47682	0.179639	-0.654982	N/A	6.0321	0.08691	9.6766	14.29	0	2.8292	8.0763	14.021	0.029086	5.3072	9.0109	12.352	0.042178	5.6096	0.10472
E13.5	Lmo3	6	138364480	-	2201	1	-3.12672	0.00802332	0.0801728	-1.09579	0.467879	-0.655159	N/A	16.006	23.894	56.51	39.626	15.714	24.088	42.376	32.608	11.216	36.431	43.73	30.383	15.135	17.635	18.908
E13.5	Tm4sf1	3	57287063	-	2002	1	3.10667	0.00833895	0.0827938	1.66625	3.17389	0.652752	N/A	3.0674	0.82853	0.34821	1.1404	6.2272	4.1154	1.5757	1.4659	4.5506	0.56588	0.18562	1.0167	4.151	5.4193	0.23489
E13.5	Lmcd1	6	112273657	+	1828	1	3.0986	0.00846951	0.08318	1.16946	2.24927	0.651777	N/A	2.728	1.9749	2.1928	4.7962	5.39	3.253	5.6655	4.634	8.6814	1.3084	4.1336	2.9925	6.6055	3.2746	2.1223
E13.5	Shisa6	11	66211724	-	7587	1	3.09856	0.0084702	0.08318	1.47845	2.7865	0.651772	N/A	3.262	0.65588	1.4548	0.58983	3.6574	4.0416	1.2552	0.34287	5.4229	2.4057	1.5511	0.29064	4.606	3.5381	0.46486
E13.5	Ptx3	3	66219786	+	2022	1	3.09716	0.00849311	0.08318	2.76078	6.77761	0.651602	N/A	3.9277	11.967	8.6193	0.813	24.165	21.366	6.6821	0.62676	39.969	9.9607	6.8001	0.56625	36.427	6.5684	6.3375
E13.5	Cyp4f13	17	32924687	-	1811	1	3.09586	0.00851441	0.08318	0.76769	1.70254	0.651444	N/A	1.7847	1.5624	1.1869	0.50429	2.2206	1.2264	1.6104	0.73662	2.38	1.1121	1.2312	0.65564	2.1963	2.6339	1.2983
E13.5	Rmst	10	92081745	-	2787	1	3.09467	0.0085339	0.08318	1.08937	2.12781	0.6513	N/A	9.3937	15.789	10.985	6.1606	20.562	11.568	8.6921	6.055	24.147	13.143	10.534	5.5537	19.981	10.605	22.568
E13.5	Shh	5	28456839	-	2767	1	3.09324	0.00855736	0.08318	3.37748	10.3926	0.651127	N/A	9.2613	14.634	0.37791	0.13202	30.958	13.619	0.30115	0.12053	40.324	6.4144	0.1343	0.030651	33.037	10.783	14.276
E13.5	Nxph3	11	95509845	-	2193	1	3.08965	0.00861673	0.0833614	1.76853	3.40707	0.650692	N/A	2.295	5.428	2.5961	0.58303	8.1605	3.1689	1.2214	0.54747	8.4872	4.018	2.0335	0.40607	6.5101	2.3884	6.9155
E13.5	Foxa1	12	57540631	-	3287	1	3.08849	0.008636	0.0833614	4.01099	16.1224	0.650551	N/A	4.7901	30.189	0.63626	0.11114	56.096	7.4979	0.27162	0.040585	68.545	19.799	0.037686	0.038703	57.328	7.1421	49.929
E13.5	Tox2	2	163225353	+	1775	1	3.07932	0.00878978	0.0844728	1.45973	2.75057	0.649434	N/A	21.097	41.172	19.834	7.7178	42.142	23.653	18.678	8.7556	58.059	28.509	15.353	7.43	48.099	20.656	29.606
E13.5	1700084C01Rik	1	169928838	+	1540	1	3.07801	0.00881191	0.0844728	1.47505	2.77994	0.649275	N/A	4.1376	4.245	1.773	1.4826	6.0062	4.094	1.5073	0.86624	8.3966	2.2069	1.5283	2.0927	6.1804	5.3446	4.1223
E13.5	Inppl1	7	101822631	-	5196	1	3.07371	0.00888525	0.0846989	1.00098	2.00136	0.648749	N/A	7.3223	12.375	8.363	18.965	21.826	8.3144	12.761	20.603	29.316	10.974	9.536	21.513	21.557	8.8922	13.937
E13.5	Fgd5	6	91987009	+	5722	1	3.07189	0.00891641	0.0846989	1.45945	2.75004	0.648527	N/A	7.9	5.4737	2.6092	2.1387	9.5584	6.8739	2.5901	1.8301	10.82	3.2558	2.035	1.9639	8.5775	7.0614	4.5817
E13.5	Asb4	6	5383285	+	3385	1	3.07128	0.0089269	0.0846989	1.7362	3.33156	0.648452	N/A	6.07	23.146	3.1063	2.9408	20.078	7.1327	5.0289	3.9015	23.441	9.8545	3.8424	3.4701	17.353	6.2169	16.219
E13.5	Rftn2	1	55170159	-	3776	1	-3.06101	0.00910497	0.0860946	-0.791484	0.57775	-0.647193	N/A	5.0013	3.4625	2.8001	3.1442	2.3963	4.8952	3.9092	2.5437	1.7122	2.9669	4.888	2.0439	1.9375	4.5329	2.8955
E13.5	Heyl	4	123233455	+	4632	1	3.05632	0.00918754	0.0865809	0.749623	1.68135	0.646616	N/A	2.0136	3.0333	2.383	2.6815	5.9473	2.2427	3.7907	2.376	2.9397	2.2284	1.9522	2.719	3.4962	1.9586	1.4975
E13.5	Hebp1	6	135137518	-	1161	1	3.04935	0.0093116	0.0874535	0.768644	1.70367	0.645757	N/A	1.9487	1.3447	1.301	1.3373	3.4639	2.3449	1.8456	2.1257	2.4469	0.75895	1.7071	2.0454	2.5083	2.0946	1.1139
E13.5	Lmx1a	1	167689457	+	3438	1	3.04294	0.00942716	0.0877418	4.3499	20.3916	0.644965	N/A	0.87297	41.719	0.084488	0.2922	51.586	1.7088	0.20775	0.17461	58.525	26.948	0.43236	0.33303	52.001	0.87056	61.175
E13.5	Tenm4	7	96210536	+	10733	1	3.04062	0.00946933	0.0877418	0.888786	1.85162	0.644677	N/A	9.9462	14.373	7.2205	11.615	16.28	9.5121	6.2443	8.6382	21.859	9.8985	6.9017	11.347	16.088	7.0673	19.629
E13.5	Gpr26	7	131966359	+	2899	1	3.04049	0.00947179	0.0877418	0.947626	1.9287	0.644661	N/A	2.3413	1.9858	2.7654	1.1971	3.6068	1.1862	0.96498	0.75927	2.1626	1.8237	1.4955	0.92155	2.7686	1.355	1.2166
E13.5	Clstn2	9	97444394	-	4451	1	3.03893	0.0095001	0.0877418	1.86753	3.64908	0.644468	N/A	12.749	4.2966	4.6334	2.0724	12.017	6.2936	1.7652	1.3487	12.347	3.0826	2.3656	1.6101	11.442	8.4684	1.9017
E13.5	Ier5	1	155096366	-	3370	1	-3.0395	0.00948986	0.0877418	-0.738813	0.599232	-0.644538	N/A	10.194	8.8596	12.032	18.726	8.5921	9.4179	11.604	18.427	6.9183	14.941	13.159	19.932	7.5033	11.324	10.152
E13.5	Shisa9	16	11984012	+	4944	1	3.03419	0.00958714	0.0882525	1.75537	3.37612	0.64388	N/A	3.5676	2.3682	1.7626	0.42486	5.2466	6.2747	1.0354	0.40474	7.0736	2.6734	0.87693	0.48032	5.919	4.1052	0.97494
E13.5	P4ha3	7	100285419	+	2461	1	3.01477	0.00995215	0.0913101	2.78457	6.89029	0.641457	N/A	18.593	5.9074	3.9658	1.1875	25.411	19.68	3.9906	1.2196	36.024	3.0178	3.4731	1.4474	30.94	26.984	2.7707
E13.5	Megf10	18	57132989	+	7614	1	3.01245	0.00999673	0.0914175	0.824962	1.77149	0.641166	N/A	9.3086	4.8311	6.4396	8.984	11.514	11.301	9.3495	8.1032	15.027	5.2408	8.5575	8.2595	14.086	10.392	4.3079
E14.5	Slc6a3	13	73536646	+	3556	1	212.864	2.04728e-24	5.91459e-21	4.15016	17.7551	0.999857	N/A	0.13038	0	0.10489	0	0.7893	0.096603	0	0.078554	0	17.685	18.764	16.867	0	0	0.30909
E14.5	Pitx3	19	46135685	-	1478	1	91.0768	1.26133e-19	1.82199e-16	3.688	12.8884	0.999217	N/A	0	0	0	0	0.27129	0	0.67177	0.189	0.77258	13.197	11.422	14.203	0	0	0
E14.5	Chrna6	8	27403211	-	3006	1	49.9189	3.06272e-16	2.9494e-13	4.40057	21.1205	0.997402	N/A	0.30848	0.07479	0.062041	0	0	0.057139	0	0.18585	0	15.998	23.802	24.742	0	0	0
E14.5	Slc18a3	14	32462436	-	2514	1	43.0114	2.10001e-15	1.51673e-12	1.38014	2.60294	0.996505	N/A	0.92213	0.35771	0.51928	0	0.15949	0.13664	0	0	0	2.4079	2.5582	2.863	0.41603	0	0
E14.5	Aldh1a1	19	20601881	+	2132	1	29.1977	3.075e-13	1.77673e-10	4.33969	20.2478	0.992462	N/A	0	0.10545	0	0.95802	0.75228	0	0	0	0	32.336	16.591	15.473	0	0.16738	0.17185
E14.5	Elovl3	19	46131798	+	1979	1	19.7875	4.34614e-11	2.09267e-08	1.54026	2.90848	0.983801	N/A	0	0	0	0	0	0	0	0	0.082427	2.3791	2.8435	3.6369	0	0	0
E14.5	Hepacam2	6	3457088	-	2336	1	14.3385	2.40503e-09	9.92592e-07	3.08207	8.46827	0.969809	N/A	0.9924	0.38497	0.55885	2.1859	1.5448	1.3235	0.63755	0.23916	0.41898	9.6455	9.6358	9.5001	0.22387	0.30553	0.31368
E14.5	Igf1	10	87858955	+	7917	1	10.0749	1.64989e-07	5.50513e-05	1.9625	3.89738	0.941524	N/A	0.29282	0.79512	0.9187	1.4189	0.6584	0.75933	1.8185	1.5878	1.0096	4.1628	3.9601	5.379	0.7266	1.217	0.74044
E14.5	Dmrta2	4	109977924	+	3047	1	10.0414	1.71499e-07	5.50513e-05	3.28289	9.73305	0.941166	N/A	0.15217	0.14757	0.061206	2.3461	1.9739	2.593	0.48878	0.091677	0.21414	10.706	12.928	12.401	0.68652	0.58559	0.12024
E14.5	Slc5a7	17	54273589	-	5280	1	9.88904	2.04762e-07	5.91557e-05	2.124	4.35901	0.939502	N/A	1.9319	0.85159	0.42385	0.38684	0.53158	0.26024	0.47011	0.21162	0.030895	2.9935	6.2424	5.2255	0	0.67586	0.48573
E14.5	Cpne7	8	123117273	+	2505	1	9.66951	2.65352e-07	6.54025e-05	1.93048	3.81183	0.936981	N/A	0.18509	1.077	0.81894	1.223	1.9208	1.0971	0.9909	0	0.065119	4.6988	2.8883	5.2676	0.20876	0.14246	0.29252
E14.5	Mboat1	13	30136389	+	2981	1	9.64979	2.71661e-07	6.54025e-05	1.46282	2.75647	0.936747	N/A	1.0887	0.15084	0.62562	0.68517	0.40352	0.6338	0.33307	0.093707	0.054721	2.5947	4.3148	2.012	0	0.71826	1.229
E14.5	Foxa2	2	148042877	-	2227	1	9.44771	3.46405e-07	7.69819e-05	4.77396	27.3593	0.934276	N/A	0	4.4419	4.5221	0.91715	0.90024	0.84839	1.7834	0	0.073248	30.202	40.791	40.668	0	0	0
E14.5	Ccdc114	7	45928297	+	2553	1	9.36155	3.84692e-07	7.9384e-05	1.42134	2.67835	0.93318	N/A	1.2713	1.5851	1.3879	0.40002	0.78528	0.53822	0.97227	0.21883	0.31947	2.5028	2.834	3.524	1.0242	0.41934	0.43052
E14.5	4921506M07Rik	12	57564014	+	1579	1	9.28629	4.2184e-07	8.12463e-05	1.48502	2.79922	0.932201	N/A	0	0.56952	1.1811	1.2935	0.76181	1.7404	0	0	0	3.6207	2.5456	3.0388	0	0	0
E14.5	Slc35d3	10	19847916	-	2729	1	9.06634	5.5407e-07	0.000100044	1.75199	3.36824	0.929216	N/A	1.8689	0.57667	0.47837	0	0	0.50351	0.18191	0.30708	0.77706	2.4646	4.1241	4.3957	0	0.13076	0
E14.5	Prr16	18	51117797	+	2324	1	9.00067	6.0164e-07	0.000102243	1.28676	2.4398	0.928289	N/A	0.79802	0.87064	1.0432	0	0.5176	0.66516	1.0681	0.2404	0.56153	2.1706	3.8051	1.8066	0.22502	0.92132	0.3153
E14.5	Vip	10	5639117	+	1627	1	8.71774	8.6239e-07	0.000138414	1.8662	3.6457	0.924084	N/A	0	0	0	0	0	0	0	0.34338	0.5013	1.8603	5.4351	4.7924	0.64284	0.21933	0.22519
E14.5	Gm10664	8	65028416	-	1075	1	8.58792	1.02024e-06	0.000155129	1.3719	2.58812	0.922035	N/A	0	1.8822	0.86742	0	1.119	0.31955	0.46181	0.5197	0.15174	2.5027	2.9913	2.7897	0	0.33196	0
E14.5	Cldn1	16	26356645	-	3341	1	8.14638	1.83252e-06	0.000264707	1.69008	3.22674	0.914438	N/A	0.27755	1.1439	1.1722	1.5284	0.48006	0.5141	0.14859	1.0033	0.3906	2.1138	4.8124	4.3086	1.4087	0.64087	0.87729
E14.5	Ier5l	2	30472640	-	1659	1	-7.97565	2.31203e-06	0.00031807	-1.9758	0.254228	-0.911214	N/A	6.4279	5.0141	3.1476	3.0779	4.5921	2.5883	5.3863	5.7249	4.7197	1.419	0.96914	0.36154	4.0979	4.9474	5.0794
E14.5	Ret	6	118151747	-	7441	1	7.85694	2.72306e-06	0.000357587	2.85902	7.25524	0.90887	N/A	3.614	1.9639	1.8797	2.4704	2.7482	1.4542	1.4011	1.6893	1.2496	10.485	12.316	13.139	0.63252	0.86325	0.98475
E14.5	Fgf18	11	33116977	-	1685	1	7.71708	3.30923e-06	0.000415668	1.62034	3.07448	0.905992	N/A	1.1006	1.7345	1.4388	1.8182	0.47592	1.2232	1.4731	0.33156	0.58086	2.9937	4.2939	3.9156	0	0.84714	0.6523
E14.5	Gucy2c	6	136697283	-	4036	1	7.64925	3.64048e-06	0.000438222	1.27828	2.42549	0.90455	N/A	0.11488	0	0	1.5182	0.79478	0.63835	0	0.069212	0.040417	2.1664	3.7845	1.9319	0	0	0
E14.5	Gch1	14	47153894	-	2864	1	7.53272	4.29451e-06	0.000496273	2.896	7.44362	0.901997	N/A	1.457	3.7679	2.4745	1.0697	0.56001	0.83961	0	0.097535	1.0252	7.6324	11.789	9.0052	0.36519	0.3738	0.12792
E14.5	Bves	10	45335661	+	1707	1	7.4273	4.99415e-06	0.000552587	1.25844	2.39237	0.899603	N/A	0.81485	0.79023	0.98328	0.59827	0.46979	0.40248	0.58165	0.32729	0.57337	2.9552	3.2966	1.4055	0.61272	0.41811	0.42926
E14.5	2410004P03Rik	12	17004957	-	1898	1	7.40402	5.16437e-06	0.000552587	1.28774	2.44146	0.899063	N/A	0.48856	1.8952	0.4913	0	0.21126	0.45247	0	0	0	2.1262	2.5413	3.1601	0	0	0
E14.5	Mia	7	27179740	-	667	1	7.04447	8.74221e-06	0.000902009	1.84529	3.59326	0.890176	N/A	0	0.67412	1.9572	1.5311	0	0.77253	0	0	0.97825	2.521	6.0263	4.4962	1.5681	0	0.54929
E14.5	Ptpru	4	131768456	-	5604	1	6.38654	2.39356e-05	0.00238448	1.3995	2.6381	0.87081	N/A	5.3778	5.8572	5.3579	5.4671	5.9386	5.5169	5.581	2.6419	4.3372	11.762	13.341	12.415	3.1728	4.6486	4.4457
E14.5	Il1rap	16	26581604	+	8586	1	6.29413	2.77025e-05	0.00266775	1.86183	3.63469	0.867714	N/A	1.08	1.9638	2.3024	1.6652	0.7939	1.1803	0.98294	0.45548	0.34198	2.8201	5.4305	5.5187	0.42635	0.58188	0.55473
E14.5	Th	7	142892775	-	1857	1	6.19806	3.2289e-05	0.00300913	5.11601	34.6794	0.864384	N/A	4.4942	0.48426	1.1047	8.2492	10.148	7.2145	0.26734	0.90255	1.9325	60.667	77.057	77.84	0.84484	0.38434	0.59188
E14.5	Fam210b	2	172345476	+	3705	1	6.06308	4.01299e-05	0.00362298	2.06164	4.17462	0.859506	N/A	7.3833	15.655	13.54	6.3397	4.7618	8.3446	5.3597	6.1824	6.8684	22.147	34.283	35.129	7.3397	4.3343	6.3288
E14.5	Ikzf1	11	11686112	+	5263	1	5.96092	4.73874e-05	0.00414855	2.12382	4.35845	0.855651	N/A	2.3786	1.5805	1.3111	0.77617	0.22856	0.26108	1.4149	0.31846	0.68188	2.3003	6.1099	9.573	0.49682	0.54244	0.27845
E14.5	Dnajc12	10	63382342	+	1465	1	5.94186	4.88873e-05	0.00415398	1.72482	3.30539	0.854916	N/A	4.1143	8.7472	7.3835	4.1826	3.5581	4.5724	7.794	4.5762	5.6787	11.937	19.206	19.652	4.6405	3.1666	4.5016
E14.5	Foxd2	4	114906279	-	2719	1	5.85909	5.60077e-05	0.00462304	1.54197	2.91193	0.851661	N/A	0	0	0.06859	1.1268	1.3272	2.6531	0.18258	0	0.059994	4.4526	2.9566	2.6471	0	0	0
E14.5	Nxt1	2	148672514	+	1201	1	-5.84124	5.76809e-05	0.00462889	-1.1392	0.454011	-0.850946	N/A	7.335	9.1725	7.4536	10.204	8.3465	9.1529	9.5072	11.629	8.1494	4.7602	4.6855	3.9953	12.192	13.074	14.643
E14.5	Cartpt	13	99898482	-	975	1	5.8136	6.03776e-05	0.00471435	3.08849	8.50607	0.849829	N/A	0.95107	1.3835	1.5302	0	5.3462	2.6425	3.055	0.2865	0.50192	10.348	16.49	15.994	3.7545	0.36601	1.1273
E14.5	Adamts3	5	89673840	-	7763	1	5.78627	6.31743e-05	0.00480291	1.29189	2.44849	0.848714	N/A	1.8515	0.83985	0.67266	1.0524	0.92972	1.5709	1.9824	0.61172	1.0927	2.7725	3.0031	3.0133	0.74101	1.2871	0.80232
E14.5	Ctxn2	2	125136591	+	1130	1	5.74276	6.791e-05	0.0049108	2.09571	4.27435	0.846915	N/A	2.8721	2.1885	2.1455	0	2.129	0.912	1.318	0.98881	1.0105	7.1426	4.2685	6.3695	0.92558	0.6316	0.32423
E14.5	Nr1i3	1	171213869	+	1514	1	5.74203	6.7993e-05	0.0049108	1.22017	2.32974	0.846884	N/A	0.91872	1.188	1.4782	1.3491	0.79452	0.45379	1.6395	2.0295	1.0774	2.4434	3.1859	2.7731	0.34541	0.94282	0.96797
E14.5	Kcnab1	3	65109542	+	3086	1	5.6973	7.3259e-05	0.00516208	2.12296	4.35588	0.845003	N/A	2.1034	2.6955	2.4173	2.6474	1.4292	0.66789	1.287	0.72415	0.74003	4.9039	7.0335	8.1631	0.8473	0.46255	2.0183
E14.5	Pvalb	15	78191117	-	1003	1	5.68222	7.51302e-05	0.00516789	2.34638	5.08545	0.844361	N/A	4.6226	0	0.18594	0	0.39977	0	0	0	0	5.0294	4.0075	9.568	0.52139	0	0
E14.5	Mcc	18	44425059	-	8527	1	5.65545	7.85762e-05	0.00521951	1.64297	3.12308	0.843213	N/A	3.2081	1.9247	1.7497	1.0779	0.56428	1.1482	1.2226	1.8345	1.6069	4.0228	4.8082	5.2755	1.1653	1.7996	1.246
E14.5	Gfra1	19	58236691	-	3324	1	5.63597	8.1187e-05	0.00521951	1.60704	3.04626	0.842371	N/A	28.455	27.257	29.792	13.826	15.078	16.329	20.312	20.505	21.691	46.539	62.639	61.892	15.575	14.171	10.581
E14.5	Iqcj	3	67892119	+	1679	1	5.63514	8.13008e-05	0.00521951	2.51713	5.7244	0.842335	N/A	1.6569	0.80341	0.66645	4.2577	1.9105	3.1713	0.59135	0.16637	0.29147	7.0104	9.576	7.1446	0	0.42508	0.87284
E14.5	Kcnk9	15	72512118	-	1309	1	5.59332	8.72269e-05	0.00537601	3.60989	12.2091	0.840505	N/A	5.313	7.0417	8.9757	3.1207	2.7568	1.7058	2.6548	1.2804	2.8662	24.407	35.006	32.991	1.1985	0.54523	0.55978
E14.5	Ddc	11	11814100	-	2189	1	5.57982	8.92364e-05	0.00537601	5.03663	32.823	0.839908	N/A	3.1771	16.535	10.905	13.53	13.005	5.0217	2.0411	0.51044	2.9063	87.877	156.08	135.08	1.1945	1.7932	1.1716
E14.5	Pcsk6	7	65862035	+	4398	1	5.57926	8.9321e-05	0.00537601	1.33228	2.51801	0.839883	N/A	2.3193	1.6358	1.3994	1.161	1.1852	0.66392	0.79015	0.69867	0.63054	2.5998	2.7418	3.6822	0.59454	0.89255	0.33322
E14.5	Klhl1	14	96105264	-	4148	1	5.51024	0.000100387	0.00591874	1.67129	3.18499	0.836782	N/A	7.0419	9.8101	8.8572	8.8633	5.0266	7.3292	9.6942	6.667	7.9832	21.89	19.962	21.256	4.4126	4.4736	3.3564
E14.5	Adamts9	6	92772698	-	6136	1	5.405	0.000120109	0.00693988	1.20934	2.31232	0.831893	N/A	0.60449	1.0259	1.0334	2.3301	1.0455	0.97972	0.56634	0.68287	0.29243	1.9183	2.8823	2.8347	0.25568	0.75605	0.95535
E14.5	Wdr16	11	67924805	-	2301	1	5.36583	0.000128452	0.00727643	1.30443	2.46987	0.830022	N/A	0.2015	2.0518	1.9452	0.44383	0.52277	0.37323	0.21575	0.1214	0	2.3384	3.4937	2.6067	0	0	0
E14.5	Folr1	7	101858330	-	1507	1	5.34941	0.000132127	0.00734065	1.49372	2.81615	0.82923	N/A	0	0.29837	0	2.7107	0.26607	1.4817	1.6471	0.18536	0.64946	4.0168	3.2007	2.786	0.34702	0.4736	0.24312
E14.5	Slc10a4	5	73006803	+	2185	1	5.33478	0.000135496	0.00738579	2.84076	7.16398	0.828519	N/A	7.639	7.3054	7.1696	4.2065	3.6702	3.0657	1.8176	0.51138	2.0157	19.701	32.745	22.784	2.8721	4.2463	3.0182
E14.5	Adamts17	7	66839634	+	6129	1	5.26912	0.000151753	0.00811878	1.31575	2.48931	0.825281	N/A	1.1347	1.5773	1.3997	0.49988	1.1776	0.56048	2.268	0.86596	0.98476	2.0302	3.6726	3.3273	0.85324	0.93159	0.83689
E14.5	Gm7694	1	170298192	-	3933	1	5.24204	0.000159043	0.00835411	1.67395	3.19086	0.823921	N/A	0.94309	2.2293	2.039	1.558	1.6312	0.9171	0.63112	0.99434	0.78804	2.3087	4.7012	6.2526	0.93076	1.1795	1.3973
E14.5	Ifitm3	7	141009589	-	748	1	5.21488	0.000166722	0.00845015	1.6177	3.06886	0.822543	N/A	2.4794	1.5028	2.7426	4.0959	2.1442	2.5259	1.3274	1.8672	1.3085	5.8447	5.3737	8.0186	2.7965	1.9083	1.4694
E14.5	Sox3	X	60891365	-	2165	1	-5.21854	0.000165665	0.00845015	-1.78478	0.29022	-0.822729	N/A	5.568	6.2306	4.9962	11.793	11.853	11.345	8.2549	8.2576	8.3634	3.728	1.4853	3.0474	10.628	8.5711	15.907
E14.5	Tmem117	15	94629084	+	2881	1	5.05928	0.000218848	0.0109009	1.55857	2.94562	0.814359	N/A	1.7703	2.5752	1.5536	0.35448	2.2268	1.1327	2.0678	0.87263	1.1324	3.9688	4.4646	3.7474	1.0891	0.61933	0.76302
E14.5	Rxrg	1	167598261	+	2463	1	4.98772	0.000248284	0.012068	1.63663	3.10938	0.810424	N/A	2.4472	1.2779	1.2872	0.82927	2.1163	2.65	1.6125	0.34024	0.39738	3.6866	4.5695	4.3834	0.63697	0	0.14875
E14.5	Pex5l	3	32949630	-	3597	1	4.9824	0.000250633	0.012068	1.5799	2.9895	0.810127	N/A	2.8358	2.0626	2.7998	1.1357	1.3377	1.1938	1.2421	1.1649	1.6779	3.8332	6.2578	4.5022	1.0177	1.7858	2.0371
E14.5	Gm5868	5	72581638	-	1480	1	4.94455	0.000268016	0.0126934	1.74095	3.34255	0.807996	N/A	3.446	2.7343	1.6381	3.4502	2.9802	2.4371	1.3417	1.6987	1.1022	4.3173	9.7772	7.7	1.7667	1.6878	1.9804
E14.5	Onecut2	18	64340263	+	13491	1	-4.9119	0.000284019	0.0132344	-1.44349	0.367678	-0.806132	N/A	3.5398	4.1661	6.276	5.2232	9.0352	5.3599	10.156	7.2884	8.7904	2.393	2.8602	2.1785	6.9774	9.7077	7.8484
E14.5	Snca	6	60731572	-	1563	1	4.89777	0.000291253	0.013356	2.49181	5.62482	0.805317	N/A	35.3	27.473	30.426	28.749	25.397	20	20.01	8.5786	10.332	86.925	97.209	95.936	7.6954	8.676	8.4386
E14.5	Cdk14	5	4803384	-	5011	1	4.82884	0.00032938	0.0148684	1.04057	2.05704	0.801279	N/A	30.904	32.258	29.513	18.75	19.764	21.046	21.895	19.901	20.085	37.314	44.759	51.708	19.62	16.094	15.281
E14.5	C1ql2	1	120340481	+	2100	1	4.78442	0.000356672	0.0158527	2.23764	4.71623	0.798617	N/A	0.66235	1.927	1.6873	0.48631	0	0.40895	5.91	0.13302	0.85446	7.8469	6.125	4.5698	0	0	0
E14.5	Gchfr	2	119167687	+	729	1	4.77481	0.000362882	0.0158843	2.57755	5.96927	0.798035	N/A	1.272	4.3175	5.1165	0	0	0.94244	0.68099	0	0	4.6131	9.9248	10.696	0	0.48951	0
E14.5	Stxbp6	12	44852485	-	4425	1	4.76075	0.000372169	0.0160477	1.90928	3.75622	0.797179	N/A	6.8106	8.8912	7.0384	4.8466	3.2621	4.852	4.8242	2.6514	2.6911	13.224	15.261	17.214	2.6	2.1774	2.8979
E14.5	Scrg1	8	57455822	+	800	1	4.72543	0.000396602	0.0168498	2.46459	5.51972	0.795008	N/A	0.57956	2.8102	2.0981	3.8297	4.0097	0.6441	0.62055	0	0	7.5667	13.063	5.2482	0	0	0
E14.5	Slc35f2	9	53771434	+	2668	1	4.69957	0.000415541	0.0173985	1.37515	2.59394	0.793399	N/A	2.0854	1.4325	2.0271	0.76555	1.3526	0.83691	1.4886	0.9423	0.48913	4.4117	3.6158	2.4729	0.58803	2.1401	0.96126
E14.5	Sstr1	12	58211703	+	3969	1	4.67102	0.000437544	0.0180581	2.26648	4.81148	0.791603	N/A	5.0231	2.2091	2.6313	1.8011	2.7277	2.1205	2.8768	0.14076	0.82199	8.7273	10.937	6.347	0.13176	0	0
E14.5	Kctd6	14	8214047	+	1748	1	4.65618	0.00044946	0.0181683	1.26238	2.39891	0.790661	N/A	2.9177	5.016	5.2279	2.9212	3.8996	3.8322	5.1121	2.2373	2.1464	7.1184	10.118	8.5783	3.8892	4.2872	2.9344
E14.5	A230070E04Rik	14	68123651	+	1951	1	4.64693	0.000457053	0.0181683	1.53784	2.9036	0.790071	N/A	46.579	29.615	31.162	14.133	13.975	13.382	21.374	16.895	19.481	49.471	59.747	65.482	15.815	18.291	16.901
E14.5	Frem1	4	82897919	-	9681	1	4.64449	0.000459081	0.0181683	1.59486	3.02065	0.789915	N/A	0.71839	2.0436	1.9071	2.6372	1.1183	1.9516	0.56408	0.69251	0.38755	2.8832	5.0654	4.8325	0.32411	1.9168	0.83259
E14.5	Cacna2d3	14	28904942	-	3795	1	4.62592	0.000474812	0.0185369	1.24629	2.3723	0.788722	N/A	11.851	19.135	24.276	12.379	13.313	12.356	11.773	8.9065	10.832	27.559	28.174	30.503	10.473	9.4974	7.8199
E14.5	2310002D06Rik	12	80507105	+	608	1	4.61593	0.000483497	0.0186243	1.12447	2.18021	0.788078	N/A	1.5252	1.1093	0.61347	1.6797	0	1.695	0.81652	1.3783	0.80489	1.6594	2.6444	3.946	0	1.1739	0
E14.5	C1ql1	11	102939263	-	1346	1	4.60122	0.000496599	0.0188773	3.37604	10.3822	0.787123	N/A	4.478	5.846	8.1748	6.0698	3.8726	5.1043	2.5818	0.20753	1.0907	31.981	26.279	21.835	0	0.26512	0.2722
E14.5	5730488B01Rik	4	44702699	+	2411	1	4.56113	0.000534194	0.0200427	2.17475	4.51508	0.784493	N/A	6.5384	1.0257	1.1603	0	0.16631	0	2.0591	0.11586	1.2178	6.1373	6.3352	4.9755	0	0	0
E14.5	Ecm2	13	49504709	+	3696	1	4.53912	0.000556074	0.0205961	1.48988	2.80866	0.783031	N/A	2.258	2.9806	1.7156	0.82893	0.97638	1.6265	1.3432	0.52905	0.44135	3.1846	4.3501	4.057	0.56597	1.6414	0.99128
E14.5	Mtbp	15	55557307	+	4551	1	-4.52885	0.000566599	0.0207203	-1.06621	0.477573	-0.782344	N/A	2.9545	1.8278	1.926	2.9172	1.8502	2.9815	1.8544	3.0076	2.5449	1.6996	0.70657	1.0543	2.6429	3.2933	3.5422
E14.5	Wnt5a	14	28505372	+	4473	1	4.49589	0.000601796	0.0216094	2.8447	7.18356	0.78012	N/A	9.1216	6.7853	5.2951	10.959	6.6335	9.5998	3.6625	2.8103	2.334	24.36	35.765	30.439	1.5199	2.3934	1.3105
E14.5	Chodl	16	78930847	+	2630	1	4.4849	0.000614037	0.0216094	1.8327	3.56203	0.779372	N/A	1.7629	2.308	2.2692	2.3298	2.7443	2.4817	0.56628	0.21243	0.37215	4.4754	8.5587	4.105	0	0.13569	0.13931
E14.5	1190002N15Rik	9	94517863	-	4050	1	4.47895	0.00062076	0.0216094	1.83429	3.56596	0.778966	N/A	12.593	30.531	27.307	15.382	12.97	17.558	9.5611	7.3801	7.8138	31.139	52.998	58.794	9.297	11.278	9.8605
E14.5	Lgi1	19	38264681	+	4359	1	4.47889	0.000620831	0.0216094	1.96881	3.91446	0.778962	N/A	4.2546	5.106	4.1073	2.8114	4.9672	2.4036	4.8972	2.7556	3.5551	10.107	11.25	13.485	1.1997	1.9648	1.2608
E14.5	Erbb4	1	68039965	-	4357	1	4.45061	0.000653886	0.022489	1.30435	2.46972	0.777016	N/A	6.3849	10.062	8.4323	8.2037	8.0985	8.3968	7.4062	5.1931	5.8031	15.591	15.683	16.657	4.441	6.0609	2.9431
E14.5	Oplah	15	76296602	-	4070	1	4.44316	0.0006629	0.0225308	1.1031	2.14816	0.7765	N/A	2.5062	3.0381	2.9326	3.011	2.4629	2.2789	1.9516	1.6472	2.4449	4.214	4.7405	6.0421	1.1564	2.455	2.6105
E14.5	Grem1	2	113748674	-	1739	1	4.32548	0.000823493	0.027391	1.22554	2.33843	0.768135	N/A	2.3996	0.6464	2.1449	0.58726	1.614	0.59261	0.85643	1.2851	1.407	3.6743	2.3114	3.1042	1.2029	0.61562	0.42136
E14.5	Nefm	14	68119544	-	3330	1	4.32033	0.000831382	0.027391	1.71422	3.28119	0.76776	N/A	94.818	47.799	59.197	19.934	22.517	22.024	36.376	30.702	35.27	91.901	117.57	123.56	24.499	28.077	28.386
E14.5	Camk1d	2	5293456	-	7211	1	4.31841	0.000834341	0.027391	1.13602	2.19774	0.76762	N/A	3.6006	3.6789	4.4743	2.8325	2.1686	2.4772	3.7176	2.2081	2.149	5.8762	5.4627	6.9037	2.2482	3.2662	1.6259
E14.5	Trim16	11	62820152	+	3996	1	4.30897	0.000849041	0.0275604	1.07033	2.09991	0.766929	N/A	1.9725	2.1379	1.5868	0.51113	1.4048	1.0316	1.1181	0.55924	0.9389	2.4406	2.4141	2.8519	0.39261	0.80373	0.73349
E14.5	Adra1b	11	43774604	-	3667	1	4.28277	0.000891295	0.0286106	1.3547	2.55743	0.764998	N/A	0.75863	2.5137	1.78	0.2785	0.87476	0.56207	2.3015	1.295	0.93417	3.3015	3.9461	2.4535	0	0.19463	0.099912
E14.5	Wipf3	6	54452782	+	4304	1	4.25859	0.000932202	0.0295949	1.11072	2.15954	0.763198	N/A	4.2013	4.5444	4.4197	5.2201	4.2854	2.9531	4.7291	3.2451	3.6005	7.8136	7.658	7.6646	2.4301	3.0678	1.8727
E14.5	Fam184a	10	53633144	-	4050	1	4.23728	0.000969866	0.0304559	1.12217	2.17674	0.761596	N/A	5.8385	9.6589	8.9794	6.5561	5.6432	3.9017	6.3741	5.104	5.4375	11.376	12.307	12.884	4.9067	4.4056	3.3471
E14.5	Nkx6-2	7	139579375	-	2007	1	4.22162	0.000998527	0.0308002	1.7091	3.26956	0.760411	N/A	3.6962	2.2404	3.0665	1.0177	1.9978	0.68464	1.7315	0.97428	1.3004	6.7025	5.6077	3.5862	1.3028	0.17781	1.4604
E14.5	Fam71e1	7	44496487	+	949	1	-4.21968	0.00100215	0.0308002	-1.07827	0.473596	-0.760263	N/A	2.4428	3.7904	2.3582	3.2284	4.6477	3.4388	4.185	2.9435	3.094	1.4175	2.5413	0.63202	2.7553	4.1364	2.7025
E14.5	Prickle1	15	93499113	-	4185	1	4.18246	0.00107411	0.0326644	1.72761	3.31178	0.757412	N/A	2.8805	4.8348	5.7486	2.6843	2.1078	2.011	3.796	1.8689	1.9099	6.5893	8.452	10.749	2.1243	2.8139	0.70036
E14.5	Stmn1-rs1	9	115281091	-	1079	1	4.17384	0.00109153	0.0328482	1.31393	2.48618	0.756745	N/A	2.5782	1.0418	0.69137	0	0.74322	1.4327	0	0.77666	0.7559	1.5584	4.4703	3.3353	0.48466	0.66146	1.3582
E14.5	Vill	9	119052677	+	3015	1	4.16004	0.00112002	0.033231	1.07608	2.1083	0.755673	N/A	0.61512	1.4168	0.86599	0.67744	0.79794	0.34181	0.49397	0.3706	0.21642	1.0039	3.1996	3.183	0	0.47344	0.48607
E14.5	Frat2	19	41845975	-	2257	1	-4.15659	0.00112725	0.033231	-1.13745	0.454563	-0.755404	N/A	4.314	4.8809	4.7925	9.5021	8.1721	6.8491	6.3787	8.6636	7.372	4.6191	1.7809	3.189	6.0243	6.3244	7.3048
E14.5	Lhx4	1	155701693	-	1951	1	4.12452	0.0011969	0.0343166	2.48644	5.60395	0.752885	N/A	3.8023	5.1855	4.6839	0	0.20552	0	0	0	0	5.3435	10.713	9.5303	0	0	0
E14.5	Nefl	14	68083783	+	2101	1	4.12327	0.00119971	0.0343166	1.65468	3.14852	0.752786	N/A	152.93	104.65	115.66	52.496	44.085	39.895	68.996	53.315	57.843	168.39	205.85	201.83	45.052	43.312	35.574
E14.5	Ppih	4	119300009	-	2595	1	-4.12329	0.00119968	0.0343166	-0.999974	0.500009	-0.752787	N/A	2.68	3.0322	2.0842	2.3613	3.2448	3.9051	2.487	3.2294	3.8974	2.2031	1.5489	1.1557	3.8289	3.3004	4.9415
E14.5	En1	1	120602386	+	2654	1	4.10178	0.00124898	0.0352691	3.89677	14.8952	0.751078	N/A	27.428	13.299	11.243	0	0.30216	0	2.8058	3.8943	5.1629	41.435	67.85	73.9	2.5616	2.6892	9.8013
E14.5	Lrp1b	2	40596772	-	14843	1	4.0972	0.00125974	0.0352691	1.38071	2.60397	0.750712	N/A	1.0308	3.2565	2.0606	0.82564	0.86444	0.60173	1.6054	0.35757	0.34069	2.7415	3.6829	3.1923	0.42279	0.67318	0.37025
E14.5	Avpr1a	10	122448398	+	2771	1	4.09202	0.00127202	0.0352691	1.01354	2.01886	0.750297	N/A	0.16732	0.4868	0.47112	0.36855	1.0129	1.6736	0.17916	0.10081	0.23547	1.335	4.0616	1.7316	0	0.12878	0.13222
E14.5	Tbc1d4	14	101442359	-	6741	1	4.08792	0.00128185	0.0352691	1.71736	3.28834	0.749968	N/A	2.5449	6.4701	4.4265	2.424	1.9034	2.8028	3.9032	2.4035	2.2505	7.1839	10.375	7.652	0.77578	1.7999	1.8479
E14.5	Bcas1	2	170346990	-	3190	1	4.07127	0.0013225	0.0355294	1.20161	2.29996	0.748627	N/A	3.7789	3.4533	2.9816	3.2014	2.2625	3.2844	2.8012	7.881	3.6307	6.1145	11.088	9.2131	4.2623	5.034	4.3644
E14.5	Spag8	4	43651728	-	1347	1	4.06976	0.00132626	0.0355294	1.11808	2.17057	0.748505	N/A	1.0326	2.0028	1.1076	0	1.4884	2.4227	0.36855	1.2443	0.84771	1.9973	2.9841	3.117	0	1.0597	0.81598
E14.5	Chsy3	18	59175239	+	3982	1	4.06898	0.0013282	0.0355294	1.09428	2.13506	0.748442	N/A	1.9794	1.6938	2.1076	2.0517	1.1076	1.5097	1.3714	0.49105	0.61448	2.9559	2.6245	3.0125	0.39399	0.5377	0.36803
E14.5	Ntng1	3	109780049	-	5581	1	4.04248	0.00139597	0.0369995	1.03542	2.04971	0.746286	N/A	4.8184	6.8884	7.1177	8.4174	5.7476	6.6476	9.8737	6.9572	6.2257	13.678	12.1	12.144	6.0907	4.8595	3.0854
E14.5	Vgll3	16	65815532	+	3431	1	3.9795	0.0015716	0.040539	1.38855	2.61816	0.741068	N/A	1.3513	2.3589	2.9896	0.5953	0.70119	0.35043	0.86816	0.081416	0.28526	2.1564	3.9832	3.6711	0.15242	0.20802	0.42714
E14.5	2900002K06Rik	X	8145326	+	940	1	-3.98353	0.00155971	0.040539	-1.43374	0.370169	-0.741406	N/A	5.9189	6.2184	4.7616	8.6914	5.1187	4.2026	3.1688	5.6462	7.462	2.1466	0	2.5523	3.338	3.4167	2.7283
E14.5	Gins3	8	95633458	+	2512	1	-3.9868	0.00155016	0.040539	-1.07417	0.474943	-0.741679	N/A	2.3994	2.148	1.6333	3.6589	2.2347	2.6666	1.581	2.3352	2.5975	0.93713	0.64005	1.6714	3.5391	2.415	3.938
E14.5	Klhl14	18	21550376	-	4118	1	3.96656	0.00161042	0.0411726	1.53174	2.89134	0.739979	N/A	3.4903	1.3103	2.2191	0	0.29211	0.083419	2.0494	0.067834	0.83186	5.3082	3.5139	2.7674	0.12699	0	0.08897
E14.5	Cenpn	8	116921639	+	1868	1	-3.95059	0.00165968	0.0420598	-1.45534	0.364669	-0.738626	N/A	2.9785	3.1292	2.9951	4.3736	4.0783	5.6088	2.3918	3.2899	3.8423	0.90015	1.2911	2.5687	5.0392	5.349	9.6105
E14.5	Pax5	4	44531505	-	1308	1	3.9367	0.00170378	0.042802	3.67761	12.7959	0.737443	N/A	24.813	3.9532	2.2813	0	0	0	7.5908	0.21356	5.7368	33.681	26.428	23.386	0	0	0
E14.5	Cdkl4	17	80523549	-	3031	1	3.90651	0.00180383	0.0444808	1.342	2.53502	0.734846	N/A	0.61187	3.0411	2.5227	1.3477	1.0583	0.96335	1.1465	0.4608	0.48437	2.9957	3.9784	2.5725	0.5176	0.35321	0.72526
E14.5	AF529169	9	89590034	-	4344	1	3.90343	0.00181435	0.0444808	1.62104	3.07598	0.73458	N/A	1.7077	3.8298	3.0052	1.1755	0.55382	0.86987	0.57141	0.19291	0.30041	4.9546	3.3311	3.8661	0.48154	0.41075	0.084341
E14.5	Dtwd1	2	126152040	+	1443	1	-3.90272	0.0018168	0.0444808	-0.987644	0.504301	-0.734518	N/A	3.5344	3.2718	2.7141	4.2463	6.391	4.6421	4.1284	4.0652	4.0696	3.4958	1.6713	1.6626	5.4361	4.2041	5.3319
E14.5	Mir1903	8	128359140	+	180	1	-3.88397	0.00188241	0.0456998	-1.62094	0.325123	-0.732887	N/A	7.7275	6.245	8.2887	5.6736	6.6828	15.268	8.274	7.7594	9.9687	3.7366	4.4661	0	11.621	7.9301	4.0709
E14.5	Dync1i1	6	5725538	+	2902	1	3.84221	0.0020374	0.0490505	1.62425	3.08281	0.729208	N/A	1.5977	3.2538	2.6991	2.4634	3.0397	1.4205	2.395	0.48129	0.56211	5.5625	4.4323	5.1671	0.36041	0.49188	0.37875
E14.5	Gm17455	10	60399625	+	957	1	3.81682	0.00213793	0.050428	1.61674	3.06682	0.72694	N/A	2.4224	3.5238	3.3129	1.0671	0.41898	0.53843	1.5562	0.29189	0.17045	4.2169	5.0402	3.7604	1.0929	0	1.1485
E14.5	Vwc2l	1	70725614	+	4755	1	3.81584	0.00214194	0.050428	1.66052	3.16131	0.726851	N/A	3.2177	3.6406	3.1377	2.3625	1.9395	1.4449	2.0881	0.41122	1.1664	5.7287	4.9029	5.5501	0.21996	0.22515	0.1541
E14.5	Ankrd29	18	12252356	-	3356	1	3.8146	0.00214699	0.050428	1.07398	2.10523	0.72674	N/A	3.7302	3.5505	3.501	1.8258	2.509	1.7401	2.8106	1.5815	2.1873	4.2087	5.5095	5.0042	1.5583	2.4457	1.7467
E14.5	Mir1198	12	55370594	+	162	1	3.74462	0.00245245	0.0571382	1.10466	2.15049	0.720357	N/A	0	0	1.1512	0	0	0	0	0	0	2.0759	4.9624	0	0	0	0
E14.5	Nts	10	102481755	-	1280	1	3.7218	0.00256136	0.0591982	2.67982	6.40777	0.718235	N/A	2.1733	0.52692	0.5828	6.3828	3.7591	2.147	9.6961	0	3.4409	19.968	8.7927	11.715	0.81711	0	0
E14.5	Snx7	3	117781496	-	2271	1	3.6976	0.0026823	0.0615014	1.45456	2.74073	0.715962	N/A	0.61248	3.1679	2.5457	2.6981	1.7656	1.8908	1.093	0.36901	0.93378	3.2578	4.6018	4.2257	0.23027	0.47141	1.1293
E14.5	Kctd12b	X	153685153	-	4895	1	3.6927	0.00270748	0.0615898	0.987866	1.98325	0.715499	N/A	2.4627	2.9394	2.7431	4.5899	4.4233	4.2808	1.8255	2.4538	2.4993	4.4656	6.7334	6.9843	2.3504	3.8638	2.9939
E14.5	Gpr123	7	139834073	+	4858	1	3.68039	0.00277177	0.062295	0.940746	1.91952	0.714333	N/A	4.1039	9.0705	7.7931	4.835	7.0982	4.9145	5.0073	4.6576	3.9623	8.5839	9.7634	11.729	3.3371	5.2889	4.6759
E14.5	Lrrc3b	14	15357515	-	1761	1	3.67635	0.00279326	0.062295	1.64659	3.13092	0.713948	N/A	2.1063	3.1916	3.4948	3.4795	2.96	2.1458	3.6648	1.1104	1.2968	8.5936	5.4781	5.4496	1.7818	0.40529	0.62415
E14.5	Gabrg1	5	70751046	-	4871	1	3.67449	0.00280317	0.062295	1.26418	2.4019	0.713771	N/A	2.4748	1.3385	1.1486	1.6773	2.7988	1.6573	2.446	0.86021	1.1386	4.2805	3.3008	2.9552	0.96625	0.58609	0.75216
E14.5	Pnp2	14	50956040	+	1323	1	-3.65235	0.00292417	0.064488	-1.09047	0.469608	-0.711651	N/A	2.8036	2.8888	1.5506	5.4034	3.6369	4.9334	2.2514	3.1671	2.5893	1.7793	1.2153	1.3601	2.7669	2.6973	3.877
E14.5	Megf6	4	154170612	+	6976	1	-3.64428	0.00296958	0.0649933	-0.95139	0.517134	-0.710874	N/A	4.3866	2.6104	2.7269	3.6599	2.3566	2.5606	2.0638	3.764	2.6891	2.0729	1.3829	1.4616	2.7737	5.5759	3.7814
E14.5	Id1	2	152736150	+	1034	1	-3.63977	0.00299531	0.0650635	-1.36133	0.389223	-0.710438	N/A	15.246	11.524	10.461	10.864	5.4289	6.1461	12.003	12.967	10.097	5.2038	6.2198	2.9003	16.184	17.256	21.968
E14.5	Lyar	5	38220381	+	1651	1	-3.63571	0.00301862	0.0650806	-0.916793	0.529685	-0.710045	N/A	11.795	8.4426	10.505	14.227	10.929	14.669	9.0207	11.336	14.228	6.5182	6.8169	6.9025	13.303	15.13	25.964
E14.5	Slc18a2	19	59260777	+	3903	1	3.6272	0.0030681	0.0656573	3.56078	11.8005	0.70922	N/A	5.8208	23.962	16.581	7.0647	12.739	7.4812	1.0176	1.2167	2.5913	33.776	60.967	48.868	1.0719	1.6458	1.5958
E14.5	Prss35	9	86743532	+	2623	1	3.59736	0.00324821	0.0690005	2.06695	4.19	0.706302	N/A	1.7676	6.3426	4.6215	0.38934	0.61146	0.26193	0.18926	0.21299	0.31095	4.3592	5.8232	7.7747	0.19937	0.13605	0.27936
E14.5	Necab1	4	14952244	-	5022	1	3.58882	0.00330174	0.0696258	1.53091	2.88969	0.70546	N/A	7.8475	2.4174	1.8939	3.2537	2.9542	2.4625	6.3266	2.948	2.7934	7.0313	10.085	8.1214	2.1868	2.7002	1.2402
E14.5	Lipg	18	74939321	-	3887	1	3.58363	0.00333469	0.0698109	2.33741	5.05396	0.704947	N/A	4.7713	8.1553	9.1641	3.6783	2.1663	2.4303	4.087	2.4434	2.8118	11.853	15.925	14.351	0	0.27542	0.18851
E14.5	Tacr1	6	82402374	+	5126	1	3.56929	0.00342745	0.0712367	1.86258	3.63657	0.703524	N/A	1.2663	6.3156	5.8939	1.9923	1.0951	1.2398	1.5496	1.4714	1.2411	5.5109	8.3119	8.7757	2.1424	1.8797	3.3593
E14.5	Cbln4	2	172036335	-	2899	1	3.56086	0.00348323	0.0715059	2.44243	5.43556	0.702683	N/A	6.5573	6.8245	8.1057	5.2841	8.437	3.6141	6.1648	2.698	4.1076	13.341	23.571	24.828	1.2627	1.1079	0.25276
E14.5	Fank1	7	133776790	+	2074	1	3.5571	0.00350836	0.0715059	1.13525	2.19657	0.702308	N/A	2.012	2.0596	2.4279	1.4772	0.96665	0.66252	1.1968	0.9428	0.078652	1.9458	3.8761	2.892	1.0086	0.17206	0.17665
E14.5	Phox2b	5	67094396	-	2940	1	3.55617	0.00351465	0.0715059	1.86373	3.63946	0.702214	N/A	7.0966	1.8353	0.44404	0	0	0	0	0	0.33291	2.6309	6.5625	5.3043	0.17788	0.12138	0
E14.5	Fam101b	11	76019194	-	3611	1	3.54865	0.00356564	0.0718405	0.950428	1.93245	0.70146	N/A	2.3112	2.7394	3.4087	3.6766	1.9987	3.8052	2.1997	1.5472	2.3039	4.8428	4.4525	5.4813	1.593	2.7671	3.4497
E14.5	Drd2	9	49340561	+	1649	1	3.54643	0.00358084	0.0718405	1.43445	2.70279	0.701237	N/A	1.1247	1.9087	2.7143	1.2386	2.4316	1.1458	3.3116	0.5082	2.3741	3.263	5.3626	4.001	0.9514	0.64922	0.22218
E14.5	Sdk1	5	141241433	+	8613	1	3.53716	0.00364495	0.0722661	0.998746	1.99826	0.700304	N/A	2.5839	3.4194	3.7243	2.0157	2.8398	1.9742	2.4785	2.2703	1.5909	4.0217	5.6935	4.3872	1.1536	2.6517	2.4672
E14.5	Snora43	2	26637846	-	194	1	3.53614	0.00365208	0.0722661	1.49634	2.82125	0.700202	N/A	2.3899	3.4766	4.8066	5.2641	6.2005	3.5414	2.559	1.4399	1.6817	10.401	12.432	6.1834	2.6956	3.6789	5.6656
E14.5	Foxj1	11	116330703	-	2678	1	3.52783	0.00371072	0.0726859	1.43299	2.70006	0.699361	N/A	9.0029	10.746	10.307	8.0083	8.0852	7.6323	4.6344	4.7982	3.5329	13.562	15.61	18.813	3.9056	4.2642	2.5994
E14.5	Dcaf12l1	X	44786566	-	3634	1	3.52402	0.00373792	0.0726859	1.02751	2.0385	0.698975	N/A	4.4655	4.2069	4.6701	3.6533	5.6272	4.2538	4.6447	2.921	3.5911	7.9586	6.6365	7.0971	2.1586	1.964	2.4197
E14.5	Corin	5	72300024	-	5133	1	3.52251	0.00374877	0.0726859	3.05702	8.32254	0.698821	N/A	0.090327	14.541	11.263	0	0	0.16731	0.096716	0.05442	0	7.4689	16.758	16.476	0	0.27809	0.21413
E14.5	Adcy1	11	7063388	+	12358	1	3.51693	0.00378903	0.0729767	1.07192	2.10223	0.698255	N/A	12.944	6.2763	6.5495	4.1319	5.0616	3.0577	8.6369	6.5099	6.5735	13.743	11.384	13.444	5.9244	5.7176	6.1666
E14.5	Haus4	14	54541784	-	1687	1	-3.51142	0.00382926	0.073263	-1.50864	0.351442	-0.697694	N/A	4.1225	2.5321	3.0954	4.8429	3.3275	3.7671	1.1771	3.6428	3.1909	1.5948	0.95306	1.4221	5.2698	7.8267	6.7325
E14.5	Ppp1r1c	2	79707679	+	2744	1	3.50291	0.00389227	0.0739025	0.977042	1.96843	0.696824	N/A	0.67587	0.081931	0.47576	0	0.43837	0.25038	0.90459	1.018	0.59447	2.0835	2.0508	2.623	2.8587	0.39015	1.6022
E14.5	Nr2f1	13	78188972	-	2532	1	-3.50003	0.00391384	0.0739025	-1.06943	0.476508	-0.696529	N/A	70.682	82.753	85.441	45.174	48.616	45.382	80.387	40.047	44.324	30.283	23.812	21.083	39.862	48.765	28.216
E14.5	Cx3cr1	9	120048682	-	3853	1	3.49553	0.00394772	0.0740582	1.11859	2.17135	0.696068	N/A	1.9253	1.4587	1.8393	1.8554	1.7691	2.2735	0.90192	0.72499	0.42337	1.9202	4.1729	4.3587	0.67863	1.945	1.8067
E14.5	Cck	9	121489823	-	954	1	3.4807	0.00406166	0.075338	1.87055	3.65672	0.69454	N/A	4.86	1.1783	0	4.2819	2.1015	4.501	5.7242	2.3425	3.4198	8.1078	8.4267	9.4307	1.6445	1.1222	1.5362
E14.5	Zwilch	9	64137143	-	2884	1	-3.47987	0.0040681	0.075338	-1.43074	0.370942	-0.694455	N/A	2.5722	1.8709	1.8106	7.0821	4.8661	5.2409	2.4099	2.8089	2.9412	1.1661	0.83624	1.8717	3.6266	4.8257	6.0978
E14.5	Foxa1	12	57540631	-	3287	1	3.46436	0.00419103	0.0766321	3.97194	15.6918	0.692847	N/A	0	8.8232	7.773	17.088	13.052	21.999	0	0	0.049627	38.264	50.871	47.808	0	0	0
E14.5	Mir466d	2	5379289	+	157	1	-3.46693	0.00417039	0.0766321	-1.41529	0.374935	-0.693114	N/A	868.23	1086.9	740.04	748.05	738.08	754.87	667.19	756.17	721.07	460.53	107.53	290.34	416.36	363.68	345.37
E14.5	Chgb	2	132781177	+	2833	1	3.44911	0.0043155	0.0779218	1.15611	2.22856	0.691256	N/A	43.533	71.104	61.551	45.781	42.319	50.988	31.893	23.27	30.229	66.832	88.251	95.484	26.028	26.201	23.278
E14.5	Igsf21	4	140026851	-	2100	1	-3.45225	0.00428956	0.0779218	-1.29772	0.406768	-0.691585	N/A	11.922	7.601	7.4598	12.644	12.029	11.123	13.475	17.292	16.468	10.089	4.9766	3.4274	18.677	24.3	21.459
E14.5	Dna2	10	62946928	+	4222	1	-3.44549	0.00434561	0.077978	-1.06554	0.477795	-0.690877	N/A	1.8669	1.6507	2.562	2.6608	1.6145	3.58	1.7638	1.5879	2.7046	0.87619	1.3329	1.1365	2.4773	3.55	4.5992
E14.5	Ier5	1	155096366	-	3370	1	-3.43023	0.00447482	0.0798009	-1.37057	0.386737	-0.689272	N/A	19.812	4.87	6.0321	9.6973	8.6856	10.907	10.017	13.014	12.779	6.686	3.5782	3.5596	16.139	17.684	18.482
E14.5	Stac	9	111561433	-	2615	1	3.42297	0.00453763	0.0804246	0.912289	1.88203	0.688506	N/A	2.3049	1.1176	1.6403	0.39053	0.92	0.85387	1.5187	0.64093	0.99808	2.3149	1.5371	2.9818	0.39996	0.81879	0.14011
E14.5	Cdkl1	12	69746847	-	1789	1	3.41634	0.00459576	0.0809583	1.00604	2.0084	0.687804	N/A	2.8508	1.2567	1.7722	0.57085	1.793	1.0561	1.3875	1.5614	0.45591	3.0077	3.1455	2.0116	1.1693	0.59842	0.20479
E14.5	Nkx6-1	5	101659196	-	1895	1	3.40519	0.00469527	0.0822099	2.41326	5.32676	0.686618	N/A	3.9147	6.4065	9.7431	1.6167	1.6927	0.45319	0.26197	0.14741	0.43041	9.9381	10.181	7.5963	0	0.37663	0
E14.5	Ctss	3	95526685	+	1460	1	3.38418	0.00488866	0.0847855	1.02822	2.0395	0.684369	N/A	3.8108	3.2337	3.8321	2.7979	3.5702	2.9411	2.7202	1.5306	1.8994	4.3765	4.405	10.681	2.8655	3.6663	3.0113
E14.5	Aurkb	11	69045542	+	2057	1	-3.38287	0.00490106	0.0847855	-2.08947	0.234967	-0.684228	N/A	6.3112	2.5138	2.6293	6.9506	6.6275	8.517	1.9307	6.2468	8.0095	1.7984	1.5633	1.1663	7.6269	14.399	23.511
E14.5	Fev	1	74881508	-	1579	1	3.37749	0.00495197	0.0851563	2.38147	5.21067	0.683649	N/A	0.58727	8.6852	7.2047	0	0	0	0.3144	0	0	4.8986	10.692	7.5971	0	0	0
E14.5	Capsl	15	9435927	+	1046	1	3.36842	0.00503905	0.0861409	1.50565	2.83953	0.682669	N/A	0.88651	2.3643	4.6357	0	0.38333	0.16421	0	0.26705	0	2.2506	5.3799	3.4405	0	0	0
E14.5	Kcnn2	18	45560053	+	2146	1	3.3591	0.00513017	0.0870974	1.31268	2.48403	0.681658	N/A	3.4568	4.0857	3.2154	2.8553	2.0553	4.0019	3.47	2.2128	2.6605	6.4251	6.7429	5.3104	1.9495	0.99773	1.1951
E14.5	Hist3h2bb-ps	11	58954047	-	565	1	-3.35656	0.0051553	0.0870974	-1.05062	0.482761	-0.681382	N/A	22.977	16.314	21.455	18.075	19.871	18.848	24.602	18.787	22.52	19.047	4.2685	11.677	24.991	24.001	14.914
E14.5	Creg2	1	39618405	-	5899	1	3.33452	0.00537847	0.0899629	1.23477	2.35344	0.678974	N/A	2.9867	6.8982	5.7539	1.9043	3.4666	1.8635	4.7128	3.3148	2.9588	7.1261	7.0865	7.8291	2.8368	1.8753	2.3601
E14.5	Plxdc2	2	16356221	+	3305	1	3.33368	0.00538718	0.0899629	1.05419	2.07655	0.678882	N/A	5.4712	7.0065	6.7714	6.489	4.0036	3.1701	4.0556	3.7189	3.3563	8.6491	8.2701	8.711	3.4811	2.8073	2.2171
E14.5	Vasn	16	4639844	+	3289	1	3.32462	0.00548189	0.0903823	0.994146	1.9919	0.677885	N/A	1.2687	2.8026	2.1547	0.93151	1.4629	1.3056	1.2075	1.8685	1.5871	2.6585	3.1775	4.5591	2.226	2.7125	1.7823
E14.5	Ccnf	17	24223231	-	3199	1	-3.31937	0.00553744	0.0903823	-1.62224	0.324832	-0.677307	N/A	4.493	2.8814	2.9732	6.3848	4.763	8.537	2.9485	6.1125	6.8329	1.682	2.7643	1.4999	7.3563	10.597	17.866
E14.5	Kirrel	3	87078591	-	7387	1	-3.32026	0.005528	0.0903823	-0.943267	0.520054	-0.677405	N/A	3.6404	5.813	5.3775	6.3595	5.5908	5.5106	7.2581	8.2815	9.1422	3.0957	3.8089	3.9786	10.831	10.869	8.5804
E14.5	Fanca	8	123268243	-	4641	1	-3.32749	0.00545172	0.0903823	-0.980992	0.506631	-0.678201	N/A	2.5975	2.2283	1.8083	2.6406	3.2831	3.5529	1.8185	2.0464	2.9173	1.3043	1.559	1.4216	2.817	5.2287	4.7366
E14.5	2610015P09Rik	16	43889801	+	3743	1	-3.31455	0.00558912	0.0907132	-0.937903	0.521991	-0.676773	N/A	2.7251	1.1412	1.5446	3.2741	3.1066	2.4321	1.8568	1.4926	2.1791	1.168	0.64433	1.2819	2.934	2.3835	2.4471
E14.5	Snora24	3	123507936	-	230	1	3.3085	0.00565447	0.0912613	1.661	3.16236	0.676104	N/A	0	0.97748	1.6217	0	1.7433	1.4936	0	4.8581	2.8369	2.9243	10.486	5.2156	2.2737	3.1031	1.5929
E14.5	Enpp2	15	54838897	-	3498	1	3.30271	0.0057178	0.0916736	1.07309	2.10394	0.675461	N/A	14.978	22.688	21.699	8.1746	7.2215	9.9186	8.6572	10.94	9.9329	20.382	28.497	22.805	10.465	11.936	8.0649
E14.5	Lmx1b	2	33564535	-	1319	1	3.30038	0.00574348	0.0916736	3.03658	8.20545	0.675201	N/A	4.9212	11.079	6.0799	6.9683	8.5118	13.022	0	0	0.24734	18.102	35.35	22.737	0.79295	1.3528	1.3888
E14.5	Dbf4	5	8396968	-	2544	1	-3.27214	0.00606421	0.0962611	-1.09746	0.467338	-0.672039	N/A	9.1126	6.3628	5.6447	10.839	8.8263	11.95	6.4397	10.651	10.452	4.6267	4.108	5.6584	15.006	14.869	20.594
E14.5	Aldh1b1	4	45798921	+	2402	1	-3.26785	0.00611456	0.0965298	-1.01994	0.493137	-0.671555	N/A	7.528	4.3991	4.1927	5.102	10.183	6.0781	7.6471	11.164	9.9151	3.6402	2.6775	4.9941	9.7972	8.0226	9.3043
E14.5	Sv2b	7	75114894	-	5805	1	3.26137	0.00619126	0.0967771	1.53469	2.89727	0.670823	N/A	3.3546	2.1688	1.4136	2.8148	3.0392	3.9056	0.68416	0.28872	0.73062	4.4029	5.1239	4.9595	0.63061	1.291	1.0098
E14.5	Ferd3l	12	33928324	+	985	1	3.25922	0.00621689	0.0967771	2.27162	4.82865	0.67058	N/A	0	7.0755	6.4374	0	0	0.6975	0.504	0.56719	0.16561	2.7313	8.9776	12.179	0.53092	1.0869	0.74391
E14.5	Efcab2	1	178405780	+	2638	1	3.25807	0.00623071	0.0967771	0.893016	1.85705	0.67045	N/A	2.8121	5.1986	4.5952	4.2584	2.8879	3.8415	3.1992	1.8001	2.659	5.0993	6.0948	6.1389	3.1718	2.2997	2.2221
E14.5	Slc39a12	2	14388297	+	2776	1	3.25191	0.00630498	0.0968888	1.68675	3.21931	0.669751	N/A	0.16702	5.4261	4.434	0.36788	0.14444	1.5468	1.2518	0.30188	0.64638	3.9978	5.5022	4.3213	0.56515	1.4141	0.92386
E14.5	1810043H04Rik	11	120098833	+	594	1	-3.25403	0.00627929	0.0968888	-1.1074	0.464128	-0.669992	N/A	3.9028	5.6773	7.5352	6.8771	5.4002	8.3856	6.6861	5.1729	6.0416	6.2277	1.3534	3.0293	7.0431	9.0115	6.168
E14.5	Osbpl5	7	143688761	-	4185	1	3.23479	0.00651626	0.0990587	1.01502	2.02093	0.6678	N/A	11.744	13.538	13.815	11.957	12.551	9.891	12.1	7.8762	8.4973	16.795	20.554	20.208	4.7484	8.0154	5.0776
E14.5	Gnai1	5	18265134	-	3293	1	3.23218	0.00654905	0.0990587	0.888308	1.851	0.667501	N/A	26.752	35.706	32.451	31.943	29.467	23.889	36.182	17.729	22.143	49.428	43.698	42.803	20.327	15.28	14.686
E14.5	Rorb	19	18930608	-	9500	1	-3.2376	0.0064811	0.0990587	-0.965979	0.511931	-0.668121	N/A	3.2699	0.87561	0.70672	2.365	2.4902	2.0792	2.1948	2.3817	2.112	0.95579	0.50773	0.50509	2.0918	1.8031	1.8512
E14.5	Ube2t	1	134962464	+	1233	1	-3.22564	0.00663202	0.0997912	-1.36394	0.388521	-0.666751	N/A	2.6322	2.0057	2.1176	1.6565	2.9268	4.7363	1.2079	3.1717	2.646	1.3637	0	0.9729	5.9378	3.1836	5.9428
E14.5	Diras2	13	52504374	-	4448	1	3.2217	0.00668256	0.0997937	1.90349	3.74116	0.666298	N/A	14.906	12.08	11.279	3.4439	5.6792	4.3249	6.3618	2.2608	3.6674	14.743	20.784	19.418	3.7623	2.9685	1.6474
E14.5	Pdzrn3	6	101149606	-	4206	1	3.22024	0.00670127	0.0997937	1.27898	2.42668	0.666131	N/A	15.212	4.8641	4.0793	10.198	4.5759	8.494	5.7836	10.626	8.6487	12.153	17.966	18.253	3.6057	5.9391	4.4425
E14.5	Neto1	18	86394851	+	3631	1	3.2121	0.00680712	0.10085	1.41416	2.66504	0.665193	N/A	4.3415	5.1391	3.6981	1.9688	3.7546	2.2706	2.8712	1.0001	1.7521	6.8537	6.4206	5.4511	1.2962	1.769	1.6144
E14.5	Dclk3	9	111438980	+	3598	1	3.20388	0.00691577	0.101937	0.868353	1.82558	0.664241	N/A	2.3195	1.1247	0.72567	0.28384	1.2259	1.6708	2.0697	1.2422	1.0428	1.8694	2.2343	2.8339	0.87207	0.29755	0.40731
E14.5	Ramp3	11	6658432	+	1321	1	3.18787	0.00713219	0.104356	1.12071	2.17453	0.662381	N/A	1.4039	1.1913	1.1294	0	0.9106	0.13002	1.1274	2.5375	2.0992	3.0549	3.6513	3.1783	2.7711	2.7014	1.6641
E14.5	Slit2	5	47983054	+	8088	1	3.18642	0.00715213	0.104356	2.13311	4.38662	0.662212	N/A	9.2867	32.828	26.356	27.905	17.649	33.044	4.849	5.0079	5.1632	34.761	60.134	69.56	6.2072	9.795	8.8333
E14.5	Pax8	2	24420550	-	2669	1	3.18297	0.00719979	0.104524	1.58903	3.00847	0.661809	N/A	4.864	2.0216	3.7034	0	0	0	0.93001	0	0.73342	3.906	3.3132	5.1687	0	0	0.13727
E14.5	4931429I11Rik	9	40894848	-	3168	1	3.17776	0.00727245	0.10505	1.15666	2.22941	0.661199	N/A	0.29271	2.8386	1.8249	2.5789	0.25314	1.8434	0	0.088175	0.051491	2.3354	2.7913	3.7866	0	0.11264	0
E14.5	Prom1	5	43993621	-	4207	1	3.16603	0.00743849	0.10536	1.48842	2.80582	0.659822	N/A	7.384	37.354	30.854	12.137	8.2919	18.168	6.7262	13.413	12.912	25.9	50.256	48.474	12.058	16.117	18.898
E14.5	Mfap3l	8	60632759	+	6889	1	3.16516	0.00745102	0.10536	0.990954	1.9875	0.65972	N/A	1.6826	2.676	2.8696	1.4824	1.4551	1.3962	1.6574	0.68933	1.2076	2.7825	2.9174	2.8731	0.53138	0.67341	0.47865
E14.5	Ubxn11	4	134102482	+	1677	1	3.15997	0.00752573	0.10536	1.21373	2.31937	0.659109	N/A	2.2118	3.4856	3.3362	0.60897	2.6301	2.4581	2.6643	1.4991	1.2645	4.0107	3.835	5.3649	0.93552	1.4896	1.5293
E14.5	Rbms3	9	116572746	-	8315	1	3.15917	0.00753741	0.10536	1.06154	2.08715	0.659014	N/A	13.104	8.8143	9.8014	4.6671	4.1953	3.7802	7.0451	4.6361	5.1007	11.365	12.859	12.263	5.1572	4.8067	4.3622
E14.5	Wdr52	16	44394698	+	6683	1	3.1545	0.00760546	0.10536	1.86924	3.65339	0.658462	N/A	0.97128	6.2235	4.3254	1.3753	2.3999	1.4393	0.81713	0.45978	0.24409	2.818	9.2624	6.2824	0.078251	0.16019	0.054822
E14.5	Mir92b	3	89227115	-	183	1	3.15423	0.00760936	0.10536	0.926498	1.90066	0.658431	N/A	0	1.2285	1.0191	0	0	0	0	1.5264	0.89139	1.8377	4.3929	0	0	0	0
E14.5	Dnph1	17	46496688	+	1206	1	-3.15337	0.00762208	0.10536	-1.38868	0.381914	-0.658328	N/A	8.4579	2.9827	3.2474	6.7744	3.9897	7.5483	3.2931	5.7906	5.4104	2.2308	1.9998	2.4867	6.5044	7.6934	18.228
E14.5	Kifc1	17	33875665	-	2422	1	-3.15678	0.00757218	0.10536	-1.43442	0.369994	-0.658732	N/A	4.4029	2.5991	2.31	3.7949	2.4833	6.4534	2.2547	2.1913	3.5696	2.2216	0.99575	1.2382	4.5343	6.7776	9.9838
E14.5	Cenpw	10	30196008	-	1612	1	-3.16157	0.00750258	0.10536	-0.99803	0.500683	-0.659298	N/A	2.301	1.8131	1.8511	3.1676	2.4874	2.8769	1.2319	1.9062	1.6191	1.0431	1.4961	0.74416	3.2441	2.4351	4.5456
E14.5	Gsn	2	35256258	+	3038	1	3.14972	0.00767579	0.105597	0.97771	1.96934	0.657896	N/A	2.1366	1.7021	1.5961	4.37	1.7158	2.2615	2.2877	3.9538	2.7921	3.8744	5.8216	5.1332	1.8935	3.8763	2.8944
E14.5	Fam53b	7	132712083	-	5299	1	-3.14605	0.00773022	0.105842	-1.08846	0.470265	-0.657461	N/A	4.1999	3.4366	3.3083	4.4327	6.4318	5.4131	4.6843	7.1166	5.5719	2.4751	3.641	2.1506	8.7833	9.3608	10.717
E14.5	Nme5	18	34562640	-	929	1	3.13507	0.00789534	0.107593	1.89524	3.71984	0.656156	N/A	0.49908	3.388	3.212	8.7944	2.5897	1.664	1.0688	0.90206	1.0535	5.068	8.6534	6.4563	0.56292	0.76826	1.9719
E14.5	A2m	6	121636072	+	4771	1	3.13184	0.00794463	0.107756	1.93158	3.81471	0.65577	N/A	0.58308	1.5079	1.4072	3.8529	0.75638	1.044	6.5554	5.5622	5.4363	11.067	8.2564	5.9087	1.5346	1.7951	1.9198
E14.5	Prss12	3	123446812	+	2707	1	3.12573	0.0080386	0.108179	1.24288	2.3667	0.65504	N/A	5.9947	3.1559	2.5491	2.2636	1.185	1.0152	2.5675	2.9926	2.8322	5.0935	6.8304	5.7608	2.5114	2.2411	3.2483
E14.5	Nr4a2	2	57107225	-	3447	1	3.12441	0.00805897	0.108179	4.07577	16.8628	0.654883	N/A	12.24	16.305	19.207	30.22	16.518	33.634	3.0244	0.32415	0.28394	80.879	84.192	83.174	0.30343	0.51763	0.63773
E14.5	Itprip	19	47894595	-	3866	1	-3.12254	0.00808818	0.108179	-0.989367	0.503699	-0.654658	N/A	2.2787	2.2098	1.7366	5.2832	3.1115	3.4654	2.183	3.9018	3.4599	1.4788	1.6635	1.7066	3.1112	5.0768	5.0228
E14.5	Sdc2	15	32920622	+	3413	1	3.11361	0.00822839	0.109547	0.996691	1.99542	0.653586	N/A	5.5697	7.5094	7.3221	5.6852	5.0517	7.7501	3.6364	3.4375	2.4375	9.7549	10.599	12.302	6.2822	6.7963	7.407
E14.5	Ccdc173	2	69758056	-	1831	1	-3.10817	0.00831501	0.10969	-0.849909	0.55482	-0.652932	N/A	2.7854	2.7013	1.3241	1.1155	1.5329	2.1575	2.169	1.373	1.96	1.2857	0.8781	0.98273	2.2849	2.7286	2.4012
E14.5	Atad2	15	58094046	-	5783	1	-3.10827	0.00831343	0.10969	-1.71633	0.304323	-0.652943	N/A	4.4898	1.2829	2.4832	4.9446	3.7441	5.9104	1.3735	2.705	4.1747	1.1631	0.69506	1.3483	4.6119	7.4666	11.467
E14.5	Fgfbp3	19	36917549	-	1856	1	3.10255	0.0084054	0.110378	2.2304	4.69264	0.652254	N/A	30.976	50.391	55.366	28.612	23.332	31.187	61.52	29.8	29.443	113.43	123.88	95.01	10.425	5.5759	4.935
E14.5	Mir135a-2	10	92072085	-	200	1	3.09037	0.00860478	0.112485	1.07123	2.10123	0.650779	N/A	0	0	0	0	0	0.8588	0	1.3967	0	1.6815	0	5.9979	0	0	0
E14.5	Gm10007	19	58296103	+	550	1	3.07777	0.00881599	0.114727	1.4366	2.70681	0.649246	N/A	2.529	4.9052	4.069	3.7136	4.3742	1.8737	3.6105	2.0316	3.2625	9.1717	5.8466	6.5432	0	0	2.6646
E14.5	Map7	10	20148819	+	3995	1	3.0699	0.00895063	0.115762	1.37022	2.5851	0.648283	N/A	1.5087	3.6579	3.7346	1.7894	2.4088	1.3758	0.99413	0.83907	0.48998	2.8621	4.2258	4.8043	1.0472	0.44663	0.55025
E14.5	Slc6a4	11	76998496	+	2847	1	3.06675	0.00900495	0.115762	3.42819	10.7644	0.647898	N/A	2.4428	29.692	24.696	0	0	0.06033	0	0.19623	0.11459	9.568	27.955	30.337	0	0	0.12869
E14.5	Pld1	3	27938579	+	5253	1	3.06613	0.00901577	0.115762	1.26998	2.41159	0.647821	N/A	1.5887	4.0658	3.0177	2.1385	1.2213	2.0599	0.56704	0.47859	0.62107	2.8169	4.4381	4.7956	0.89598	1.9021	1.6739
E14.5	Lmx1a	1	167689457	+	3438	1	3.05494	0.00921194	0.117758	3.78813	13.8146	0.646447	N/A	10.249	0.13079	0.10849	21.09	14.812	32.873	0	0.08125	0.14234	32.573	39.049	37.334	0.15211	0.31139	0.3197
E14.5	Ryr3	2	112631381	-	15508	1	3.04879	0.0093217	0.118307	1.08036	2.11456	0.645688	N/A	1.9732	2.2325	1.852	2.0414	2.3528	2.5141	2.0488	0.81057	0.90461	2.4504	4.0434	3.5969	0.53954	0.80539	0.16538
E14.5	Alcam	16	52248995	-	5059	1	3.04661	0.00936085	0.118307	1.53178	2.89142	0.645418	N/A	18.146	41.24	33.03	12.919	13.157	11.476	15.21	5.2455	7.8676	30.977	42.269	41.614	9.3034	9.6638	9.4871
E14.5	Npl	1	153503015	-	1503	1	3.04567	0.00937775	0.118307	1.7678	3.40535	0.645303	N/A	3.3933	10.471	13.525	2.7179	4.0017	1.8284	4.2939	2.2303	1.9536	12.978	11.767	10.376	1.7397	1.8994	4.3877
E14.5	Enkur	2	21180730	-	1299	1	3.03882	0.00950225	0.119357	1.47938	2.78829	0.644454	N/A	2.1416	3.4614	3.5892	3.1447	2.4694	2.9089	1.5287	0.43008	0.50231	3.1067	9.283	4.6173	0.40258	1.0989	1.4102
E14.5	Fam60a	6	148921058	-	2738	1	-3.03587	0.00955622	0.119515	-1.02275	0.492178	-0.644089	N/A	27.941	19.871	18.663	35.434	34.268	45.418	19.219	37.136	35.687	13.511	17.617	18.62	50.997	43.01	59.814
E14.5	Ppp1r3e	14	54875596	-	1952	1	3.03276	0.00961362	0.119714	1.30849	2.47682	0.643702	N/A	9.2634	6.1042	6.3057	2.6159	5.7516	3.1677	4.5778	2.0035	3.092	9.4756	7.0012	12.291	3.2149	2.1938	2.44
E14.5	Qsox1	1	155778154	-	3461	1	3.02256	0.00980419	0.120018	0.860019	1.81506	0.642431	N/A	10.181	10.004	11.208	5.3113	6.4878	6.6004	5.3072	4.9233	4.1476	10.786	11.846	12.651	4.3819	6.5989	6.5632
E14.5	Atp1b1	1	164437098	-	2690	1	3.01892	0.00987306	0.120018	0.886917	1.84922	0.641976	N/A	70.84	80.484	73.558	50.493	56.046	52.805	49.46	39.876	41.175	92.263	86.965	90.749	43.936	30.379	25.878
E14.5	Dynlrb2	8	116504914	+	615	1	3.01817	0.00988725	0.120018	1.07028	2.09984	0.641883	N/A	0.7539	1.0967	2.1227	0	0	0.55857	0.80722	0	0	2.1873	5.2287	0	0	0	0
E14.5	Plagl1	10	13090687	+	5361	1	-3.02227	0.00980967	0.120018	-1.14548	0.45204	-0.642395	N/A	18.594	15.894	17.15	54.482	38.294	65.583	25.373	32.514	30.854	14.428	14.696	13.202	30.63	37.543	41.551
E14.5	Thap6	5	91962781	+	3773	1	-3.0247	0.00976384	0.120018	-0.866731	0.548388	-0.642698	N/A	1.4746	1.6088	1.9772	3.7894	2.7631	2.5948	1.7105	2.8874	1.5564	1.1587	0.6392	1.5897	1.8019	3.0266	2.9131
E14.5	4632434I11Rik	7	92857526	-	3549	1	-3.02576	0.0097439	0.120018	-1.01016	0.496491	-0.642831	N/A	1.9596	1.457	1.8392	2.302	1.6947	2.9522	1.5387	1.9677	2.4361	1.3266	0.67955	1.183	3.0944	3.7204	5.2649

## Sheet: Fig_1D_GO_BP_Module_core
	ID	Description	GeneRatio	BgRatio	pvalue	p.adjust	qvalue	geneID	Count
GO:0042416	GO:0042416	dopamine biosynthetic process	7/170	13/23905	1.34487e-12	4.46765e-09	3.01392e-09	Slc6a3/Ddc/Gch1/Gpr37/Snca/Tgfb2/Th	7
GO:0060429	GO:0060429	epithelium development	30/170	1045/23905	6.30606e-11	4.80983e-08	3.24476e-08	Prickle1/Bfsp2/Ferd3l/Acvr1/Celsr1/Eda/Hey1/Foxj1/Foxa1/Foxa2/Hpse/Igfbp5/Anxa1/Kitl/Map7/Ntn1/Pitx3/Ptch1/Ret/Shh/Slit2/Serpine2/Tgfb2/Wnt5a/Arhgap24/Sulf1/Frem2/Adamts16/Arhgef26/Fndc3b	30
GO:0048731	GO:0048731	system development	64/170	4034/23905	6.68111e-11	4.80983e-08	3.24476e-08	Prickle1/Bfsp2/Ferd3l/Acvr1/Aplp2/Fabp7/Bmp1/Cckar/Cd36/Celsr1/Cryba2/Slc6a3/Eda/Gfra1/Nkx6-2/Hey1/Foxj1/Foxa1/Foxa2/Hpse/Slc6a4/Igfbp5/Lrig1/Irs1/Lhx4/Lifr/Lmx1b/Anxa1/Kitl/Map7/Nkx6-1/Ntn1/Pitx3/Ptch1/Sirpa/Ret/Sema3b/Shh/Slc1a3/Slit2/Slit3/Serpine2/Tgfb2/Th/Wnt5a/Ikzf1/Arhgap24/Psd3/Csgalnact1/Sulf1/Frem2/Dmrta2/Tsku/Fev/Adamts16/Cartpt/Slc39a12/Frem1/Corin/1190002N15Rik/4931429I11Rik/Fndc3b/S…	64
GO:0007275	GO:0007275	multicellular organismal development	69/170	4580/23905	8.11117e-11	4.80983e-08	3.24476e-08	Prickle1/Bfsp2/Ferd3l/Acvr1/Aplp2/Fabp7/Bmp1/Cckar/Cd36/Celsr1/Cryba2/Slc6a3/Eda/Gfra1/Nkx6-2/Hey1/Foxj1/Foxa1/Foxa2/Hpse/Slc6a4/Igfbp5/Lrig1/Irs1/Lhx4/Lifr/Lmx1b/Anxa1/Kitl/Map7/Nkx6-1/Ntn1/Pcsk6/Pitx3/Ptch1/Sirpa/Ret/Sema3b/Shh/Slc1a3/Slit2/Slit3/Serpine2/Slc18a2/Tgfb2/Th/Wnt5a/Ikzf1/Arhgap24/Psd3/Csgalnact1/Sulf1/Frem2/Dmrta2/Tsku/Fev/Adamts16/Cartpt/Slc39a12/Frem1/Corin/Asph/1190002N15Rik/493…	69
GO:0009713	GO:0009713	catechol-containing compound biosynthetic process	7/170	21/23905	8.68723e-11	4.80983e-08	3.24476e-08	Slc6a3/Ddc/Gch1/Gpr37/Snca/Tgfb2/Th	7
GO:0042423	GO:0042423	catecholamine biosynthetic process	7/170	21/23905	8.68723e-11	4.80983e-08	3.24476e-08	Slc6a3/Ddc/Gch1/Gpr37/Snca/Tgfb2/Th	7
GO:0007399	GO:0007399	nervous system development	41/170	1913/23905	1.09797e-10	5.09987e-08	3.44042e-08	Prickle1/Ferd3l/Aplp2/Fabp7/Cckar/Celsr1/Slc6a3/Gfra1/Nkx6-2/Hey1/Foxa1/Foxa2/Slc6a4/Lrig1/Lhx4/Lifr/Lmx1b/Nkx6-1/Ntn1/Pitx3/Ptch1/Ret/Sema3b/Shh/Slc1a3/Slit2/Slit3/Serpine2/Tgfb2/Th/Wnt5a/Ikzf1/Psd3/Sulf1/Dmrta2/Tsku/Fev/Slc39a12/Corin/4931429I11Rik/Sulf2	41
GO:0048513	GO:0048513	organ development	53/170	2994/23905	1.22814e-10	5.09987e-08	3.44042e-08	Prickle1/Bfsp2/Acvr1/Aplp2/Fabp7/Bmp1/Cckar/Celsr1/Cryba2/Slc6a3/Eda/Nkx6-2/Hey1/Foxj1/Foxa1/Foxa2/Hpse/Slc6a4/Igfbp5/Lrig1/Irs1/Lhx4/Lifr/Lmx1b/Anxa1/Kitl/Map7/Nkx6-1/Ntn1/Pitx3/Ptch1/Sirpa/Ret/Shh/Slit2/Slit3/Serpine2/Tgfb2/Th/Wnt5a/Ikzf1/Csgalnact1/Sulf1/Frem2/Dmrta2/Tsku/Adamts16/Cartpt/Frem1/1190002N15Rik/4931429I11Rik/Fndc3b/Sulf2	53
GO:0046189	GO:0046189	phenol-containing compound biosynthetic process	8/170	40/23905	3.51229e-10	1.18985e-07	8.02685e-08	Slc6a3/Ddc/Gch1/Gpr37/Snca/Tph2/Tgfb2/Th	8
GO:0048856	GO:0048856	anatomical structure development	70/170	4841/23905	3.58173e-10	1.18985e-07	8.02685e-08	Prickle1/Bfsp2/Ferd3l/Acvr1/Aplp2/Fabp7/Bmp1/Cckar/Cd36/Celsr1/Cryba2/Slc6a3/Eda/Gfra1/Nkx6-2/Hey1/Foxj1/Foxa1/Foxa2/Hpse/Slc6a4/Igfbp5/Lrig1/Irs1/Lhx4/Lifr/Lmx1b/Anxa1/Foxd2/Kitl/Map7/Nkx6-1/Ntn1/Pcsk6/Pitx3/Ptch1/Sirpa/Ret/Sema3b/Shh/Slc1a3/Slit2/Slit3/Serpine2/Tgfb2/Th/Wnt5a/Ikzf1/Arhgap24/Psd3/Csgalnact1/Sulf1/Frem2/Dmrta2/Tsku/Fev/Adamts16/Cartpt/Slc39a12/Frem1/Corin/Arhgef26/Asph/Rbm24/1190…	70
GO:0065008	GO:0065008	regulation of biological quality	51/170	2993/23905	1.21935e-09	3.46444e-07	2.33715e-07	Qsox1/Chrna6/Aplp2/Aqp4/Atp1a1/Cckar/Cd36/Celsr1/Slc6a3/Gch1/Gm2a/Foxa1/Foxa2/Hpse/Slc6a4/Igfbp5/Irs1/Lipg/Anxa1/Kitl/Map7/Nkx6-1/Ntn1/Pcsk6/Ptch1/Ptx3/Pvalb/Ret/Shh/Slc22a3/Slit2/Snca/Serpine2/Metrnl/Tacr1/Slc18a2/Tgfb2/Th/Vill/Vip/Kcnk9/Wnt5a/Ikzf1/Adamts16/Cartpt/Tmtc2/Corin/Pex5l/Asph/Rbm24/4931429I11Rik	51
GO:0048699	GO:0048699	generation of neurons	32/170	1336/23905	1.27126e-09	3.46444e-07	2.33715e-07	Ferd3l/Cckar/Celsr1/Gfra1/Nkx6-2/Hey1/Foxa1/Foxa2/Slc6a4/Lhx4/Lifr/Lmx1b/Nkx6-1/Ntn1/Pitx3/Ptch1/Ret/Shh/Slc1a3/Slit2/Slit3/Serpine2/Tgfb2/Th/Wnt5a/Ikzf1/Psd3/Dmrta2/Tsku/Fev/Slc39a12/Corin	32
GO:0009888	GO:0009888	tissue development	37/170	1744/23905	1.46171e-09	3.46444e-07	2.33715e-07	Prickle1/Bfsp2/Ferd3l/Acvr1/Bmp1/Celsr1/Eda/Hey1/Foxj1/Foxa1/Foxa2/Hpse/Igfbp5/Lmx1b/Anxa1/Kitl/Map7/Ntn1/Pitx3/Ptch1/Ret/Shh/Slit2/Serpine2/Tgfb2/Wnt5a/Ikzf1/Arhgap24/Csgalnact1/Sulf1/Frem2/Dmrta2/Adamts16/Arhgef26/1190002N15Rik/Fndc3b/Sulf2	37
GO:0022008	GO:0022008	neurogenesis	33/170	1424/23905	1.53539e-09	3.46444e-07	2.33715e-07	Ferd3l/Fabp7/Cckar/Celsr1/Gfra1/Nkx6-2/Hey1/Foxa1/Foxa2/Slc6a4/Lhx4/Lifr/Lmx1b/Nkx6-1/Ntn1/Pitx3/Ptch1/Ret/Shh/Slc1a3/Slit2/Slit3/Serpine2/Tgfb2/Th/Wnt5a/Ikzf1/Psd3/Dmrta2/Tsku/Fev/Slc39a12/Corin	33
GO:0030182	GO:0030182	neuron differentiation	30/170	1196/23905	1.56432e-09	3.46444e-07	2.33715e-07	Cckar/Gfra1/Nkx6-2/Hey1/Foxa1/Foxa2/Slc6a4/Lhx4/Lifr/Lmx1b/Nkx6-1/Ntn1/Pitx3/Ptch1/Ret/Shh/Slc1a3/Slit2/Slit3/Serpine2/Tgfb2/Th/Wnt5a/Ikzf1/Psd3/Dmrta2/Tsku/Fev/Slc39a12/Corin	30
GO:0009653	GO:0009653	anatomical structure morphogenesis	45/170	2475/23905	2.19725e-09	4.34545e-07	2.93148e-07	Prickle1/Acvr1/Cckar/Cd36/Celsr1/Eda/Gfra1/Hey1/Foxj1/Foxa1/Foxa2/Hpse/Slc6a4/Igfbp5/Lrig1/Lhx4/Lifr/Lmx1b/Foxd2/Map7/Nkx6-1/Ntn1/Pitx3/Ptch1/Ret/Shh/Slc1a3/Slit2/Slit3/Serpine2/Tgfb2/Th/Wnt5a/Ikzf1/Arhgap24/Csgalnact1/Sulf1/Frem2/Tsku/Adamts16/Frem1/Arhgef26/Asph/4931429I11Rik/Fndc3b	45
GO:0044767	GO:0044767	single-organism developmental process	73/170	5383/23905	2.27222e-09	4.34545e-07	2.93148e-07	Prickle1/Bfsp2/Ferd3l/Acvr1/Aplp2/Fabp7/Bmp1/Cckar/Cd36/Celsr1/Cryba2/Slc6a3/Eda/Gfra1/Nkx6-2/Hey1/Foxj1/Foxa1/Foxa2/Hpse/Slc6a4/Igfbp5/Lrig1/Irs1/Lhx4/Lifr/Lmx1b/Anxa1/Foxd2/Kitl/Map7/Nkx6-1/Ntn1/Pcsk6/Pitx3/Ptch1/Sirpa/Ret/Sema3b/Shh/Slc1a3/Slit2/Slit3/Serpine2/Metrnl/Slc18a2/Tgfb2/Th/Wnt5a/Ikzf1/Arhgap24/Psd3/Csgalnact1/Sulf1/Frem2/Dmrta2/Tsku/Fev/Adamts16/Cartpt/Slc39a12/Frem1/Corin/Arhgef26/…	73
GO:0048665	GO:0048665	neuron fate specification	7/170	32/23905	2.35455e-09	4.34545e-07	2.93148e-07	Nkx6-2/Foxa1/Foxa2/Nkx6-1/Shh/Dmrta2/Fev	7
GO:0032502	GO:0032502	developmental process	73/170	5427/23905	3.30011e-09	5.76998e-07	3.89248e-07	Prickle1/Bfsp2/Ferd3l/Acvr1/Aplp2/Fabp7/Bmp1/Cckar/Cd36/Celsr1/Cryba2/Slc6a3/Eda/Gfra1/Nkx6-2/Hey1/Foxj1/Foxa1/Foxa2/Hpse/Slc6a4/Igfbp5/Lrig1/Irs1/Lhx4/Lifr/Lmx1b/Anxa1/Foxd2/Kitl/Map7/Nkx6-1/Ntn1/Pcsk6/Pitx3/Ptch1/Sirpa/Ret/Sema3b/Shh/Slc1a3/Slit2/Slit3/Serpine2/Metrnl/Slc18a2/Tgfb2/Th/Wnt5a/Ikzf1/Arhgap24/Psd3/Csgalnact1/Sulf1/Frem2/Dmrta2/Tsku/Fev/Adamts16/Cartpt/Slc39a12/Frem1/Corin/Arhgef26/…	73
GO:0042417	GO:0042417	dopamine metabolic process	7/170	36/23905	5.70159e-09	9.47033e-07	6.38878e-07	Slc6a3/Ddc/Gch1/Gpr37/Snca/Tgfb2/Th	7
GO:0030154	GO:0030154	cell differentiation	55/170	3599/23905	1.11277e-08	1.7603e-06	1.18751e-06	Prickle1/Bfsp2/Ferd3l/Acvr1/Fabp7/Bmp1/Cckar/Cd36/Celsr1/Eda/Gfra1/Nkx6-2/Hey1/Foxj1/Foxa1/Foxa2/Slc6a4/Igfbp5/Lhx4/Lifr/Lmx1b/Anxa1/Foxd2/Kitl/Map7/Nkx6-1/Ntn1/Pitx3/Ptch1/Sirpa/Ret/Sema3b/Shh/Slc1a3/Slit2/Slit3/Serpine2/Metrnl/Tgfb2/Th/Wnt5a/Ikzf1/Arhgap24/Psd3/Sulf1/Dmrta2/Tsku/Fev/Cartpt/Slc39a12/Corin/Arhgef26/Rbm24/Fndc3b/Sulf2	55
GO:0051239	GO:0051239	regulation of multicellular organismal process	44/170	2523/23905	1.24382e-08	1.87817e-06	1.26703e-06	Prickle1/Ferd3l/Acvr1/Aqp4/Atp1a1/Bmp1/Cd36/Celsr1/Slc6a3/Nkx6-2/Hey1/Foxj1/Foxa1/Foxa2/Hpse/Slc6a4/Igfbp5/Lipg/Anxa1/Kitl/Nkx6-1/Ntn1/Plat/Ptch1/Ret/Shh/Slit2/Serpine2/Metrnl/Tacr1/Tgfb2/Th/Vip/Wnt5a/Ikzf1/Sulf1/Dmrta2/Cartpt/Slc39a12/Corin/Pex5l/Fndc3b/Sulf2/Phlpp1	44
GO:0009887	GO:0009887	organ morphogenesis	25/170	943/23905	1.45784e-08	2.10563e-06	1.42048e-06	Acvr1/Celsr1/Eda/Hey1/Foxa1/Foxa2/Slc6a4/Igfbp5/Lrig1/Lhx4/Ntn1/Pitx3/Ptch1/Shh/Slit2/Slit3/Tgfb2/Th/Wnt5a/Ikzf1/Csgalnact1/Sulf1/Tsku/Adamts16/Frem1	25
GO:0048869	GO:0048869	cellular developmental process	57/170	3855/23905	1.75824e-08	2.37967e-06	1.60535e-06	Prickle1/Bfsp2/Ferd3l/Acvr1/Fabp7/Bmp1/Cckar/Cd36/Celsr1/Eda/Gfra1/Nkx6-2/Hey1/Foxj1/Foxa1/Foxa2/Slc6a4/Igfbp5/Lhx4/Lifr/Lmx1b/Anxa1/Foxd2/Kitl/Map7/Nkx6-1/Ntn1/Pitx3/Ptch1/Sirpa/Ret/Sema3b/Shh/Slc1a3/Slit2/Slit3/Serpine2/Metrnl/Tgfb2/Th/Wnt5a/Ikzf1/Arhgap24/Psd3/Sulf1/Dmrta2/Tsku/Fev/Adamts16/Cartpt/Slc39a12/Corin/Arhgef26/Rbm24/4931429I11Rik/Fndc3b/Sulf2	57
GO:0044707	GO:0044707	single-multicellular organism process	84/170	6956/23905	1.79084e-08	2.37967e-06	1.60535e-06	Prickle1/Bfsp2/Ferd3l/Acvr1/Aplp2/Aqp4/Atp1a1/Fabp7/Bmp1/Cckar/Cd36/Celsr1/Cryba2/Slc6a3/Eda/Gch1/Gfra1/Gm2a/Nkx6-2/Hey1/Foxj1/Foxa1/Foxa2/Hpse/Slc6a4/Igfbp5/Il1rap/Lrig1/Irs1/Kcnab1/Lhx4/Lifr/Lipg/Lmx1b/Anxa1/Kitl/Map7/Nkx6-1/Ntn1/Pcsk6/Pitx3/Plat/Ptch1/Sirpa/Ret/Sema3b/Shh/Slc1a3/Slit2/Slit3/Snca/Serpine2/Metrnl/Tacr1/Chrm5/Slc18a2/Slc17a8/Tgfb2/Th/Vip/Wnt5a/Ikzf1/Arhgap24/Psd3/Csgalnact1/Sulf1…	84
GO:0071705	GO:0071705	nitrogen compound transport	21/170	694/23905	2.52315e-08	3.22381e-06	2.17481e-06	Chrna6/Cckar/Slc6a3/Ddc/Eda/Foxa2/Slc6a4/Irs1/Anxa1/Nkx6-1/Slc18a3/Slc1a3/Slc22a3/Snca/Chrm5/Slc18a2/Slc17a8/Th/Cartpt/Pex5l/Slc35d3	21
GO:0051240	GO:0051240	positive regulation of multicellular organismal process	31/170	1453/23905	3.53647e-08	4.35117e-06	2.93534e-06	Acvr1/Atp1a1/Bmp1/Cd36/Slc6a3/Nkx6-2/Hey1/Foxj1/Foxa1/Foxa2/Hpse/Lipg/Kitl/Nkx6-1/Ntn1/Plat/Ptch1/Ret/Shh/Serpine2/Metrnl/Tacr1/Tgfb2/Vip/Wnt5a/Ikzf1/Sulf1/Dmrta2/Cartpt/Pex5l/Sulf2	31
GO:0015850	GO:0015850	organic hydroxy compound transport	12/170	213/23905	4.37374e-08	5.18913e-06	3.50064e-06	Chrna6/Cd36/Slc6a3/Slc6a4/Lipg/Ptch1/Shh/Slc22a3/Snca/Chrm5/Slc18a2/Cartpt	12
GO:0007417	GO:0007417	central nervous system development	21/170	719/23905	4.60674e-08	5.2771e-06	3.55998e-06	Aplp2/Fabp7/Cckar/Celsr1/Slc6a3/Nkx6-2/Foxa2/Slc6a4/Lhx4/Lmx1b/Nkx6-1/Pitx3/Ptch1/Shh/Slit2/Serpine2/Wnt5a/Ikzf1/Dmrta2/Tsku/4931429I11Rik	21
GO:0010646	GO:0010646	regulation of cell communication	43/170	2573/23905	6.58533e-08	7.29215e-06	4.91936e-06	Qsox1/Prickle1/Acvr1/Aplp2/Cckar/Cd36/Celsr1/Eda/Gpr37/Hey1/Foxa1/Foxa2/Hpse/Slc6a4/Igfbp5/Irs1/Kitl/Nkx6-1/Ptch1/Ret/Shh/Slc1a3/Slit2/Slit3/Snca/Serpine2/Tacr1/Tgfb2/Vip/Wnt5a/Arhgap24/Fgd5/Psd3/Sulf1/Tsku/Cartpt/Pex5l/Asph/1190002N15Rik/Sulf2/Arhgef6/Ralgps2/Phlpp1	43
GO:0006584	GO:0006584	catecholamine metabolic process	7/170	51/23905	7.22994e-08	7.50558e-06	5.06334e-06	Slc6a3/Ddc/Gch1/Gpr37/Snca/Tgfb2/Th	7
GO:0009712	GO:0009712	catechol-containing compound metabolic process	7/170	51/23905	7.22994e-08	7.50558e-06	5.06334e-06	Slc6a3/Ddc/Gch1/Gpr37/Snca/Tgfb2/Th	7
GO:0032501	GO:0032501	multicellular organismal process	84/170	7163/23905	7.6144e-08	7.66517e-06	5.17099e-06	Prickle1/Bfsp2/Ferd3l/Acvr1/Aplp2/Aqp4/Atp1a1/Fabp7/Bmp1/Cckar/Cd36/Celsr1/Cryba2/Slc6a3/Eda/Gch1/Gfra1/Gm2a/Nkx6-2/Hey1/Foxj1/Foxa1/Foxa2/Hpse/Slc6a4/Igfbp5/Il1rap/Lrig1/Irs1/Kcnab1/Lhx4/Lifr/Lipg/Lmx1b/Anxa1/Kitl/Map7/Nkx6-1/Ntn1/Pcsk6/Pitx3/Plat/Ptch1/Sirpa/Ret/Sema3b/Shh/Slc1a3/Slit2/Slit3/Snca/Serpine2/Metrnl/Tacr1/Chrm5/Slc18a2/Slc17a8/Tgfb2/Th/Vip/Wnt5a/Ikzf1/Arhgap24/Psd3/Csgalnact1/Sulf1…	84
GO:0007618	GO:0007618	mating	7/170	52/23905	8.30487e-08	8.08186e-06	5.4521e-06	Aplp2/Slc6a4/Shh/Serpine2/Tacr1/Th/Vip	7
GO:0048663	GO:0048663	neuron fate commitment	8/170	78/23905	8.51491e-08	8.08186e-06	5.4521e-06	Nkx6-2/Foxa1/Foxa2/Nkx6-1/Shh/Tgfb2/Dmrta2/Fev	8
GO:0071542	GO:0071542	dopaminergic neuron differentiation	5/170	17/23905	9.90171e-08	8.93548e-06	6.02796e-06	Foxa2/Lmx1b/Pitx3/Wnt5a/Dmrta2	5
GO:0002009	GO:0002009	morphogenesis of an epithelium	17/170	495/23905	9.95223e-08	8.93548e-06	6.02796e-06	Prickle1/Acvr1/Celsr1/Foxa1/Foxa2/Igfbp5/Ntn1/Ptch1/Ret/Shh/Slit2/Tgfb2/Wnt5a/Arhgap24/Sulf1/Frem2/Adamts16	17
GO:0023051	GO:0023051	regulation of signaling	42/170	2538/23905	1.29108e-07	1.12868e-05	7.61417e-06	Prickle1/Acvr1/Aplp2/Cckar/Cd36/Celsr1/Eda/Gpr37/Hey1/Foxa1/Foxa2/Hpse/Slc6a4/Igfbp5/Irs1/Kitl/Nkx6-1/Ptch1/Ret/Shh/Slc1a3/Slit2/Slit3/Snca/Serpine2/Tacr1/Tgfb2/Vip/Wnt5a/Arhgap24/Fgd5/Psd3/Sulf1/Tsku/Cartpt/Pex5l/Asph/1190002N15Rik/Sulf2/Arhgef6/Ralgps2/Phlpp1	42
GO:0060322	GO:0060322	head development	18/170	568/23905	1.36206e-07	1.1602e-05	7.8268e-06	Aplp2/Fabp7/Cckar/Slc6a3/Foxa2/Slc6a4/Lmx1b/Pitx3/Ptch1/Shh/Slit2/Serpine2/Wnt5a/Ikzf1/Dmrta2/Tsku/Asph/4931429I11Rik	18
GO:0048729	GO:0048729	tissue morphogenesis	19/170	638/23905	1.56657e-07	1.30104e-05	8.77691e-06	Prickle1/Acvr1/Celsr1/Hey1/Foxa1/Foxa2/Igfbp5/Ntn1/Ptch1/Ret/Shh/Slit2/Tgfb2/Wnt5a/Ikzf1/Arhgap24/Sulf1/Frem2/Adamts16	19
GO:0015844	GO:0015844	monoamine transport	8/170	86/23905	1.83624e-07	1.4878e-05	1.00369e-05	Chrna6/Slc6a3/Slc6a4/Slc22a3/Snca/Chrm5/Slc18a2/Cartpt	8
GO:0001708	GO:0001708	cell fate specification	8/170	87/23905	2.01004e-07	1.58985e-05	1.07253e-05	Nkx6-2/Foxa1/Foxa2/Nkx6-1/Ptch1/Shh/Dmrta2/Fev	8
GO:0044763	GO:0044763	single-organism cellular process	118/170	11976/23905	2.3389e-07	1.77476e-05	1.19727e-05	Hepacam2/Qsox1/Prickle1/Bfsp2/Timp4/Egln3/Chrna6/Ferd3l/Acvr1/Aplp2/Aqp4/Atp1a1/Fabp7/Bmp1/Cckar/Cd36/Cdh6/Celsr1/Elovl3/Slc6a3/Ddc/Eda/Gch1/Gfra1/Gm2a/Gpr37/Nkx6-2/Gucy2c/Hey1/Foxj1/Foxa1/Foxa2/Hpse/Slc6a4/Igfbp5/Il1rap/Irs1/Kcnab1/Lhx4/Lifr/Lipg/Lmx1b/Anxa1/Acot2/Foxd2/Kitl/Map7/Nkx6-1/Ntn1/Pcsk6/Pitx3/Plat/Pld1/Plec/Ptch1/Sirpa/Pvalb/Ret/Sema3b/Shh/Slc18a3/Slc1a3/Slc22a3/Slit2/Slit3/Snca/Serpi…	118
GO:0007420	GO:0007420	brain development	17/170	526/23905	2.35068e-07	1.77476e-05	1.19727e-05	Aplp2/Fabp7/Cckar/Slc6a3/Foxa2/Slc6a4/Lmx1b/Pitx3/Ptch1/Shh/Slit2/Serpine2/Wnt5a/Ikzf1/Dmrta2/Tsku/4931429I11Rik	17
GO:0051179	GO:0051179	localization	65/170	5090/23905	3.31634e-07	2.44013e-05	1.64614e-05	Prickle1/Chrna6/Acvr1/Aqp4/Atp1a1/Fabp7/Cckar/Cd36/Celsr1/Cp/Slc6a3/Ddc/Eda/Gfra1/Gm2a/Foxj1/Foxa2/Slc6a4/Igfbp5/Irs1/Kcnab1/Lipg/Lmx1b/Anxa1/Kitl/Map7/Nkx6-1/Ntn1/Pcsk6/Plat/Pld1/Ptch1/Sirpa/Ptx3/Ret/Shh/Slc18a3/Slc1a3/Slc22a3/Slit2/Snca/Serpine2/Tacr1/Lgi3/Chrm5/Slc18a2/Slc17a8/Stxbp6/Tgfb2/Th/Vip/Kcnk9/Wnt5a/Arhgap24/Sulf1/Cartpt/Slc39a12/Corin/Pex5l/Asph/1190002N15Rik/4931429I11Rik/Fndc3b/Slc…	65
GO:0018958	GO:0018958	phenol-containing compound metabolic process	8/170	93/23905	3.37887e-07	2.44013e-05	1.64614e-05	Slc6a3/Ddc/Gch1/Gpr37/Snca/Tph2/Tgfb2/Th	8
GO:0035295	GO:0035295	tube development	18/170	615/23905	4.36518e-07	3.08535e-05	2.0814e-05	Prickle1/Ferd3l/Acvr1/Celsr1/Eda/Foxj1/Foxa1/Foxa2/Igfbp5/Ntn1/Ptch1/Ret/Shh/Slit2/Serpine2/Wnt5a/Adamts16/Fndc3b	18
GO:0048585	GO:0048585	negative regulation of response to stimulus	26/170	1211/23905	4.65186e-07	3.21947e-05	2.17189e-05	Qsox1/Prickle1/Acvr1/Fabp7/Slc6a3/Gpr37/Hey1/Foxj1/Foxa2/Igfbp5/Irs1/Ptch1/Shh/Slit2/Slit3/Snca/Serpine2/Metrnl/Tgfb2/Wnt5a/Arhgap24/Sulf1/Tsku/Cartpt/Sulf2/Phlpp1	26
GO:0046903	GO:0046903	secretion	23/170	977/23905	4.78873e-07	3.24656e-05	2.19016e-05	Chrna6/Cckar/Cd36/Celsr1/Slc6a3/Foxa2/Irs1/Anxa1/Nkx6-1/Pcsk6/Snca/Serpine2/Tacr1/Lgi3/Chrm5/Slc18a2/Stxbp6/Tgfb2/Wnt5a/Cartpt/Corin/Pex5l/4931429I11Rik	23
GO:0048468	GO:0048468	cell development	35/170	1996/23905	4.90153e-07	3.25658e-05	2.19692e-05	Bfsp2/Ferd3l/Acvr1/Cckar/Gfra1/Nkx6-2/Hey1/Foxa1/Foxa2/Slc6a4/Lhx4/Lifr/Lmx1b/Kitl/Map7/Nkx6-1/Ntn1/Pitx3/Ret/Shh/Slc1a3/Slit2/Slit3/Serpine2/Tgfb2/Th/Wnt5a/Sulf1/Dmrta2/Tsku/Fev/Slc39a12/Arhgef26/Fndc3b/Sulf2	35
GO:0015696	GO:0015696	ammonium transport	8/170	98/23905	5.06621e-07	3.29999e-05	2.2262e-05	Chrna6/Slc6a3/Slc6a4/Slc18a3/Slc22a3/Snca/Chrm5/Slc18a2	8
GO:0007610	GO:0007610	behavior	20/170	766/23905	5.83758e-07	3.72931e-05	2.51583e-05	Aplp2/Cckar/Celsr1/Slc6a3/Gm2a/Gpr37/Foxa2/Slc6a4/Kcnab1/Pitx3/Slc1a3/Slit2/Snca/Serpine2/Tacr1/Slc18a2/Th/Vip/Wnt5a/Cartpt	20
GO:0022612	GO:0022612	gland morphogenesis	9/170	137/23905	6.18558e-07	3.86702e-05	2.60873e-05	Eda/Foxa1/Igfbp5/Ntn1/Ptch1/Shh/Slit2/Wnt5a/Sulf1	9
GO:0044699	GO:0044699	single-organism process	126/170	13363/23905	6.28594e-07	3.86702e-05	2.60873e-05	Hepacam2/Qsox1/Prickle1/Bfsp2/Timp4/Egln3/Chrna6/Ferd3l/Acvr1/Aplp2/Aqp4/Atp1a1/Fabp7/Bmp1/Cckar/Cd36/Cdh6/Celsr1/Elovl3/Cp/Cryba2/Slc6a3/Ddc/Eda/Gch1/Gfra1/Gm2a/Gpr37/Nkx6-2/Gucy2c/Hey1/Foxj1/Foxa1/Foxa2/Hpse/Slc6a4/Igfbp5/Il1rap/Lrig1/Irs1/Kcnab1/Lhx4/Lifr/Lipg/Lmx1b/Anxa1/Acot2/Foxd2/Kitl/Map7/Nkx6-1/Ntn1/Pcsk6/Pitx3/Plat/Pld1/Plec/Ptch1/Sirpa/Ptx3/Pvalb/Ret/Sema3b/Shh/Slc18a3/Slc1a3/Slc22a3/S…	126
GO:0060384	GO:0060384	innervation	5/170	24/23905	6.53257e-07	3.94567e-05	2.66179e-05	Lrig1/Ret/Serpine2/Sulf1/Sulf2	5
GO:0040011	GO:0040011	locomotion	28/170	1409/23905	7.50573e-07	4.4525e-05	3.0037e-05	Acvr1/Cckar/Celsr1/Gfra1/Gpr37/Foxj1/Igfbp5/Irs1/Lhx4/Lmx1b/Kitl/Nkx6-1/Ntn1/Plat/Pld1/Sirpa/Ptx3/Ret/Shh/Slit2/Slit3/Snca/Tacr1/Tgfb2/Wnt5a/Arhgap24/Sulf1/Fndc3b	28
GO:0044765	GO:0044765	single-organism transport	48/170	3325/23905	7.74583e-07	4.51433e-05	3.04541e-05	Prickle1/Chrna6/Aqp4/Atp1a1/Cckar/Cd36/Celsr1/Cp/Slc6a3/Ddc/Eda/Foxa2/Slc6a4/Irs1/Kcnab1/Lipg/Anxa1/Nkx6-1/Pcsk6/Pld1/Ptch1/Sirpa/Ptx3/Shh/Slc18a3/Slc1a3/Slc22a3/Snca/Serpine2/Tacr1/Lgi3/Chrm5/Slc18a2/Slc17a8/Stxbp6/Tgfb2/Th/Vip/Kcnk9/Wnt5a/Cartpt/Slc39a12/Corin/Pex5l/Asph/1190002N15Rik/4931429I11Rik/Slc35d3	48
GO:0051241	GO:0051241	negative regulation of multicellular organismal process	23/170	1013/23905	8.92852e-07	5.11389e-05	3.44988e-05	Prickle1/Aqp4/Atp1a1/Cd36/Nkx6-2/Hey1/Foxj1/Foxa1/Foxa2/Slc6a4/Igfbp5/Anxa1/Nkx6-1/Ntn1/Ptch1/Shh/Slit2/Serpine2/Tgfb2/Wnt5a/Sulf1/Cartpt/Fndc3b	23
GO:0007389	GO:0007389	pattern specification process	15/170	454/23905	9.47338e-07	5.334e-05	3.59836e-05	Acvr1/Celsr1/Nkx6-2/Hey1/Foxj1/Foxa1/Foxa2/Nkx6-1/Pcsk6/Ptch1/Shh/Wnt5a/Dmrta2/Asph/Daam2	15
GO:0007620	GO:0007620	copulation	5/170	26/23905	9.99423e-07	5.53347e-05	3.73293e-05	Slc6a4/Shh/Serpine2/Tacr1/Vip	5
GO:0003002	GO:0003002	regionalization	13/170	341/23905	1.07403e-06	5.84905e-05	3.94583e-05	Acvr1/Celsr1/Nkx6-2/Hey1/Foxj1/Foxa1/Foxa2/Nkx6-1/Pcsk6/Ptch1/Shh/Wnt5a/Dmrta2	13
GO:0097164	GO:0097164	ammonium ion metabolic process	9/170	147/23905	1.11821e-06	5.99145e-05	4.04189e-05	Slc6a3/Ddc/Gch1/Gpr37/Snca/Tph2/Tgfb2/Th/Smpdl3a	9
GO:0014031	GO:0014031	mesenchymal cell development	9/170	150/23905	1.32376e-06	6.90034e-05	4.65504e-05	Acvr1/Hey1/Foxa1/Foxa2/Kitl/Ret/Shh/Tgfb2/Wnt5a	9
GO:1901700	GO:1901700	response to oxygen-containing compound	25/170	1198/23905	1.32939e-06	6.90034e-05	4.65504e-05	Aqp4/Cckar/Cd36/Slc6a3/Gch1/Gpr37/Foxa1/Foxa2/Slc6a4/Igfbp5/Irs1/Anxa1/Map7/Pld1/Ptch1/Ret/Shh/Slc1a3/Slit2/Snca/Tacr1/Tgfb2/Th/Mapk15/Asph	25
GO:1902578	GO:1902578	single-organism localization	49/170	3505/23905	1.46605e-06	7.49265e-05	5.05462e-05	Prickle1/Chrna6/Aqp4/Atp1a1/Cckar/Cd36/Celsr1/Cp/Slc6a3/Ddc/Eda/Foxa2/Slc6a4/Irs1/Kcnab1/Lipg/Anxa1/Map7/Nkx6-1/Pcsk6/Pld1/Ptch1/Sirpa/Ptx3/Shh/Slc18a3/Slc1a3/Slc22a3/Snca/Serpine2/Tacr1/Lgi3/Chrm5/Slc18a2/Slc17a8/Stxbp6/Tgfb2/Th/Vip/Kcnk9/Wnt5a/Cartpt/Slc39a12/Corin/Pex5l/Asph/1190002N15Rik/4931429I11Rik/Slc35d3	49
GO:0009966	GO:0009966	regulation of signal transduction	36/170	2191/23905	1.52036e-06	7.65245e-05	5.16242e-05	Prickle1/Acvr1/Aplp2/Cd36/Eda/Gpr37/Hey1/Foxa1/Foxa2/Hpse/Igfbp5/Irs1/Kitl/Ptch1/Ret/Shh/Slit2/Slit3/Snca/Serpine2/Tgfb2/Vip/Wnt5a/Arhgap24/Fgd5/Psd3/Sulf1/Tsku/Cartpt/Pex5l/Asph/1190002N15Rik/Sulf2/Arhgef6/Ralgps2/Phlpp1	36
GO:0060601	GO:0060601	lateral sprouting from an epithelium	4/170	13/23905	1.67904e-06	8.32503e-05	5.61614e-05	Celsr1/Shh/Wnt5a/Sulf1	4
GO:0048864	GO:0048864	stem cell development	9/170	156/23905	1.83438e-06	8.96146e-05	6.04549e-05	Acvr1/Hey1/Foxa1/Foxa2/Kitl/Ret/Shh/Tgfb2/Wnt5a	9
GO:0008283	GO:0008283	cell proliferation	31/170	1744/23905	1.88988e-06	9.0988e-05	6.13813e-05	Egln3/Fabp7/Gucy2c/Foxj1/Hpse/Slc6a4/Igfbp5/Irs1/Lifr/Lipg/Lmx1b/Anxa1/Kitl/Map7/Nkx6-1/Ntn1/Ptch1/Shh/Slit2/Slit3/Serpine2/Tacr1/Tgfb2/Tpd52/Vip/Wnt5a/Sulf1/Dmrta2/Asph/1190002N15Rik/Fndc3b	31
GO:0051049	GO:0051049	regulation of transport	30/170	1656/23905	1.94167e-06	9.21461e-05	6.21627e-05	Chrna6/Atp1a1/Cckar/Cd36/Celsr1/Eda/Foxa2/Irs1/Kcnab1/Lipg/Anxa1/Nkx6-1/Pld1/Ptch1/Sirpa/Ptx3/Shh/Snca/Serpine2/Tacr1/Lgi3/Slc18a2/Stxbp6/Tgfb2/Vip/Wnt5a/Cartpt/Corin/Pex5l/Asph	30
GO:0009790	GO:0009790	embryo development	23/170	1063/23905	2.01937e-06	9.44837e-05	6.37396e-05	Prickle1/Ferd3l/Acvr1/Aplp2/Celsr1/Hey1/Foxa1/Foxa2/Lrig1/Lmx1b/Kitl/Ntn1/Pcsk6/Ptch1/Ret/Shh/Slit2/Tgfb2/Th/Wnt5a/Sulf1/Sulf2/Lrp1b	23
GO:0045596	GO:0045596	negative regulation of cell differentiation	17/170	616/23905	2.06389e-06	9.52254e-05	6.42399e-05	Prickle1/Nkx6-2/Hey1/Foxj1/Foxa1/Foxa2/Slc6a4/Igfbp5/Nkx6-1/Ntn1/Ptch1/Shh/Slit2/Tgfb2/Wnt5a/Cartpt/Fndc3b	17
GO:0032879	GO:0032879	regulation of localization	36/170	2239/23905	2.51215e-06	0.00011432	7.71213e-05	Chrna6/Atp1a1/Cckar/Cd36/Celsr1/Eda/Foxa2/Igfbp5/Irs1/Kcnab1/Lipg/Anxa1/Kitl/Nkx6-1/Ntn1/Pld1/Ptch1/Sirpa/Ptx3/Ret/Shh/Slit2/Snca/Serpine2/Tacr1/Lgi3/Slc18a2/Stxbp6/Tgfb2/Vip/Wnt5a/Sulf1/Cartpt/Corin/Pex5l/Asph	36
GO:0048762	GO:0048762	mesenchymal cell differentiation	9/170	164/23905	2.77326e-06	0.000124497	8.39869e-05	Acvr1/Hey1/Foxa1/Foxa2/Kitl/Ret/Shh/Tgfb2/Wnt5a	9
GO:0061138	GO:0061138	morphogenesis of a branching epithelium	10/170	213/23905	3.13856e-06	0.0001383	9.32984e-05	Acvr1/Celsr1/Foxa1/Foxa2/Ptch1/Shh/Slit2/Wnt5a/Sulf1/Adamts16	10
GO:0016477	GO:0016477	cell migration	23/170	1092/23905	3.16399e-06	0.0001383	9.32984e-05	Acvr1/Cckar/Celsr1/Gfra1/Foxj1/Igfbp5/Irs1/Lmx1b/Kitl/Nkx6-1/Ntn1/Plat/Pld1/Sirpa/Ret/Shh/Slit2/Tacr1/Tgfb2/Wnt5a/Arhgap24/Sulf1/Fndc3b	23
GO:0045595	GO:0045595	regulation of cell differentiation	28/170	1521/23905	3.32071e-06	0.000143265	9.66478e-05	Prickle1/Ferd3l/Acvr1/Cd36/Nkx6-2/Hey1/Foxj1/Foxa1/Foxa2/Slc6a4/Igfbp5/Kitl/Nkx6-1/Ntn1/Ptch1/Ret/Shh/Slit2/Serpine2/Metrnl/Tgfb2/Wnt5a/Ikzf1/Dmrta2/Cartpt/Slc39a12/Rbm24/Fndc3b	28
GO:0050793	GO:0050793	regulation of developmental process	35/170	2174/23905	3.47744e-06	0.000148103	9.99117e-05	Prickle1/Ferd3l/Acvr1/Bmp1/Cd36/Celsr1/Slc6a3/Nkx6-2/Hey1/Foxj1/Foxa1/Foxa2/Hpse/Slc6a4/Igfbp5/Kitl/Nkx6-1/Ntn1/Ptch1/Ret/Shh/Slit2/Serpine2/Metrnl/Tgfb2/Wnt5a/Ikzf1/Sulf1/Dmrta2/Adamts16/Cartpt/Slc39a12/Rbm24/Fndc3b/Phlpp1	35
GO:0045597	GO:0045597	positive regulation of cell differentiation	20/170	866/23905	3.79694e-06	0.000159664	0.000107711	Acvr1/Cd36/Nkx6-2/Hey1/Foxj1/Foxa1/Foxa2/Kitl/Nkx6-1/Ntn1/Ptch1/Ret/Shh/Serpine2/Metrnl/Tgfb2/Wnt5a/Ikzf1/Dmrta2/Fndc3b	20
GO:0045165	GO:0045165	cell fate commitment	11/170	270/23905	3.94247e-06	0.000163711	0.000110441	Acvr1/Nkx6-2/Foxa1/Foxa2/Nkx6-1/Ptch1/Shh/Tgfb2/Wnt5a/Dmrta2/Fev	11
GO:0045926	GO:0045926	negative regulation of growth	10/170	220/23905	4.18483e-06	0.00017163	0.000115783	Cd36/Slc6a4/Igfbp5/Ntn1/Ptch1/Slit2/Slit3/Serpine2/Tgfb2/Wnt5a	10
GO:0015672	GO:0015672	monovalent inorganic cation transport	15/170	514/23905	4.33827e-06	0.000175753	0.000118565	Chrna6/Atp1a1/Cckar/Slc6a3/Slc6a4/Kcnab1/Slc18a3/Slc22a3/Snca/Serpine2/Chrm5/Slc18a2/Slc17a8/Vip/Kcnk9	15
GO:0035239	GO:0035239	tube morphogenesis	13/170	388/23905	4.43921e-06	0.000177676	0.000119862	Prickle1/Acvr1/Celsr1/Eda/Foxa1/Foxa2/Ntn1/Ptch1/Ret/Shh/Slit2/Wnt5a/Adamts16	13
GO:0048583	GO:0048583	regulation of response to stimulus	43/170	3011/23905	4.72167e-06	0.000186731	0.00012597	Qsox1/Prickle1/Acvr1/Aplp2/Fabp7/Cd36/Slc6a3/Eda/Gch1/Gpr37/Hey1/Foxj1/Foxa1/Foxa2/Hpse/Igfbp5/Irs1/Kitl/Ptch1/Ret/Shh/Slc1a3/Slit2/Slit3/Snca/Serpine2/Metrnl/Tgfb2/Vip/Wnt5a/Arhgap24/Fgd5/Psd3/Sulf1/Tsku/Cartpt/Pex5l/Asph/1190002N15Rik/Sulf2/Arhgef6/Ralgps2/Phlpp1	43
GO:0048754	GO:0048754	branching morphogenesis of an epithelial tube	9/170	176/23905	4.94524e-06	0.000193271	0.000130383	Acvr1/Celsr1/Foxa1/Foxa2/Ptch1/Shh/Slit2/Wnt5a/Adamts16	9
GO:0010817	GO:0010817	regulation of hormone levels	14/170	455/23905	5.02695e-06	0.00019418	0.000130996	Atp1a1/Cckar/Foxa1/Foxa2/Irs1/Anxa1/Nkx6-1/Pcsk6/Shh/Tacr1/Slc18a2/Cartpt/Corin/Pex5l	14
GO:0016043	GO:0016043	cellular component organization	62/170	5132/23905	5.11488e-06	0.000195306	0.000131755	Hepacam2/Bfsp2/Chrna6/Aplp2/Aqp4/Cckar/Cd36/Celsr1/Gch1/Gfra1/Hey1/Foxj1/Foxa1/Foxa2/Slc6a4/Igfbp5/Irs1/Lhx4/Lifr/Lipg/Lmx1b/Anxa1/Map7/Nkx6-1/Ntn1/Pld1/Plec/Ptch1/Sirpa/Ptx3/Ret/Shh/Slc1a3/Slc22a3/Slit2/Slit3/Snca/Serpine2/Tacr1/Stxbp6/Tgfb2/Vill/Wnt5a/Ikzf1/Arhgap24/Csgalnact1/Sulf1/Tsku/Adamts16/Slc39a12/Olfml2b/Gchfr/Crim1/Pex5l/Arhgef26/Asph/4931429I11Rik/Fndc3b/Sulf2/Arhgef6/Vit/Daam2	62
GO:0007267	GO:0007267	cell-cell signaling	20/170	888/23905	5.51217e-06	0.000208084	0.000140376	Cckar/Celsr1/Foxa1/Foxa2/Slc6a4/Irs1/Anxa1/Nkx6-1/Plat/Shh/Slc1a3/Snca/Serpine2/Tacr1/Chrm5/Slc18a2/Th/Wnt5a/Cartpt/Pex5l	20
GO:0001763	GO:0001763	morphogenesis of a branching structure	10/170	228/23905	5.73956e-06	0.000214234	0.000144524	Acvr1/Celsr1/Foxa1/Foxa2/Ptch1/Shh/Slit2/Wnt5a/Sulf1/Adamts16	10
GO:0051093	GO:0051093	negative regulation of developmental process	19/170	817/23905	6.11388e-06	0.000224561	0.000151491	Prickle1/Cd36/Nkx6-2/Hey1/Foxj1/Foxa1/Foxa2/Slc6a4/Igfbp5/Nkx6-1/Ntn1/Ptch1/Shh/Slit2/Tgfb2/Wnt5a/Sulf1/Cartpt/Fndc3b	19
GO:0015872	GO:0015872	dopamine transport	5/170	37/23905	6.21686e-06	0.000224561	0.000151491	Chrna6/Slc6a3/Slc22a3/Snca/Chrm5	5
GO:0007166	GO:0007166	cell surface receptor signaling pathway	33/170	2038/23905	6.21902e-06	0.000224561	0.000151491	Prickle1/Timp4/Acvr1/Aplp2/Cd36/Cdh6/Celsr1/Eda/Gfra1/Hey1/Foxa1/Foxa2/Igfbp5/Il1rap/Irs1/Lifr/Anxa1/Kitl/Nkx6-1/Plat/Ptch1/Ret/Shh/Slit2/Slit3/Snca/Serpine2/Tacr1/Tgfb2/Wnt5a/Sulf1/Tsku/Sulf2	33
GO:0048732	GO:0048732	gland development	13/170	401/23905	6.33407e-06	0.000226256	0.000152634	Slc6a3/Eda/Foxa1/Igfbp5/Irs1/Ntn1/Ptch1/Shh/Slit2/Serpine2/Wnt5a/Ikzf1/Sulf1	13
GO:0060685	GO:0060685	regulation of prostatic bud formation	3/170	6/23905	6.95697e-06	0.000243724	0.000164418	Shh/Wnt5a/Sulf1	3
GO:0006928	GO:0006928	movement of cell or subcellular component	27/170	1492/23905	6.96982e-06	0.000243724	0.000164418	Acvr1/Atp1a1/Cckar/Celsr1/Gfra1/Foxj1/Igfbp5/Irs1/Lhx4/Lmx1b/Kitl/Nkx6-1/Ntn1/Plat/Pld1/Sirpa/Ret/Shh/Slit2/Slit3/Tacr1/Tgfb2/Wnt5a/Arhgap24/Sulf1/Dnah2/Fndc3b	27
GO:0060562	GO:0060562	epithelial tube morphogenesis	12/170	346/23905	7.39744e-06	0.000255982	0.000172688	Prickle1/Acvr1/Celsr1/Foxa1/Foxa2/Ntn1/Ptch1/Ret/Shh/Slit2/Wnt5a/Adamts16	12
GO:2000026	GO:2000026	regulation of multicellular organismal development	29/170	1680/23905	7.54452e-06	0.00025838	0.000174306	Prickle1/Ferd3l/Acvr1/Bmp1/Cd36/Celsr1/Nkx6-2/Hey1/Foxj1/Foxa1/Foxa2/Hpse/Slc6a4/Kitl/Nkx6-1/Ntn1/Ptch1/Ret/Shh/Slit2/Serpine2/Tgfb2/Wnt5a/Ikzf1/Sulf1/Dmrta2/Cartpt/Slc39a12/Phlpp1	29
GO:0023056	GO:0023056	positive regulation of signaling	25/170	1328/23905	8.13769e-06	0.000275851	0.000186092	Acvr1/Cckar/Cd36/Eda/Gpr37/Foxa1/Foxa2/Hpse/Igfbp5/Irs1/Kitl/Nkx6-1/Ret/Shh/Slc1a3/Snca/Serpine2/Tacr1/Tgfb2/Wnt5a/Sulf1/Cartpt/Pex5l/Sulf2/Phlpp1	25
GO:0021953	GO:0021953	central nervous system neuron differentiation	9/170	189/23905	8.80793e-06	0.000295555	0.000199384	Nkx6-2/Lhx4/Lmx1b/Nkx6-1/Ptch1/Shh/Slit2/Wnt5a/Tsku	9
GO:0051937	GO:0051937	catecholamine transport	6/170	68/23905	8.99734e-06	0.000298892	0.000201635	Chrna6/Slc6a3/Slc22a3/Snca/Chrm5/Cartpt	6
GO:0048518	GO:0048518	positive regulation of biological process	59/170	4874/23905	9.38317e-06	0.000308263	0.000207957	Prickle1/Chrna6/Acvr1/Atp1a1/Bmp1/Cckar/Cd36/Slc6a3/Eda/Gch1/Gpr37/Nkx6-2/Hey1/Foxj1/Foxa1/Foxa2/Hpse/Slc6a4/Igfbp5/Irs1/Lifr/Lipg/Lmx1b/Anxa1/Kitl/Nkx6-1/Ntn1/Pitx3/Plat/Pld1/Ptch1/Sirpa/Ptx3/Ret/Shh/Slc1a3/Slit2/Snca/Serpine2/Metrnl/Tacr1/Tgfb2/Tpd52/Vip/Wnt5a/Ikzf1/Arhgap24/Sulf1/Dmrta2/Fev/Cartpt/Mapk15/Pex5l/Asph/Fndc3b/Sulf2/Vit/Plekha2/Phlpp1	59
GO:0009987	GO:0009987	cellular process	131/170	14672/23905	9.46503e-06	0.000308263	0.000207957	Hepacam2/Cpne7/Qsox1/Prickle1/Bfsp2/Timp4/Egln3/Chrna6/Ferd3l/Acvr1/Aplp2/Aqp4/Atp1a1/Fabp7/Bmp1/Cckar/Cd36/Cdh6/Celsr1/Elovl3/Slc6a3/Ddc/Eda/Fgl2/Gch1/Gfra1/Gm2a/Gpr37/Nkx6-2/Gucy2c/Hey1/Foxj1/Foxa1/Foxa2/Hpse/Slc6a4/Igfbp5/Il1rap/Irs1/Kcnab1/Lhx4/Lifr/Lipg/Lmx1b/Anxa1/Acot2/Foxd2/Kitl/Map7/Nkx6-1/Ntn1/Pcsk6/Pitx3/Plat/Pld1/Plec/Ptch1/Sirpa/Ptx3/Pvalb/Ret/Sema3b/Shh/Slc18a3/Slc1a3/Slc22a3/Slit2/…	131
GO:0010647	GO:0010647	positive regulation of cell communication	25/170	1342/23905	9.73767e-06	0.000314064	0.00021187	Acvr1/Cckar/Cd36/Eda/Gpr37/Foxa1/Foxa2/Hpse/Igfbp5/Irs1/Kitl/Nkx6-1/Ret/Shh/Slc1a3/Snca/Serpine2/Tacr1/Tgfb2/Wnt5a/Sulf1/Cartpt/Pex5l/Sulf2/Phlpp1	25
GO:0009953	GO:0009953	dorsal/ventral pattern formation	7/170	105/23905	1.03025e-05	0.000329086	0.000222005	Acvr1/Nkx6-2/Foxa1/Foxa2/Nkx6-1/Ptch1/Shh	7
GO:0021522	GO:0021522	spinal cord motor neuron differentiation	5/170	41/23905	1.04453e-05	0.00033047	0.000222938	Nkx6-2/Lhx4/Nkx6-1/Ptch1/Shh	5
GO:0030855	GO:0030855	epithelial cell differentiation	15/170	556/23905	1.10653e-05	0.000346781	0.000233942	Bfsp2/Acvr1/Hey1/Foxj1/Foxa1/Foxa2/Anxa1/Kitl/Map7/Pitx3/Ptch1/Tgfb2/Wnt5a/Arhgef26/Fndc3b	15
GO:0000904	GO:0000904	cell morphogenesis involved in differentiation	17/170	701/23905	1.13391e-05	0.000352042	0.000237491	Cckar/Hey1/Foxa1/Foxa2/Lhx4/Nkx6-1/Ntn1/Ret/Shh/Slc1a3/Slit2/Slit3/Tgfb2/Wnt5a/Tsku/Arhgef26/Fndc3b	17
GO:0021675	GO:0021675	nerve development	6/170	71/23905	1.15676e-05	0.000355812	0.000240034	Lrig1/Ret/Slc1a3/Serpine2/Sulf1/Sulf2	6
GO:0048666	GO:0048666	neuron development	20/170	937/23905	1.20953e-05	0.000363536	0.000245245	Cckar/Gfra1/Lhx4/Lifr/Lmx1b/Nkx6-1/Ntn1/Pitx3/Ret/Shh/Slc1a3/Slit2/Slit3/Serpine2/Tgfb2/Th/Wnt5a/Tsku/Fev/Slc39a12	20
GO:0048870	GO:0048870	cell motility	23/170	1186/23905	1.2147e-05	0.000363536	0.000245245	Acvr1/Cckar/Celsr1/Gfra1/Foxj1/Igfbp5/Irs1/Lmx1b/Kitl/Nkx6-1/Ntn1/Plat/Pld1/Sirpa/Ret/Shh/Slit2/Tacr1/Tgfb2/Wnt5a/Arhgap24/Sulf1/Fndc3b	23
GO:0051674	GO:0051674	localization of cell	23/170	1186/23905	1.2147e-05	0.000363536	0.000245245	Acvr1/Cckar/Celsr1/Gfra1/Foxj1/Igfbp5/Irs1/Lmx1b/Kitl/Nkx6-1/Ntn1/Plat/Pld1/Sirpa/Ret/Shh/Slit2/Tacr1/Tgfb2/Wnt5a/Arhgap24/Sulf1/Fndc3b	23
GO:0032940	GO:0032940	secretion by cell	19/170	860/23905	1.25845e-05	0.000373265	0.000251808	Chrna6/Cckar/Cd36/Celsr1/Foxa2/Irs1/Anxa1/Nkx6-1/Pcsk6/Snca/Serpine2/Tacr1/Lgi3/Slc18a2/Stxbp6/Tgfb2/Wnt5a/Cartpt/Pex5l	19
GO:0071840	GO:0071840	cellular component organization or biogenesis	62/170	5274/23905	1.26984e-05	0.00037331	0.000251839	Hepacam2/Bfsp2/Chrna6/Aplp2/Aqp4/Cckar/Cd36/Celsr1/Gch1/Gfra1/Hey1/Foxj1/Foxa1/Foxa2/Slc6a4/Igfbp5/Irs1/Lhx4/Lifr/Lipg/Lmx1b/Anxa1/Map7/Nkx6-1/Ntn1/Pld1/Plec/Ptch1/Sirpa/Ptx3/Ret/Shh/Slc1a3/Slc22a3/Slit2/Slit3/Snca/Serpine2/Tacr1/Stxbp6/Tgfb2/Vill/Wnt5a/Ikzf1/Arhgap24/Csgalnact1/Sulf1/Tsku/Adamts16/Slc39a12/Olfml2b/Gchfr/Crim1/Pex5l/Arhgef26/Asph/4931429I11Rik/Fndc3b/Sulf2/Arhgef6/Vit/Daam2	62
GO:0006812	GO:0006812	cation transport	20/170	945/23905	1.36759e-05	0.000398522	0.000268847	Chrna6/Atp1a1/Cckar/Cp/Slc6a3/Slc6a4/Kcnab1/Slc18a3/Slc22a3/Snca/Serpine2/Chrm5/Slc18a2/Slc17a8/Tgfb2/Vip/Kcnk9/Slc39a12/Pex5l/Asph	20
GO:0051094	GO:0051094	positive regulation of developmental process	23/170	1200/23905	1.46457e-05	0.000423068	0.000285406	Acvr1/Bmp1/Cd36/Slc6a3/Nkx6-2/Hey1/Foxj1/Foxa1/Foxa2/Hpse/Kitl/Nkx6-1/Ntn1/Ptch1/Ret/Shh/Serpine2/Metrnl/Tgfb2/Wnt5a/Ikzf1/Dmrta2/Fndc3b	23
GO:0010035	GO:0010035	response to inorganic substance	12/170	371/23905	1.48586e-05	0.000425519	0.000287059	Cpne7/Cd36/Cp/Gch1/Gpr37/Anxa1/Ptch1/Shh/Slc1a3/Snca/Tacr1/Asph	12
GO:0006811	GO:0006811	ion transport	25/170	1380/23905	1.56312e-05	0.000443818	0.000299404	Chrna6/Aqp4/Atp1a1/Cckar/Cd36/Cp/Slc6a3/Slc6a4/Kcnab1/Anxa1/Slc18a3/Slc1a3/Slc22a3/Snca/Serpine2/Chrm5/Slc18a2/Slc17a8/Tgfb2/Vip/Kcnk9/Slc39a12/Pex5l/Asph/Slc35d3	25
GO:0000902	GO:0000902	cell morphogenesis	22/170	1127/23905	1.72912e-05	0.000486791	0.000328394	Cckar/Hey1/Foxj1/Foxa1/Foxa2/Lhx4/Lifr/Map7/Nkx6-1/Ntn1/Ret/Shh/Slc1a3/Slit2/Slit3/Tgfb2/Wnt5a/Tsku/Adamts16/Arhgef26/4931429I11Rik/Fndc3b	22
GO:0009719	GO:0009719	response to endogenous stimulus	23/170	1216/23905	1.80653e-05	0.000503559	0.000339705	Timp4/Acvr1/Atp1a1/Cckar/Cd36/Slc6a3/Foxa1/Slc6a4/Igfbp5/Irs1/Anxa1/Pld1/Slc1a3/Slit2/Snca/Tacr1/Slc18a2/Tgfb2/Wnt5a/Sulf1/Mapk15/Asph/Sulf2	23
GO:0065007	GO:0065007	biological regulation	105/170	10934/23905	1.819e-05	0.000503559	0.000339705	Qsox1/Prickle1/Timp4/Egln3/Chrna6/Ferd3l/Acvr1/Aplp2/Aqp4/Atp1a1/Fabp7/Bmp1/Cckar/Cd36/Cdh6/Celsr1/Slc6a3/Eda/Gch1/Gfra1/Gm2a/Gpr37/Nkx6-2/Gucy2c/Hey1/Foxj1/Foxa1/Foxa2/Hpse/Slc6a4/Igfbp5/Il1rap/Irs1/Kcnab1/Lhx4/Lifr/Lipg/Lmx1b/Anxa1/Foxd2/Kitl/Map7/Nkx6-1/Ntn1/Pcsk6/Pitx3/Plat/Pld1/Ptch1/Sirpa/Ptx3/Pvalb/Ret/Shh/Slc1a3/Slc22a3/Slit2/Slit3/Snca/Serpine2/Metrnl/Tacr1/Lgi3/Chrm5/Slc18a2/Stxbp6/Tgfb…	105
GO:0070253	GO:0070253	somatostatin secretion	3/170	8/23905	1.92761e-05	0.000529217	0.000357015	Cckar/Irs1/Cartpt	3
GO:0060485	GO:0060485	mesenchyme development	9/170	209/23905	1.96634e-05	0.000535425	0.000361203	Acvr1/Hey1/Foxa1/Foxa2/Kitl/Ret/Shh/Tgfb2/Wnt5a	9
GO:0060428	GO:0060428	lung epithelium development	5/170	47/23905	2.06566e-05	0.000555514	0.000374755	Foxj1/Foxa1/Foxa2/Shh/Fndc3b	5
GO:0009636	GO:0009636	response to toxic substance	7/170	117/23905	2.09028e-05	0.000555514	0.000374755	Cd36/Ddc/Gch1/Gucy2c/Slc6a4/Slc1a3/Slc18a2	7
GO:0050905	GO:0050905	neuromuscular process	7/170	117/23905	2.09028e-05	0.000555514	0.000374755	Aplp2/Fabp7/Slc6a3/Gch1/Gm2a/Nkx6-2/Slc1a3	7
GO:0010033	GO:0010033	response to organic substance	34/170	2274/23905	2.36438e-05	0.00062337	0.000420531	Timp4/Acvr1/Aqp4/Atp1a1/Cckar/Cd36/Slc6a3/Gch1/Foxa1/Foxa2/Slc6a4/Igfbp5/Il1rap/Irs1/Lifr/Anxa1/Map7/Pld1/Ptch1/Ret/Shh/Slc1a3/Slit2/Slit3/Snca/Tacr1/Slc18a2/Tgfb2/Th/Wnt5a/Sulf1/Mapk15/Asph/Sulf2	34
GO:0048863	GO:0048863	stem cell differentiation	10/170	269/23905	2.41127e-05	0.000630331	0.000425227	Prickle1/Acvr1/Hey1/Foxa1/Foxa2/Kitl/Ret/Shh/Tgfb2/Wnt5a	10
GO:0006810	GO:0006810	transport	50/170	3986/23905	2.42873e-05	0.000630331	0.000425227	Prickle1/Chrna6/Aqp4/Atp1a1/Fabp7/Cckar/Cd36/Celsr1/Cp/Slc6a3/Ddc/Eda/Foxa2/Slc6a4/Irs1/Kcnab1/Lipg/Anxa1/Nkx6-1/Pcsk6/Pld1/Ptch1/Sirpa/Ptx3/Shh/Slc18a3/Slc1a3/Slc22a3/Snca/Serpine2/Tacr1/Lgi3/Chrm5/Slc18a2/Slc17a8/Stxbp6/Tgfb2/Th/Vip/Kcnk9/Wnt5a/Cartpt/Slc39a12/Corin/Pex5l/Asph/1190002N15Rik/4931429I11Rik/Slc35d3/Lrp1b	50
GO:0051050	GO:0051050	positive regulation of transport	19/170	903/23905	2.46714e-05	0.000635336	0.000428604	Chrna6/Cckar/Cd36/Eda/Irs1/Lipg/Anxa1/Nkx6-1/Ptch1/Sirpa/Ptx3/Shh/Snca/Tacr1/Tgfb2/Wnt5a/Cartpt/Pex5l/Asph	19
GO:0042127	GO:0042127	regulation of cell proliferation	25/170	1419/23905	2.48964e-05	0.000636198	0.000429185	Egln3/Gucy2c/Foxj1/Hpse/Slc6a4/Igfbp5/Irs1/Lifr/Anxa1/Kitl/Ntn1/Ptch1/Shh/Slit2/Slit3/Serpine2/Tacr1/Tgfb2/Tpd52/Vip/Wnt5a/Sulf1/Dmrta2/Asph/Fndc3b	25
GO:0021517	GO:0021517	ventral spinal cord development	5/170	49/23905	2.53859e-05	0.000643756	0.000434284	Nkx6-2/Lhx4/Nkx6-1/Ptch1/Shh	5
GO:0007155	GO:0007155	cell adhesion	23/170	1246/23905	2.64838e-05	0.000666508	0.000449633	Cd36/Cdh6/Celsr1/Eda/Foxj1/Hpse/Anxa1/Kitl/Ntn1/Sirpa/Ret/Shh/Slit2/Serpine2/Tgfb2/Wnt5a/Ikzf1/Spon1/Frem2/Frem1/Fndc3b/Vit/Plekha2	23
GO:0051234	GO:0051234	establishment of localization	51/170	4114/23905	2.68801e-05	0.000671395	0.00045293	Prickle1/Chrna6/Aqp4/Atp1a1/Fabp7/Cckar/Cd36/Celsr1/Cp/Slc6a3/Ddc/Eda/Foxa2/Slc6a4/Irs1/Kcnab1/Lipg/Anxa1/Nkx6-1/Ntn1/Pcsk6/Pld1/Ptch1/Sirpa/Ptx3/Shh/Slc18a3/Slc1a3/Slc22a3/Snca/Serpine2/Tacr1/Lgi3/Chrm5/Slc18a2/Slc17a8/Stxbp6/Tgfb2/Th/Vip/Kcnk9/Wnt5a/Cartpt/Slc39a12/Corin/Pex5l/Asph/1190002N15Rik/4931429I11Rik/Slc35d3/Lrp1b	51
GO:0022610	GO:0022610	biological adhesion	23/170	1257/23905	3.03663e-05	0.000752812	0.000507854	Cd36/Cdh6/Celsr1/Eda/Foxj1/Hpse/Anxa1/Kitl/Ntn1/Sirpa/Ret/Shh/Slit2/Serpine2/Tgfb2/Wnt5a/Ikzf1/Spon1/Frem2/Frem1/Fndc3b/Vit/Plekha2	23
GO:0009948	GO:0009948	anterior/posterior axis specification	5/170	51/23905	3.09159e-05	0.000760759	0.000513215	Hey1/Foxa2/Pcsk6/Shh/Wnt5a	5
GO:0030900	GO:0030900	forebrain development	11/170	337/23905	3.12783e-05	0.000764018	0.000515414	Aplp2/Fabp7/Cckar/Slc6a3/Slc6a4/Shh/Slit2/Wnt5a/Ikzf1/Dmrta2/Tsku	11
GO:0021915	GO:0021915	neural tube development	8/170	171/23905	3.18779e-05	0.000771483	0.000520449	Prickle1/Ferd3l/Celsr1/Foxa1/Foxa2/Ptch1/Shh/Wnt5a	8
GO:0030879	GO:0030879	mammary gland development	7/170	125/23905	3.20483e-05	0.000771483	0.000520449	Slc6a3/Igfbp5/Irs1/Ntn1/Ptch1/Slit2/Wnt5a	7
GO:0008015	GO:0008015	blood circulation	12/170	403/23905	3.34558e-05	0.000798973	0.000538995	Atp1a1/Cd36/Gch1/Slc6a4/Slit2/Tacr1/Tgfb2/Th/Vip/Adamts16/Cartpt/Corin	12
GO:0007423	GO:0007423	sensory organ development	14/170	540/23905	3.39087e-05	0.000798973	0.000538995	Bfsp2/Celsr1/Cryba2/Lrig1/Lmx1b/Ntn1/Pitx3/Shh/Tgfb2/Th/Wnt5a/Ikzf1/Frem2/Tsku	14
GO:0007626	GO:0007626	locomotory behavior	9/170	224/23905	3.39118e-05	0.000798973	0.000538995	Aplp2/Celsr1/Slc6a3/Gpr37/Foxa2/Pitx3/Snca/Slc18a2/Th	9
GO:0051046	GO:0051046	regulation of secretion	16/170	690/23905	3.56487e-05	0.0008306	0.000560331	Chrna6/Cckar/Cd36/Celsr1/Foxa2/Irs1/Anxa1/Nkx6-1/Snca/Tacr1/Lgi3/Tgfb2/Wnt5a/Cartpt/Corin/Pex5l	16
GO:0003013	GO:0003013	circulatory system process	12/170	406/23905	3.59499e-05	0.0008306	0.000560331	Atp1a1/Cd36/Gch1/Slc6a4/Slit2/Tacr1/Tgfb2/Th/Vip/Adamts16/Cartpt/Corin	12
GO:0001655	GO:0001655	urogenital system development	10/170	282/23905	3.60043e-05	0.0008306	0.000560331	Acvr1/Foxa1/Ptch1/Ret/Shh/Slit2/Wnt5a/Sulf1/Adamts16/Sulf2	10
GO:0060513	GO:0060513	prostatic bud formation	3/170	10/23905	4.0875e-05	0.00093646	0.000631745	Shh/Wnt5a/Sulf1	3
GO:0030030	GO:0030030	cell projection organization	22/170	1198/23905	4.34938e-05	0.000989632	0.000667615	Cckar/Gfra1/Foxj1/Lhx4/Lifr/Nkx6-1/Ntn1/Pld1/Ret/Shh/Slit2/Slit3/Serpine2/Tgfb2/Wnt5a/Arhgap24/Tsku/Adamts16/Slc39a12/Arhgef26/4931429I11Rik/Arhgef6	22
GO:0015837	GO:0015837	amine transport	6/170	91/23905	4.7885e-05	0.00108214	0.000730019	Chrna6/Ddc/Snca/Slc18a2/Th/Cartpt	6
GO:0032989	GO:0032989	cellular component morphogenesis	22/170	1208/23905	4.92026e-05	0.0011044	0.000745039	Cckar/Hey1/Foxj1/Foxa1/Foxa2/Lhx4/Lifr/Map7/Nkx6-1/Ntn1/Ret/Shh/Slc1a3/Slit2/Slit3/Tgfb2/Wnt5a/Tsku/Adamts16/Arhgef26/4931429I11Rik/Fndc3b	22
GO:1903532	GO:1903532	positive regulation of secretion by cell	11/170	355/23905	5.01022e-05	0.00111533	0.000752415	Chrna6/Cckar/Cd36/Irs1/Nkx6-1/Snca/Tacr1/Tgfb2/Wnt5a/Cartpt/Pex5l	11
GO:0009798	GO:0009798	axis specification	6/170	92/23905	5.09269e-05	0.00111533	0.000752415	Hey1/Foxa2/Pcsk6/Ptch1/Shh/Wnt5a	6
GO:0010574	GO:0010574	regulation of vascular endothelial growth factor production	4/170	29/23905	5.10327e-05	0.00111533	0.000752415	Aqp4/Hpse/Sulf1/Sulf2	4
GO:0021904	GO:0021904	dorsal/ventral neural tube patterning	4/170	29/23905	5.10327e-05	0.00111533	0.000752415	Foxa1/Foxa2/Ptch1/Shh	4
GO:0060541	GO:0060541	respiratory system development	9/170	237/23905	5.25631e-05	0.00113492	0.000765627	Celsr1/Eda/Foxj1/Foxa1/Foxa2/Igfbp5/Shh/Wnt5a/Fndc3b	9
GO:0048519	GO:0048519	negative regulation of biological process	52/170	4332/23905	5.26121e-05	0.00113492	0.000765627	Qsox1/Prickle1/Timp4/Ferd3l/Acvr1/Aqp4/Atp1a1/Fabp7/Cd36/Slc6a3/Gpr37/Nkx6-2/Hey1/Foxj1/Foxa1/Foxa2/Slc6a4/Igfbp5/Irs1/Kcnab1/Lhx4/Lifr/Anxa1/Kitl/Nkx6-1/Ntn1/Plat/Ptch1/Ptx3/Shh/Slit2/Slit3/Snca/Serpine2/Metrnl/Slc18a2/Tgfb2/Vill/Vip/Wnt5a/Ikzf1/Arhgap24/Sulf1/Tsku/Cartpt/Gchfr/Mapk15/Asph/Fndc3b/Sulf2/Sh2d4a/Phlpp1	52
GO:0060443	GO:0060443	mammary gland morphogenesis	5/170	57/23905	5.32433e-05	0.00114112	0.000769814	Igfbp5/Ntn1/Ptch1/Slit2/Wnt5a	5
GO:1903530	GO:1903530	regulation of secretion by cell	15/170	639/23905	5.49677e-05	0.00117053	0.000789651	Chrna6/Cckar/Cd36/Celsr1/Foxa2/Irs1/Anxa1/Nkx6-1/Snca/Tacr1/Lgi3/Tgfb2/Wnt5a/Cartpt/Pex5l	15
GO:0060441	GO:0060441	epithelial tube branching involved in lung morphogenesis	4/170	30/23905	5.85584e-05	0.00123905	0.000835875	Celsr1/Foxa1/Foxa2/Shh	4
GO:0048522	GO:0048522	positive regulation of cellular process	52/170	4353/23905	5.99878e-05	0.00126126	0.000850859	Prickle1/Chrna6/Acvr1/Cckar/Cd36/Eda/Gpr37/Nkx6-2/Hey1/Foxj1/Foxa1/Foxa2/Hpse/Slc6a4/Igfbp5/Irs1/Lifr/Lmx1b/Anxa1/Kitl/Nkx6-1/Ntn1/Pitx3/Pld1/Ptch1/Sirpa/Ptx3/Ret/Shh/Slc1a3/Slit2/Snca/Serpine2/Metrnl/Tacr1/Tgfb2/Tpd52/Vip/Wnt5a/Ikzf1/Sulf1/Dmrta2/Fev/Cartpt/Mapk15/Pex5l/Asph/Fndc3b/Sulf2/Vit/Plekha2/Phlpp1	52
GO:0007409	GO:0007409	axonogenesis	11/170	364/23905	6.27113e-05	0.00131023	0.000883895	Cckar/Lhx4/Nkx6-1/Ntn1/Ret/Shh/Slit2/Slit3/Tgfb2/Wnt5a/Tsku	11
GO:0010573	GO:0010573	vascular endothelial growth factor production	4/170	31/23905	6.68621e-05	0.00138822	0.000936509	Aqp4/Hpse/Sulf1/Sulf2	4
GO:0021515	GO:0021515	cell differentiation in spinal cord	5/170	60/23905	6.82654e-05	0.00140856	0.000950226	Nkx6-2/Lhx4/Nkx6-1/Ptch1/Shh	5
GO:0010648	GO:0010648	negative regulation of cell communication	20/170	1065/23905	7.32948e-05	0.00150211	0.00101334	Qsox1/Prickle1/Acvr1/Hey1/Slc6a4/Igfbp5/Irs1/Ptch1/Shh/Slit2/Slit3/Snca/Serpine2/Wnt5a/Arhgap24/Sulf1/Tsku/Cartpt/Sulf2/Phlpp1	20
GO:0021521	GO:0021521	ventral spinal cord interneuron specification	3/170	12/23905	7.4156e-05	0.00150211	0.00101334	Nkx6-2/Nkx6-1/Shh	3
GO:0060573	GO:0060573	cell fate specification involved in pattern specification	3/170	12/23905	7.4156e-05	0.00150211	0.00101334	Nkx6-2/Nkx6-1/Shh	3
GO:0050878	GO:0050878	regulation of body fluid levels	10/170	308/23905	7.53036e-05	0.00151164	0.00101977	Aqp4/Cckar/Cd36/Slc6a3/Foxa2/Hpse/Shh/Serpine2/Tacr1/4931429I11Rik	10
GO:0060487	GO:0060487	lung epithelial cell differentiation	4/170	32/23905	7.59916e-05	0.00151164	0.00101977	Foxj1/Foxa1/Foxa2/Fndc3b	4
GO:0060740	GO:0060740	prostate gland epithelium morphogenesis	4/170	32/23905	7.59916e-05	0.00151164	0.00101977	Foxa1/Shh/Wnt5a/Sulf1	4
GO:0001942	GO:0001942	hair follicle development	6/170	99/23905	7.68167e-05	0.00151896	0.0010247	Celsr1/Eda/Hpse/Igfbp5/Shh/Tgfb2	6
GO:1901617	GO:1901617	organic hydroxy compound biosynthetic process	8/170	195/23905	8.05952e-05	0.00156913	0.00105855	Slc6a3/Ddc/Gch1/Gpr37/Snca/Tph2/Tgfb2/Th	8
GO:0022404	GO:0022404	molting cycle process	6/170	100/23905	8.12434e-05	0.00156913	0.00105855	Celsr1/Eda/Hpse/Igfbp5/Shh/Tgfb2	6
GO:0022405	GO:0022405	hair cycle process	6/170	100/23905	8.12434e-05	0.00156913	0.00105855	Celsr1/Eda/Hpse/Igfbp5/Shh/Tgfb2	6
GO:0098773	GO:0098773	skin epidermis development	6/170	100/23905	8.12434e-05	0.00156913	0.00105855	Celsr1/Eda/Hpse/Igfbp5/Shh/Tgfb2	6
GO:0042592	GO:0042592	homeostatic process	24/170	1434/23905	8.2288e-05	0.00158012	0.00106596	Qsox1/Aplp2/Aqp4/Atp1a1/Cckar/Foxa1/Foxa2/Igfbp5/Lipg/Anxa1/Kitl/Map7/Ptch1/Pvalb/Snca/Metrnl/Tacr1/Slc18a2/Tgfb2/Ikzf1/Cartpt/Tmtc2/Corin/Asph	24
GO:0060479	GO:0060479	lung cell differentiation	4/170	33/23905	8.59954e-05	0.00162317	0.00109501	Foxj1/Foxa1/Foxa2/Fndc3b	4
GO:0060512	GO:0060512	prostate gland morphogenesis	4/170	33/23905	8.59954e-05	0.00162317	0.00109501	Foxa1/Shh/Wnt5a/Sulf1	4
GO:0042221	GO:0042221	response to chemical	43/170	3390/23905	8.59957e-05	0.00162317	0.00109501	Cpne7/Timp4/Acvr1/Aqp4/Atp1a1/Cckar/Cd36/Cp/Slc6a3/Ddc/Gch1/Gpr37/Gucy2c/Foxa1/Foxa2/Slc6a4/Igfbp5/Il1rap/Irs1/Lhx4/Lifr/Anxa1/Map7/Ntn1/Pld1/Plec/Ptch1/Ret/Shh/Slc1a3/Slit2/Slit3/Snca/Tacr1/Slc18a2/Tgfb2/Th/Wnt5a/Sulf1/Cartpt/Mapk15/Asph/Sulf2	43
GO:0007320	GO:0007320	insemination	3/170	13/23905	9.58991e-05	0.00176911	0.00119346	Slc6a4/Serpine2/Tacr1	3
GO:0010935	GO:0010935	regulation of macrophage cytokine production	3/170	13/23905	9.58991e-05	0.00176911	0.00119346	Cd36/Tgfb2/Wnt5a	3
GO:0072488	GO:0072488	ammonium transmembrane transport	3/170	13/23905	9.58991e-05	0.00176911	0.00119346	Slc6a3/Slc18a3/Slc22a3	3
GO:0001702	GO:0001702	gastrulation with mouth forming second	4/170	34/23905	9.69231e-05	0.00176911	0.00119346	Acvr1/Celsr1/Foxa2/Wnt5a	4
GO:0030901	GO:0030901	midbrain development	4/170	34/23905	9.69231e-05	0.00176911	0.00119346	Aplp2/Lmx1b/Pitx3/Shh	4
GO:1901031	GO:1901031	regulation of response to reactive oxygen species	4/170	34/23905	9.69231e-05	0.00176911	0.00119346	Cd36/Gch1/Gpr37/Snca	4
GO:0051047	GO:0051047	positive regulation of secretion	11/170	384/23905	0.0001008	0.0018199	0.00122772	Chrna6/Cckar/Cd36/Irs1/Nkx6-1/Snca/Tacr1/Tgfb2/Wnt5a/Cartpt/Pex5l	11
GO:0048598	GO:0048598	embryonic morphogenesis	14/170	598/23905	0.000100801	0.0018199	0.00122772	Prickle1/Acvr1/Celsr1/Foxa2/Lrig1/Lmx1b/Ntn1/Ptch1/Ret/Shh/Tgfb2/Th/Wnt5a/Sulf1	14
GO:0030198	GO:0030198	extracellular matrix organization	8/170	203/23905	0.000106589	0.00191399	0.00129119	Aplp2/Lmx1b/Tgfb2/Csgalnact1/Sulf1/Olfml2b/Sulf2/Vit	8
GO:0008589	GO:0008589	regulation of smoothened signaling pathway	5/170	66/23905	0.000107934	0.00192773	0.00130046	Foxa1/Foxa2/Ptch1/Shh/Serpine2	5
GO:0000578	GO:0000578	embryonic axis specification	4/170	35/23905	0.000108825	0.00193324	0.00130419	Foxa2/Pcsk6/Ptch1/Wnt5a	4
GO:0043062	GO:0043062	extracellular structure organization	8/170	204/23905	0.000110277	0.00194861	0.00131455	Aplp2/Lmx1b/Tgfb2/Csgalnact1/Sulf1/Olfml2b/Sulf2/Vit	8
GO:0035148	GO:0035148	tube formation	7/170	153/23905	0.000115321	0.00201479	0.00135919	Prickle1/Celsr1/Eda/Ptch1/Ret/Shh/Wnt5a	7
GO:0061564	GO:0061564	axon development	11/170	390/23905	0.000115515	0.00201479	0.00135919	Cckar/Lhx4/Nkx6-1/Ntn1/Ret/Shh/Slit2/Slit3/Tgfb2/Wnt5a/Tsku	11
GO:0048589	GO:0048589	developmental growth	14/170	606/23905	0.000115841	0.00201479	0.00135919	Slc6a3/Slc6a4/Lmx1b/Map7/Nkx6-1/Ntn1/Ptch1/Shh/Slit2/Slit3/Tgfb2/Wnt5a/Ikzf1/1190002N15Rik	14
GO:0030324	GO:0030324	lung development	8/170	206/23905	0.00011797	0.00204113	0.00137697	Celsr1/Foxj1/Foxa1/Foxa2/Igfbp5/Shh/Wnt5a/Fndc3b	8
GO:0010934	GO:0010934	macrophage cytokine production	3/170	14/23905	0.000121416	0.00208986	0.00140984	Cd36/Tgfb2/Wnt5a	3
GO:0043009	GO:0043009	chordate embryonic development	15/170	687/23905	0.000122788	0.00210259	0.00141842	Prickle1/Ferd3l/Acvr1/Celsr1/Hey1/Foxa1/Foxa2/Ptch1/Shh/Slit2/Tgfb2/Wnt5a/Sulf1/Sulf2/Lrp1b	15
GO:0097305	GO:0097305	response to alcohol	7/170	155/23905	0.000125035	0.00213009	0.00143698	Slc6a3/Foxa1/Ptch1/Shh/Tacr1/Th/Mapk15	7
GO:0040008	GO:0040008	regulation of growth	14/170	611/23905	0.0001262	0.00213897	0.00144297	Cd36/Slc6a3/Slc6a4/Igfbp5/Nkx6-1/Ntn1/Ptch1/Slit2/Slit3/Serpine2/Tgfb2/Wnt5a/Ikzf1/Crim1	14
GO:0030323	GO:0030323	respiratory tube development	8/170	209/23905	0.000130339	0.00219789	0.00148272	Celsr1/Foxj1/Foxa1/Foxa2/Igfbp5/Shh/Wnt5a/Fndc3b	8
GO:0009792	GO:0009792	embryo development ending in birth or egg hatching	15/170	694/23905	0.000137161	0.00230126	0.00155245	Prickle1/Ferd3l/Acvr1/Celsr1/Hey1/Foxa1/Foxa2/Ptch1/Shh/Slit2/Tgfb2/Wnt5a/Sulf1/Sulf2/Lrp1b	15
GO:0048878	GO:0048878	chemical homeostasis	18/170	943/23905	0.000140178	0.00234005	0.00157862	Aplp2/Aqp4/Atp1a1/Cckar/Foxa1/Foxa2/Igfbp5/Lipg/Ptch1/Pvalb/Snca/Tacr1/Slc18a2/Tgfb2/Cartpt/Tmtc2/Corin/Asph	18
GO:0016485	GO:0016485	protein processing	9/170	270/23905	0.000141903	0.00235701	0.00159006	Pcsk6/Plat/Ptch1/Ret/Shh/Snca/Serpine2/Corin/Asph	9
GO:0001755	GO:0001755	neural crest cell migration	4/170	38/23905	0.00015089	0.0024829	0.00167499	Acvr1/Kitl/Ret/Shh	4
GO:0040037	GO:0040037	negative regulation of fibroblast growth factor receptor signaling pathway	3/170	15/23905	0.000150977	0.0024829	0.00167499	Wnt5a/Sulf1/Sulf2	3
GO:0072006	GO:0072006	nephron development	6/170	112/23905	0.000152011	0.00248759	0.00167815	Ptch1/Ret/Shh/Sulf1/Adamts16/Sulf2	6
GO:0050767	GO:0050767	regulation of neurogenesis	15/170	702/23905	0.000155363	0.00252999	0.00170675	Ferd3l/Nkx6-2/Hey1/Foxa1/Foxa2/Slc6a4/Nkx6-1/Ntn1/Ret/Shh/Slit2/Serpine2/Wnt5a/Dmrta2/Slc39a12	15
GO:0048667	GO:0048667	cell morphogenesis involved in neuron differentiation	12/170	475/23905	0.000158905	0.00257504	0.00173715	Cckar/Lhx4/Nkx6-1/Ntn1/Ret/Shh/Slc1a3/Slit2/Slit3/Tgfb2/Wnt5a/Tsku	12
GO:0048523	GO:0048523	negative regulation of cellular process	47/170	3948/23905	0.000171389	0.00276386	0.00186452	Qsox1/Prickle1/Timp4/Ferd3l/Acvr1/Aqp4/Atp1a1/Cd36/Gpr37/Nkx6-2/Hey1/Foxj1/Foxa1/Foxa2/Slc6a4/Igfbp5/Irs1/Kcnab1/Lhx4/Lifr/Anxa1/Kitl/Nkx6-1/Ntn1/Plat/Ptch1/Ptx3/Shh/Slit2/Slit3/Snca/Serpine2/Tgfb2/Vill/Vip/Wnt5a/Ikzf1/Arhgap24/Sulf1/Tsku/Cartpt/Mapk15/Asph/Fndc3b/Sulf2/Sh2d4a/Phlpp1	47
GO:0040007	GO:0040007	growth	18/170	960/23905	0.000174701	0.00280365	0.00189137	Cd36/Slc6a3/Slc6a4/Igfbp5/Lmx1b/Map7/Nkx6-1/Ntn1/Ptch1/Shh/Slit2/Slit3/Serpine2/Tgfb2/Wnt5a/Ikzf1/Crim1/1190002N15Rik	18
GO:0090596	GO:0090596	sensory organ morphogenesis	9/170	279/23905	0.000181343	0.00286947	0.00193577	Celsr1/Lrig1/Ntn1/Pitx3/Shh/Th/Wnt5a/Ikzf1/Tsku	9
GO:0042303	GO:0042303	molting cycle	6/170	116/23905	0.000184181	0.00286947	0.00193577	Celsr1/Eda/Hpse/Igfbp5/Shh/Tgfb2	6
GO:0042633	GO:0042633	hair cycle	6/170	116/23905	0.000184181	0.00286947	0.00193577	Celsr1/Eda/Hpse/Igfbp5/Shh/Tgfb2	6
GO:0060603	GO:0060603	mammary gland duct morphogenesis	4/170	40/23905	0.000184761	0.00286947	0.00193577	Ntn1/Ptch1/Slit2/Wnt5a	4
GO:0018126	GO:0018126	protein hydroxylation	3/170	16/23905	0.000184848	0.00286947	0.00193577	Egln3/P4ha3/Asph	3
GO:0060579	GO:0060579	ventral spinal cord interneuron fate commitment	3/170	16/23905	0.000184848	0.00286947	0.00193577	Nkx6-2/Nkx6-1/Shh	3
GO:0060581	GO:0060581	cell fate commitment involved in pattern specification	3/170	16/23905	0.000184848	0.00286947	0.00193577	Nkx6-2/Nkx6-1/Shh	3
GO:0023057	GO:0023057	negative regulation of signaling	19/170	1055/23905	0.000191889	0.0029649	0.00200015	Prickle1/Acvr1/Hey1/Slc6a4/Igfbp5/Irs1/Ptch1/Shh/Slit2/Slit3/Snca/Serpine2/Wnt5a/Arhgap24/Sulf1/Tsku/Cartpt/Sulf2/Phlpp1	19
GO:0007368	GO:0007368	determination of left/right symmetry	6/170	117/23905	0.000193007	0.00296837	0.00200249	Acvr1/Foxj1/Pcsk6/Shh/Wnt5a/Daam2	6
GO:0050673	GO:0050673	epithelial cell proliferation	10/170	346/23905	0.000194586	0.00297888	0.00200958	Fabp7/Igfbp5/Nkx6-1/Ptch1/Shh/Tacr1/Tgfb2/Vip/Wnt5a/Sulf1	10
GO:0016331	GO:0016331	morphogenesis of embryonic epithelium	7/170	167/23905	0.000198244	0.00300786	0.00202913	Prickle1/Celsr1/Ptch1/Ret/Shh/Wnt5a/Sulf1	7
GO:0051960	GO:0051960	regulation of nervous system development	16/170	800/23905	0.000198291	0.00300786	0.00202913	Ferd3l/Celsr1/Nkx6-2/Hey1/Foxa1/Foxa2/Slc6a4/Nkx6-1/Ntn1/Ret/Shh/Slit2/Serpine2/Wnt5a/Dmrta2/Slc39a12	16
GO:0061448	GO:0061448	connective tissue development	8/170	223/23905	0.000203095	0.00306673	0.00206885	Bmp1/Foxa1/Foxa2/Tgfb2/Wnt5a/Csgalnact1/Sulf1/Sulf2	8
GO:0007411	GO:0007411	axon guidance	7/170	168/23905	0.000205642	0.00309114	0.00208531	Lhx4/Ntn1/Shh/Slit2/Slit3/Tgfb2/Wnt5a	7
GO:0008217	GO:0008217	regulation of blood pressure	7/170	169/23905	0.000213261	0.00319123	0.00215284	Atp1a1/Cd36/Gch1/Tacr1/Adamts16/Cartpt/Corin	7
GO:0007224	GO:0007224	smoothened signaling pathway	6/170	120/23905	0.000221502	0.00329968	0.002226	Foxa1/Foxa2/Nkx6-1/Ptch1/Shh/Serpine2	6
GO:0040012	GO:0040012	regulation of locomotion	15/170	727/23905	0.00022646	0.00335849	0.00226567	Igfbp5/Irs1/Kitl/Nkx6-1/Ntn1/Pld1/Ptx3/Ret/Shh/Slit2/Snca/Tacr1/Tgfb2/Wnt5a/Sulf1	15
GO:0097485	GO:0097485	neuron projection guidance	7/170	171/23905	0.000229184	0.00338377	0.00228272	Lhx4/Ntn1/Shh/Slit2/Slit3/Tgfb2/Wnt5a	7
GO:0048858	GO:0048858	cell projection morphogenesis	15/170	732/23905	0.000243647	0.00358139	0.00241604	Cckar/Foxj1/Lhx4/Lifr/Nkx6-1/Ntn1/Ret/Shh/Slit2/Slit3/Tgfb2/Wnt5a/Tsku/Adamts16/4931429I11Rik	15
GO:0045687	GO:0045687	positive regulation of glial cell differentiation	4/170	43/23905	0.00024539	0.00358501	0.00241848	Nkx6-2/Nkx6-1/Shh/Serpine2	4
GO:0006836	GO:0006836	neurotransmitter transport	7/170	173/23905	0.000246051	0.00358501	0.00241848	Celsr1/Slc6a3/Slc6a4/Slc22a3/Snca/Slc18a2/Slc17a8	7
GO:0043436	GO:0043436	oxoacid metabolic process	17/170	903/23905	0.000254032	0.00368512	0.00248602	Egln3/Cd36/Elovl3/Ddc/Gch1/Hpse/Irs1/Anxa1/Acot2/Slc1a3/Snca/Tph2/Th/Csgalnact1/Sulf1/Sulf2/Npl	17
GO:0014070	GO:0014070	response to organic cyclic compound	13/170	577/23905	0.000259724	0.00375132	0.00253067	Atp1a1/Slc6a3/Foxa1/Slc6a4/Igfbp5/Irs1/Anxa1/Ptch1/Snca/Tacr1/Tgfb2/Mapk15/Asph	13
GO:0001504	GO:0001504	neurotransmitter uptake	3/170	18/23905	0.000266547	0.00376551	0.00254025	Slc6a4/Slc22a3/Snca	3
GO:0021514	GO:0021514	ventral spinal cord interneuron differentiation	3/170	18/23905	0.000266547	0.00376551	0.00254025	Nkx6-2/Nkx6-1/Shh	3
GO:0042053	GO:0042053	regulation of dopamine metabolic process	3/170	18/23905	0.000266547	0.00376551	0.00254025	Slc6a3/Gpr37/Snca	3
GO:0060572	GO:0060572	morphogenesis of an epithelial bud	3/170	18/23905	0.000266547	0.00376551	0.00254025	Shh/Wnt5a/Sulf1	3
GO:0051604	GO:0051604	protein maturation	9/170	294/23905	0.000267212	0.00376551	0.00254025	Pcsk6/Plat/Ptch1/Ret/Shh/Snca/Serpine2/Corin/Asph	9
GO:0048640	GO:0048640	negative regulation of developmental growth	5/170	80/23905	0.00026801	0.00376551	0.00254025	Slc6a4/Ntn1/Ptch1/Slit2/Wnt5a	5
GO:0023061	GO:0023061	signal release	11/170	430/23905	0.000268641	0.00376551	0.00254025	Cckar/Celsr1/Foxa2/Irs1/Anxa1/Nkx6-1/Snca/Tacr1/Slc18a2/Cartpt/Pex5l	11
GO:0010721	GO:0010721	negative regulation of cell development	9/170	296/23905	0.00028086	0.00392024	0.00264463	Nkx6-2/Hey1/Foxa1/Foxa2/Slc6a4/Nkx6-1/Ntn1/Slit2/Wnt5a	9
GO:2000648	GO:2000648	positive regulation of stem cell proliferation	5/170	81/23905	0.000284016	0.0039477	0.00266315	Irs1/Kitl/Shh/Wnt5a/Dmrta2	5
GO:0022414	GO:0022414	reproductive process	19/170	1089/23905	0.000285996	0.00395867	0.00267055	Acvr1/Aplp2/Hey1/Foxa1/Slc6a4/Igfbp5/Lhx4/Kitl/Map7/Plat/Shh/Serpine2/Tacr1/Th/Vip/Wnt5a/Sulf1/Dmrta2/Corin	19
GO:0009855	GO:0009855	determination of bilateral symmetry	6/170	126/23905	0.000288389	0.00397522	0.00268172	Acvr1/Foxj1/Pcsk6/Shh/Wnt5a/Daam2	6
GO:0050789	GO:0050789	regulation of biological process	97/170	10437/23905	0.000290432	0.00398684	0.00268956	Qsox1/Prickle1/Timp4/Egln3/Chrna6/Ferd3l/Acvr1/Aplp2/Aqp4/Atp1a1/Fabp7/Bmp1/Cckar/Cd36/Cdh6/Celsr1/Slc6a3/Eda/Gch1/Gfra1/Gpr37/Nkx6-2/Gucy2c/Hey1/Foxj1/Foxa1/Foxa2/Hpse/Slc6a4/Igfbp5/Il1rap/Irs1/Kcnab1/Lhx4/Lifr/Lipg/Lmx1b/Anxa1/Foxd2/Kitl/Nkx6-1/Ntn1/Pitx3/Plat/Pld1/Ptch1/Sirpa/Ptx3/Ret/Shh/Slc1a3/Slit2/Slit3/Snca/Serpine2/Metrnl/Tacr1/Lgi3/Chrm5/Slc18a2/Stxbp6/Tgfb2/Th/Tpd52/Vill/Vip/Wnt5a/Siae…	97
GO:0031016	GO:0031016	pancreas development	5/170	82/23905	0.000300736	0.00408036	0.00275265	Nkx6-2/Foxa2/Nkx6-1/Shh/Wnt5a	5
GO:0009799	GO:0009799	specification of symmetry	6/170	127/23905	0.00030093	0.00408036	0.00275265	Acvr1/Foxj1/Pcsk6/Shh/Wnt5a/Daam2	6
GO:0035270	GO:0035270	endocrine system development	6/170	127/23905	0.00030093	0.00408036	0.00275265	Slc6a3/Nkx6-2/Foxa2/Nkx6-1/Shh/Wnt5a	6
GO:0048812	GO:0048812	neuron projection morphogenesis	12/170	510/23905	0.00030417	0.00410753	0.00277098	Cckar/Lhx4/Lifr/Nkx6-1/Ntn1/Ret/Shh/Slit2/Slit3/Tgfb2/Wnt5a/Tsku	12
GO:0042069	GO:0042069	regulation of catecholamine metabolic process	3/170	19/23905	0.000314874	0.00419051	0.00282696	Slc6a3/Gpr37/Snca	3
GO:0050768	GO:0050768	negative regulation of neurogenesis	8/170	238/23905	0.000315094	0.00419051	0.00282696	Nkx6-2/Hey1/Foxa2/Slc6a4/Nkx6-1/Ntn1/Slit2/Wnt5a	8
GO:0006082	GO:0006082	organic acid metabolic process	17/170	920/23905	0.000315128	0.00419051	0.00282696	Egln3/Cd36/Elovl3/Ddc/Gch1/Hpse/Irs1/Anxa1/Acot2/Slc1a3/Snca/Tph2/Th/Csgalnact1/Sulf1/Sulf2/Npl	17
GO:0001657	GO:0001657	ureteric bud development	5/170	83/23905	0.000318193	0.00419051	0.00282696	Ptch1/Ret/Shh/Slit2/Adamts16	5
GO:0072163	GO:0072163	mesonephric epithelium development	5/170	83/23905	0.000318193	0.00419051	0.00282696	Ptch1/Ret/Shh/Slit2/Adamts16	5
GO:0072164	GO:0072164	mesonephric tubule development	5/170	83/23905	0.000318193	0.00419051	0.00282696	Ptch1/Ret/Shh/Slit2/Adamts16	5
GO:0021532	GO:0021532	neural tube patterning	4/170	46/23905	0.000319145	0.00419051	0.00282696	Foxa1/Foxa2/Ptch1/Shh	4
GO:0072001	GO:0072001	renal system development	8/170	239/23905	0.000324064	0.0042321	0.00285502	Ptch1/Ret/Shh/Slit2/Wnt5a/Sulf1/Adamts16/Sulf2	8
GO:0001503	GO:0001503	ossification	10/170	369/23905	0.00032486	0.0042321	0.00285502	Acvr1/Bmp1/Hey1/Igfbp5/Ptch1/Shh/Tacr1/Wnt5a/Csgalnact1/Fndc3b	10
GO:0032990	GO:0032990	cell part morphogenesis	15/170	753/23905	0.000328744	0.00426596	0.00287786	Cckar/Foxj1/Lhx4/Lifr/Nkx6-1/Ntn1/Ret/Shh/Slit2/Slit3/Tgfb2/Wnt5a/Tsku/Adamts16/4931429I11Rik	15
GO:0009968	GO:0009968	negative regulation of signal transduction	17/170	924/23905	0.000331234	0.00427433	0.00288351	Prickle1/Acvr1/Hey1/Igfbp5/Irs1/Ptch1/Shh/Slit2/Slit3/Snca/Serpine2/Wnt5a/Arhgap24/Sulf1/Tsku/Sulf2/Phlpp1	17
GO:0008285	GO:0008285	negative regulation of cell proliferation	13/170	592/23905	0.000331962	0.00427433	0.00288351	Foxj1/Slc6a4/Igfbp5/Ptch1/Shh/Slit2/Slit3/Serpine2/Tgfb2/Vip/Wnt5a/Sulf1/Asph	13
GO:0001823	GO:0001823	mesonephros development	5/170	84/23905	0.000336406	0.00431483	0.00291082	Ptch1/Ret/Shh/Slit2/Adamts16	5
GO:0015833	GO:0015833	peptide transport	9/170	304/23905	0.000341368	0.00436164	0.0029424	Cckar/Eda/Foxa2/Irs1/Anxa1/Nkx6-1/Slc18a2/Cartpt/Pex5l	9
GO:0031018	GO:0031018	endocrine pancreas development	4/170	47/23905	0.000346911	0.00441547	0.00297872	Nkx6-2/Foxa2/Nkx6-1/Wnt5a	4
GO:0032102	GO:0032102	negative regulation of response to external stimulus	8/170	242/23905	0.000352233	0.0044661	0.00301288	Qsox1/Fabp7/Slc6a3/Slit2/Serpine2/Metrnl/Wnt5a/Cartpt	8
GO:0030072	GO:0030072	peptide hormone secretion	8/170	243/23905	0.000362055	0.00457318	0.00308511	Cckar/Foxa2/Irs1/Anxa1/Nkx6-1/Slc18a2/Cartpt/Pex5l	8
GO:0048846	GO:0048846	axon extension involved in axon guidance	3/170	20/23905	0.000368509	0.0046022	0.00310469	Slit2/Slit3/Wnt5a	3
GO:0050919	GO:0050919	negative chemotaxis	3/170	20/23905	0.000368509	0.0046022	0.00310469	Slit2/Slit3/Wnt5a	3
GO:1902284	GO:1902284	neuron projection extension involved in neuron projection guidance	3/170	20/23905	0.000368509	0.0046022	0.00310469	Slit2/Slit3/Wnt5a	3
GO:0046887	GO:0046887	positive regulation of hormone secretion	6/170	133/23905	0.00038543	0.00479551	0.00323509	Cckar/Irs1/Nkx6-1/Tacr1/Cartpt/Pex5l	6
GO:0051056	GO:0051056	regulation of small GTPase mediated signal transduction	7/170	188/23905	0.000406994	0.0050449	0.00340334	Kitl/Slit2/Arhgap24/Fgd5/Psd3/Arhgef6/Ralgps2	7
GO:0044708	GO:0044708	single-organism behavior	11/170	453/23905	0.000417097	0.00513382	0.00346333	Gm2a/Foxa2/Slc6a4/Kcnab1/Slc1a3/Snca/Serpine2/Tacr1/Th/Vip/Cartpt	11
GO:0021510	GO:0021510	spinal cord development	5/170	88/23905	0.000417258	0.00513382	0.00346333	Nkx6-2/Lhx4/Nkx6-1/Ptch1/Shh	5
GO:0061082	GO:0061082	myeloid leukocyte cytokine production	3/170	21/23905	0.000427686	0.00524271	0.00353678	Cd36/Tgfb2/Wnt5a	3
GO:0048646	GO:0048646	anatomical structure formation involved in morphogenesis	19/170	1126/23905	0.000432171	0.00526593	0.00355245	Prickle1/Acvr1/Cd36/Celsr1/Eda/Hey1/Foxj1/Foxa1/Foxa2/Hpse/Ptch1/Ret/Shh/Slit2/Wnt5a/Arhgap24/Sulf1/Adamts16/4931429I11Rik	19
GO:0048568	GO:0048568	embryonic organ development	11/170	455/23905	0.000432751	0.00526593	0.00355245	Acvr1/Celsr1/Hey1/Lrig1/Kitl/Ntn1/Ptch1/Shh/Tgfb2/Th/Wnt5a	11
GO:0003014	GO:0003014	renal system process	5/170	89/23905	0.000439581	0.00531014	0.00358227	Aqp4/Tacr1/Sulf1/Corin/Sulf2	5
GO:0010771	GO:0010771	negative regulation of cell morphogenesis involved in differentiation	5/170	89/23905	0.000439581	0.00531014	0.00358227	Foxa1/Foxa2/Ntn1/Slit2/Wnt5a	5
GO:0046879	GO:0046879	hormone secretion	9/170	315/23905	0.000441807	0.0053177	0.00358737	Cckar/Foxa2/Irs1/Anxa1/Nkx6-1/Tacr1/Slc18a2/Cartpt/Pex5l	9
GO:0032844	GO:0032844	regulation of homeostatic process	10/170	384/23905	0.000444036	0.00532523	0.00359245	Foxa2/Anxa1/Kitl/Snca/Metrnl/Tacr1/Tgfb2/Cartpt/Corin/Asph	10
GO:0002790	GO:0002790	peptide secretion	8/170	251/23905	0.000448943	0.0053647	0.00361908	Cckar/Foxa2/Irs1/Anxa1/Nkx6-1/Slc18a2/Cartpt/Pex5l	8
GO:0001838	GO:0001838	embryonic epithelial tube formation	6/170	138/23905	0.000469122	0.0055658	0.00375474	Prickle1/Celsr1/Ptch1/Ret/Shh/Wnt5a	6
GO:0072175	GO:0072175	epithelial tube formation	6/170	138/23905	0.000469122	0.0055658	0.00375474	Prickle1/Celsr1/Ptch1/Ret/Shh/Wnt5a	6
GO:0042060	GO:0042060	wound healing	9/170	318/23905	0.000473064	0.00558081	0.00376487	Cd36/Celsr1/Foxa2/Hpse/Shh/Serpine2/Tgfb2/Wnt5a/Arhgap24	9
GO:0030850	GO:0030850	prostate gland development	4/170	51/23905	0.000475427	0.00558081	0.00376487	Foxa1/Shh/Wnt5a/Sulf1	4
GO:0045471	GO:0045471	response to ethanol	4/170	51/23905	0.000475427	0.00558081	0.00376487	Slc6a3/Shh/Tacr1/Th	4
GO:0090066	GO:0090066	regulation of anatomical structure size	11/170	461/23905	0.000482705	0.00563539	0.00380169	Aqp4/Gch1/Slc6a4/Nkx6-1/Ntn1/Ret/Slit2/Tacr1/Vill/Vip/Wnt5a	11
GO:0071702	GO:0071702	organic substance transport	30/170	2229/23905	0.000483469	0.00563539	0.00380169	Prickle1/Chrna6/Aqp4/Cckar/Cd36/Slc6a3/Ddc/Eda/Foxa2/Slc6a4/Irs1/Lipg/Anxa1/Nkx6-1/Ptch1/Shh/Slc18a3/Slc1a3/Slc22a3/Snca/Chrm5/Slc18a2/Slc17a8/Tgfb2/Th/Wnt5a/Cartpt/Pex5l/Asph/Slc35d3	30
GO:0030073	GO:0030073	insulin secretion	7/170	194/23905	0.00049117	0.00570222	0.00384677	Cckar/Foxa2/Irs1/Anxa1/Nkx6-1/Slc18a2/Cartpt	7
GO:0006837	GO:0006837	serotonin transport	3/170	22/23905	0.000492636	0.00570222	0.00384677	Slc6a4/Snca/Slc18a2	3
GO:0042886	GO:0042886	amide transport	9/170	321/23905	0.000506117	0.00583792	0.00393832	Cckar/Eda/Foxa2/Irs1/Anxa1/Nkx6-1/Slc18a2/Cartpt/Pex5l	9
GO:0051051	GO:0051051	negative regulation of transport	11/170	465/23905	0.000518622	0.00596147	0.00402166	Cd36/Irs1/Kcnab1/Anxa1/Shh/Snca/Serpine2/Slc18a2/Tgfb2/Vip/Cartpt	11
GO:0007154	GO:0007154	cell communication	62/170	5963/23905	0.000531917	0.00609321	0.00411053	Qsox1/Prickle1/Timp4/Acvr1/Aplp2/Cckar/Cd36/Cdh6/Celsr1/Eda/Gfra1/Gpr37/Gucy2c/Hey1/Foxa1/Foxa2/Hpse/Slc6a4/Igfbp5/Il1rap/Irs1/Lifr/Anxa1/Kitl/Nkx6-1/Ntn1/Plat/Pld1/Ptch1/Ret/Shh/Slc1a3/Slc22a3/Slit2/Slit3/Snca/Serpine2/Tacr1/Chrm5/Slc18a2/Tgfb2/Th/Vip/Wnt5a/Arhgap24/Fgd5/Psd3/Sulf1/Frem2/Tsku/Cartpt/Slc39a12/Frem1/Mapk15/Rhpn2/Pex5l/Asph/1190002N15Rik/Sulf2/Arhgef6/Ralgps2/Phlpp1	62
GO:0009605	GO:0009605	response to external stimulus	27/170	1930/23905	0.000534067	0.00609681	0.00411296	Qsox1/Atp1a1/Fabp7/Cckar/Cd36/Slc6a3/Foxa2/Hpse/Lhx4/Ntn1/Pld1/Plec/Ptx3/Shh/Slc1a3/Slc22a3/Slit2/Slit3/Snca/Serpine2/Metrnl/Tacr1/Tgfb2/Wnt5a/Adamts5/Cartpt/Phlpp1	27
GO:0060284	GO:0060284	regulation of cell development	16/170	876/23905	0.000538412	0.00612536	0.00413222	Ferd3l/Nkx6-2/Hey1/Foxa1/Foxa2/Slc6a4/Nkx6-1/Ntn1/Ret/Shh/Slit2/Serpine2/Tgfb2/Wnt5a/Dmrta2/Slc39a12	16
GO:0009914	GO:0009914	hormone transport	9/170	324/23905	0.000541045	0.00613431	0.00413826	Cckar/Foxa2/Irs1/Anxa1/Nkx6-1/Tacr1/Slc18a2/Cartpt/Pex5l	9
GO:0051961	GO:0051961	negative regulation of nervous system development	8/170	259/23905	0.000552058	0.00622863	0.0042019	Nkx6-2/Hey1/Foxa2/Slc6a4/Nkx6-1/Ntn1/Slit2/Wnt5a	8
GO:0030334	GO:0030334	regulation of cell migration	13/170	625/23905	0.000553115	0.00622863	0.0042019	Igfbp5/Irs1/Kitl/Nkx6-1/Ntn1/Pld1/Ret/Shh/Slit2/Tacr1/Tgfb2/Wnt5a/Sulf1	13
GO:0051649	GO:0051649	establishment of localization in cell	29/170	2143/23905	0.000557363	0.00625527	0.00421986	Prickle1/Chrna6/Cckar/Cd36/Celsr1/Ddc/Eda/Foxa2/Irs1/Anxa1/Nkx6-1/Ntn1/Pcsk6/Ptch1/Shh/Slc1a3/Snca/Serpine2/Tacr1/Lgi3/Slc18a2/Stxbp6/Tgfb2/Th/Wnt5a/Cartpt/Pex5l/Asph/1190002N15Rik	29
GO:0031175	GO:0031175	neuron projection development	15/170	793/23905	0.000563147	0.00626159	0.00422413	Cckar/Gfra1/Lhx4/Lifr/Nkx6-1/Ntn1/Ret/Shh/Slit2/Slit3/Serpine2/Tgfb2/Wnt5a/Tsku/Slc39a12	15
GO:0010575	GO:0010575	positive regulation of vascular endothelial growth factor production	3/170	23/23905	0.000563581	0.00626159	0.00422413	Hpse/Sulf1/Sulf2	3
GO:0030201	GO:0030201	heparan sulfate proteoglycan metabolic process	3/170	23/23905	0.000563581	0.00626159	0.00422413	Hpse/Sulf1/Sulf2	3
GO:1902531	GO:1902531	regulation of intracellular signal transduction	21/170	1341/23905	0.000571125	0.00630675	0.0042546	Cd36/Eda/Gpr37/Hpse/Igfbp5/Kitl/Ret/Slit2/Serpine2/Tgfb2/Wnt5a/Arhgap24/Fgd5/Psd3/Cartpt/Pex5l/Asph/1190002N15Rik/Arhgef6/Ralgps2/Phlpp1	21
GO:0030278	GO:0030278	regulation of ossification	7/170	199/23905	0.000571443	0.00630675	0.0042546	Acvr1/Hey1/Igfbp5/Ptch1/Tacr1/Wnt5a/Fndc3b	7
GO:0048675	GO:0048675	axon extension	5/170	96/23905	0.000622008	0.00684209	0.00461574	Nkx6-1/Ntn1/Slit2/Slit3/Wnt5a	5
GO:0030517	GO:0030517	negative regulation of axon extension	3/170	24/23905	0.000640739	0.00700227	0.0047238	Ntn1/Slit2/Wnt5a	3
GO:0033500	GO:0033500	carbohydrate homeostasis	7/170	203/23905	0.000642894	0.00700227	0.0047238	Aqp4/Foxa1/Foxa2/Igfbp5/Ptch1/Slc18a2/Cartpt	7
GO:0042593	GO:0042593	glucose homeostasis	7/170	203/23905	0.000642894	0.00700227	0.0047238	Aqp4/Foxa1/Foxa2/Igfbp5/Ptch1/Slc18a2/Cartpt	7
GO:0001837	GO:0001837	epithelial to mesenchymal transition	5/170	97/23905	0.000652088	0.00705614	0.00476014	Hey1/Foxa1/Foxa2/Tgfb2/Wnt5a	5
GO:0014074	GO:0014074	response to purine-containing compound	5/170	97/23905	0.000652088	0.00705614	0.00476014	Slc6a3/Slc6a4/Igfbp5/Irs1/Asph	5
GO:0007270	GO:0007270	neuron-neuron synaptic transmission	6/170	148/23905	0.000678545	0.00731859	0.00493719	Slc6a4/Plat/Snca/Serpine2/Tacr1/Th	6
GO:0021513	GO:0021513	spinal cord dorsal/ventral patterning	3/170	25/23905	0.000724323	0.0077758	0.00524563	Nkx6-2/Nkx6-1/Shh	3
GO:1900407	GO:1900407	regulation of cellular response to oxidative stress	4/170	57/23905	0.000727035	0.0077758	0.00524563	Cd36/Gch1/Gpr37/Snca	4
GO:0030308	GO:0030308	negative regulation of cell growth	6/170	150/23905	0.000727957	0.0077758	0.00524563	Ntn1/Slit2/Slit3/Serpine2/Tgfb2/Wnt5a	6
GO:0042713	GO:0042713	sperm ejaculation	2/170	6/23905	0.000740143	0.00778087	0.00524905	Slc6a4/Tacr1	2
GO:0060605	GO:0060605	tube lumen cavitation	2/170	6/23905	0.000740143	0.00778087	0.00524905	Eda/Shh	2
GO:0060662	GO:0060662	salivary gland cavitation	2/170	6/23905	0.000740143	0.00778087	0.00524905	Eda/Shh	2
GO:0070099	GO:0070099	regulation of chemokine-mediated signaling pathway	2/170	6/23905	0.000740143	0.00778087	0.00524905	Slit2/Slit3	2
GO:0090273	GO:0090273	regulation of somatostatin secretion	2/170	6/23905	0.000740143	0.00778087	0.00524905	Cckar/Irs1	2
GO:0014032	GO:0014032	neural crest cell development	4/170	58/23905	0.000776598	0.00811277	0.00547295	Acvr1/Kitl/Ret/Shh	4
GO:0060425	GO:0060425	lung morphogenesis	4/170	58/23905	0.000776598	0.00811277	0.00547295	Celsr1/Foxa1/Foxa2/Shh	4
GO:0000302	GO:0000302	response to reactive oxygen species	6/170	152/23905	0.000780108	0.00812388	0.00548045	Cd36/Gch1/Gpr37/Anxa1/Snca/Tacr1	6
GO:0051270	GO:0051270	regulation of cellular component movement	14/170	733/23905	0.000784139	0.00814034	0.00549155	Atp1a1/Igfbp5/Irs1/Kitl/Nkx6-1/Ntn1/Pld1/Ret/Shh/Slit2/Tacr1/Tgfb2/Wnt5a/Sulf1	14
GO:0045664	GO:0045664	regulation of neuron differentiation	12/170	568/23905	0.000788359	0.00815865	0.00550391	Hey1/Foxa1/Foxa2/Slc6a4/Nkx6-1/Ntn1/Ret/Shh/Slit2/Serpine2/Wnt5a/Slc39a12	12
GO:0035556	GO:0035556	intracellular signal transduction	28/170	2094/23905	0.000845211	0.00871985	0.00588249	Cd36/Celsr1/Eda/Gpr37/Gucy2c/Hpse/Igfbp5/Irs1/Kitl/Ntn1/Pld1/Ret/Shh/Slit2/Serpine2/Tgfb2/Wnt5a/Arhgap24/Fgd5/Psd3/Cartpt/Mapk15/Pex5l/Asph/1190002N15Rik/Arhgef6/Ralgps2/Phlpp1	28
GO:2000145	GO:2000145	regulation of cell motility	13/170	656/23905	0.000863924	0.00888531	0.00599412	Igfbp5/Irs1/Kitl/Nkx6-1/Ntn1/Pld1/Ret/Shh/Slit2/Tacr1/Tgfb2/Wnt5a/Sulf1	13
GO:0001558	GO:0001558	regulation of cell growth	9/170	347/23905	0.000880047	0.00896842	0.00605018	Igfbp5/Nkx6-1/Ntn1/Slit2/Slit3/Serpine2/Tgfb2/Wnt5a/Crim1	9
GO:0009880	GO:0009880	embryonic pattern specification	4/170	60/23905	0.000882804	0.00896842	0.00605018	Foxa2/Pcsk6/Ptch1/Wnt5a	4
GO:0015918	GO:0015918	sterol transport	4/170	60/23905	0.000882804	0.00896842	0.00605018	Cd36/Lipg/Ptch1/Shh	4
GO:0030301	GO:0030301	cholesterol transport	4/170	60/23905	0.000882804	0.00896842	0.00605018	Cd36/Lipg/Ptch1/Shh	4
GO:2000241	GO:2000241	regulation of reproductive process	5/170	104/23905	0.000894159	0.00905608	0.00610932	Plat/Shh/Vip/Wnt5a/Sulf1	5
GO:0021511	GO:0021511	spinal cord patterning	3/170	27/23905	0.000911591	0.00920457	0.00620949	Nkx6-2/Nkx6-1/Shh	3
GO:0008361	GO:0008361	regulation of cell size	6/170	157/23905	0.000923139	0.00929293	0.0062691	Aqp4/Nkx6-1/Ntn1/Ret/Slit2/Wnt5a	6
GO:0031589	GO:0031589	cell-substrate adhesion	8/170	281/23905	0.000937566	0.00937309	0.00632318	Cd36/Eda/Hpse/Sirpa/Frem1/Fndc3b/Vit/Plekha2	8
GO:0060411	GO:0060411	cardiac septum morphogenesis	4/170	61/23905	0.000939566	0.00937309	0.00632318	Acvr1/Hey1/Tgfb2/Wnt5a	4
GO:1902882	GO:1902882	regulation of response to oxidative stress	4/170	61/23905	0.000939566	0.00937309	0.00632318	Cd36/Gch1/Gpr37/Snca	4
GO:0050896	GO:0050896	response to stimulus	78/170	8157/23905	0.000951501	0.0094323	0.00636312	Cpne7/Qsox1/Prickle1/Bfsp2/Timp4/Egln3/Acvr1/Aplp2/Aqp4/Atp1a1/Fabp7/Cckar/Cd36/Cdh6/Celsr1/Cp/Slc6a3/Ddc/Eda/Gch1/Gfra1/Gpr37/Gucy2c/Hey1/Foxj1/Foxa1/Foxa2/Hpse/Slc6a4/Igfbp5/Il1rap/Irs1/Lhx4/Lifr/Anxa1/Acot2/Kitl/Map7/Nkx6-1/Ntn1/Plat/Pld1/Plec/Ptch1/Ptx3/Ret/Shh/Slc1a3/Slc22a3/Slit2/Slit3/Snca/Serpine2/Metrnl/Tacr1/Chrm5/Slc18a2/Tgfb2/Th/Vip/Wnt5a/Arhgap24/Fgd5/Psd3/Adamts5/Sulf1/Tsku/Cartpt/S…	78
GO:0030031	GO:0030031	cell projection assembly	9/170	351/23905	0.000953656	0.0094323	0.00636312	Foxj1/Ntn1/Pld1/Slit2/Arhgap24/Adamts16/Arhgef26/4931429I11Rik/Arhgef6	9
GO:0035265	GO:0035265	organ growth	6/170	158/23905	0.000954019	0.0094323	0.00636312	Slc6a4/Lmx1b/Map7/Shh/Tgfb2/1190002N15Rik	6
GO:0001654	GO:0001654	eye development	9/170	352/23905	0.000972819	0.00958963	0.00646925	Bfsp2/Cryba2/Lmx1b/Pitx3/Shh/Tgfb2/Th/Ikzf1/Tsku	9
GO:0050769	GO:0050769	positive regulation of neurogenesis	10/170	427/23905	0.00100157	0.00982502	0.00662805	Nkx6-2/Foxa1/Foxa2/Nkx6-1/Ntn1/Ret/Shh/Serpine2/Wnt5a/Dmrta2	10
GO:0001822	GO:0001822	kidney development	7/170	219/23905	0.00100261	0.00982502	0.00662805	Ptch1/Ret/Shh/Slit2/Sulf1/Adamts16/Sulf2	7
GO:0040036	GO:0040036	regulation of fibroblast growth factor receptor signaling pathway	3/170	28/23905	0.00101567	0.00986101	0.00665233	Wnt5a/Sulf1/Sulf2	3
GO:0045880	GO:0045880	positive regulation of smoothened signaling pathway	3/170	28/23905	0.00101567	0.00986101	0.00665233	Foxa1/Foxa2/Shh	3
GO:0060571	GO:0060571	morphogenesis of an epithelial fold	3/170	28/23905	0.00101567	0.00986101	0.00665233	Shh/Wnt5a/Sulf1	3
GO:0032846	GO:0032846	positive regulation of homeostatic process	6/170	160/23905	0.00101816	0.00986101	0.00665233	Anxa1/Snca/Metrnl/Tacr1/Tgfb2/Asph	6
GO:0060684	GO:0060684	epithelial-mesenchymal cell signaling	2/170	7/23905	0.00103136	0.00995978	0.00671896	Foxa1/Shh	2

## Sheet: Fig_1D_GO_CC_Module_core
	ID	Description	GeneRatio	BgRatio	pvalue	p.adjust	qvalue	geneID	Count
GO:0005576	GO:0005576	extracellular region	68/172	4163/23905	5.43125e-12	1.65653e-09	1.21774e-09	Cpne7/Qsox1/Timp4/Aplp2/Atp1a1/Bmp1/Cd36/Cdh6/Cp/Ddc/Eda/Fgl2/Gfra1/Hpse/Igfbp5/Il1rap/Lifr/Lipg/Anxa1/Acot2/Kitl/Nkx6-1/Ntn1/Pcsk6/Plat/Plec/Ptch1/Sirpa/Ptx3/Pvalb/Sema3b/Shh/Slc1a3/Slit2/Slit3/Snca/Serpine2/Metrnl/Pamr1/Lgi3/Tgfb2/Vip/Wnt5a/Siae/Ctso/Frmd4b/Spon1/Adamts5/C1ql1/Sulf1/Frem2/Tsku/Prss35/Adamts16/Cartpt/Slc39a12/Olfml2b/Frem1/Crim1/Corin/Smpdl3a/Plxdc2/1190002N15Rik/Sulf2/Ccdc3/Vit…	68			GO:0005576	1.65653e-09
GO:0031012	GO:0031012	extracellular matrix	18/172	397/23905	6.59026e-10	9.19807e-08	6.76166e-08	Timp4/Bmp1/Hpse/Ntn1/Pcsk6/Shh/Slc1a3/Snca/Serpine2/Tgfb2/Wnt5a/Spon1/Adamts5/Frem2/Adamts16/Olfml2b/Frem1/Vit	18			GO:0031012	9.19807e-08
GO:0044421	GO:0044421	extracellular region part	58/172	3614/23905	9.04729e-10	9.19807e-08	6.76166e-08	Cpne7/Qsox1/Timp4/Aplp2/Atp1a1/Bmp1/Cd36/Cdh6/Cp/Ddc/Fgl2/Gfra1/Hpse/Igfbp5/Lifr/Lipg/Anxa1/Acot2/Kitl/Nkx6-1/Ntn1/Pcsk6/Plat/Plec/Sirpa/Ptx3/Pvalb/Sema3b/Shh/Slc1a3/Slit2/Slit3/Snca/Serpine2/Metrnl/Tgfb2/Wnt5a/Siae/Ctso/Frmd4b/Spon1/Adamts5/Sulf1/Frem2/Tsku/Adamts16/Cartpt/Slc39a12/Olfml2b/Frem1/Crim1/Smpdl3a/Plxdc2/1190002N15Rik/Sulf2/Vit/Gns/Daam2	58			GO:0044421	9.19807e-08
GO:0005578	GO:0005578	proteinaceous extracellular matrix	16/172	338/23905	3.33681e-09	2.26902e-07	1.66799e-07	Timp4/Bmp1/Hpse/Ntn1/Shh/Slc1a3/Snca/Tgfb2/Wnt5a/Spon1/Adamts5/Frem2/Adamts16/Olfml2b/Frem1/Vit	16			GO:0005578	2.26902e-07
GO:0005615	GO:0005615	extracellular space	31/172	1302/23905	3.7197e-09	2.26902e-07	1.66799e-07	Qsox1/Timp4/Bmp1/Cd36/Cp/Gfra1/Igfbp5/Lipg/Anxa1/Kitl/Pcsk6/Plat/Ptx3/Shh/Slit2/Slit3/Snca/Serpine2/Metrnl/Tgfb2/Wnt5a/Siae/Ctso/Frmd4b/Spon1/Sulf1/Tsku/Cartpt/Smpdl3a/1190002N15Rik/Sulf2	31			GO:0005615	2.26902e-07
GO:0042995	GO:0042995	cell projection	37/172	1946/23905	3.75401e-08	1.90829e-06	1.40282e-06	Aqp4/Atp1a1/Fabp7/Cckar/Slc6a3/Ddc/Gfra1/Foxa1/Slc6a4/Irs1/Kcnab1/Anxa1/Pld1/Plec/Ptch1/Pvalb/Ret/Shh/Slc18a3/Slc1a3/Snca/Tacr1/Lgi3/Slc18a2/Slc17a8/Tph2/Tgfb2/Th/Arhgap24/Fgd5/Frmd4b/Dnah9/Gchfr/Dnah2/Pex5l/Dnajb13/Arhgef6	37			GO:0042995	1.90829e-06
GO:0097458	GO:0097458	neuron part	27/172	1333/23905	1.06845e-06	4.65541e-05	3.42227e-05	Atp1a1/Fabp7/Cckar/Slc6a3/Ddc/Gfra1/Slc6a4/Kcnab1/Ptch1/Pvalb/Ret/Shh/Slc18a3/Slc1a3/Snca/Serpine2/Tacr1/Lgi3/Slc18a2/Slc17a8/Tph2/Tgfb2/Th/Vip/Kcnk9/Gchfr/Pex5l	27			GO:0097458	4.65541e-05
GO:0030424	GO:0030424	axon	15/172	475/23905	1.92082e-06	7.32313e-05	5.38336e-05	Cckar/Slc6a3/Ddc/Gfra1/Kcnab1/Ptch1/Pvalb/Ret/Shh/Slc18a3/Snca/Slc18a2/Slc17a8/Tgfb2/Th	15			GO:0030424	7.32313e-05
GO:0071944	GO:0071944	cell periphery	59/172	4673/23905	3.63761e-06	0.000123274	9.0621e-05	Cpne7/Bfsp2/Chrna6/Acvr1/Aplp2/Aqp4/Atp1a1/Fabp7/Cckar/Cd36/Cdh6/Celsr1/Cp/Slc6a3/Eda/Gfra1/Gpr37/Gucy2c/Slc6a4/Il1rap/Irs1/Kcnab1/Lifr/Anxa1/Tm4sf1/Kitl/Map7/Ntn1/Pld1/Plec/Ptch1/Sirpa/Ret/Shh/Slc18a3/Slc1a3/Slc22a3/Slit2/Snca/Serpine2/Tacr1/Chrm5/Stxbp6/Th/Kcnk9/Fgd5/Psd3/Sulf1/Frem2/Slc39a12/Corin/Asph/Plxdc2/Eva1c/Gdpd2/Sulf2/Ralgps2/Plekha2/Phlpp1	59			GO:0071944	0.000123274
GO:0036477	GO:0036477	somatodendritic compartment	19/172	791/23905	4.57803e-06	0.00013963	0.000102644	Fabp7/Slc6a3/Ddc/Gfra1/Kcnab1/Ptch1/Pvalb/Ret/Shh/Slc1a3/Serpine2/Tacr1/Slc18a2/Slc17a8/Tgfb2/Th/Vip/Gchfr/Pex5l	19			GO:0036477	0.00013963
GO:0044456	GO:0044456	synapse part	16/172	591/23905	6.19527e-06	0.000171778	0.000126277	Chrna6/Atp1a1/Cckar/Ddc/Ptch1/Pvalb/Slc18a3/Slc1a3/Snca/Lgi3/Chrm5/Slc18a2/Slc17a8/Th/Kcnk9/Psd3	16			GO:0044456	0.000171778
GO:0008021	GO:0008021	synaptic vesicle	8/172	137/23905	6.93478e-06	0.000176259	0.000129571	Ddc/Slc18a3/Snca/Lgi3/Slc18a2/Slc17a8/Th/Kcnk9	8			GO:0008021	0.000176259
GO:0005886	GO:0005886	plasma membrane	57/172	4567/23905	8.3894e-06	0.000196828	0.000144692	Cpne7/Bfsp2/Chrna6/Acvr1/Aplp2/Aqp4/Atp1a1/Cckar/Cd36/Cdh6/Celsr1/Cp/Slc6a3/Eda/Gfra1/Gpr37/Gucy2c/Slc6a4/Il1rap/Irs1/Kcnab1/Lifr/Anxa1/Tm4sf1/Kitl/Map7/Pld1/Plec/Ptch1/Sirpa/Ret/Shh/Slc18a3/Slc1a3/Slc22a3/Slit2/Snca/Serpine2/Tacr1/Chrm5/Stxbp6/Th/Kcnk9/Fgd5/Psd3/Sulf1/Frem2/Slc39a12/Corin/Asph/Plxdc2/Eva1c/Gdpd2/Sulf2/Ralgps2/Plekha2/Phlpp1	57			GO:0005886	0.000196828
GO:0043005	GO:0043005	neuron projection	22/172	1070/23905	9.34688e-06	0.000203628	0.000149691	Cckar/Slc6a3/Ddc/Gfra1/Slc6a4/Kcnab1/Ptch1/Pvalb/Ret/Shh/Slc18a3/Slc1a3/Snca/Tacr1/Lgi3/Slc18a2/Slc17a8/Tph2/Tgfb2/Th/Gchfr/Pex5l	22			GO:0043005	0.000203628
GO:0045202	GO:0045202	synapse	18/172	784/23905	1.52071e-05	0.000296923	0.000218273	Chrna6/Atp1a1/Cckar/Ddc/Plat/Ptch1/Pvalb/Slc18a3/Slc1a3/Snca/Serpine2/Lgi3/Chrm5/Slc18a2/Slc17a8/Th/Kcnk9/Psd3	18			GO:0045202	0.000296923
GO:0044297	GO:0044297	cell body	16/172	642/23905	1.72495e-05	0.000296923	0.000218273	Fabp7/Slc6a3/Ddc/Gfra1/Kcnab1/Pvalb/Ret/Shh/Slc1a3/Serpine2/Tacr1/Slc18a2/Slc17a8/Tgfb2/Th/Vip	16			GO:0044297	0.000296923
GO:0009986	GO:0009986	cell surface	18/172	793/23905	1.77004e-05	0.000296923	0.000218273	Aqp4/Cd36/Slc6a3/Gfra1/Lipg/Anxa1/Pcsk6/Plat/Shh/Slc1a3/Slit2/Serpine2/Tacr1/Tgfb2/Wnt5a/Sulf1/Corin/Sulf2	18			GO:0009986	0.000296923
GO:0098793	GO:0098793	presynapse	8/172	157/23905	1.87656e-05	0.000296923	0.000218273	Ddc/Slc18a3/Snca/Lgi3/Slc18a2/Slc17a8/Th/Kcnk9	8			GO:0098793	0.000296923
GO:0043025	GO:0043025	neuronal cell body	15/172	576/23905	1.92389e-05	0.000296923	0.000218273	Fabp7/Slc6a3/Ddc/Gfra1/Kcnab1/Pvalb/Ret/Shh/Slc1a3/Serpine2/Slc18a2/Slc17a8/Tgfb2/Th/Vip	15			GO:0043025	0.000296923
GO:0031988	GO:0031988	membrane-bounded vesicle	43/172	3146/23905	1.94704e-05	0.000296923	0.000218273	Cpne7/Qsox1/Aplp2/Atp1a1/Bmp1/Cdh6/Cp/Ddc/Fgl2/Gfra1/Lifr/Anxa1/Acot2/Nkx6-1/Plat/Pld1/Plec/Sirpa/Pvalb/Sema3b/Shh/Slc18a3/Slit2/Snca/Serpine2/Metrnl/Lgi3/Slc18a2/Slc17a8/Tgfb2/Th/Kcnk9/Siae/Frem2/Cartpt/Gchfr/Crim1/Corin/Smpdl3a/Plxdc2/1190002N15Rik/Gns/Daam2	43			GO:0031988	0.000296923
GO:0016023	GO:0016023	cytoplasmic membrane-bounded vesicle	17/172	732/23905	2.29709e-05	0.000333624	0.000245253	Ddc/Plat/Pld1/Shh/Slc18a3/Snca/Serpine2/Lgi3/Slc18a2/Slc17a8/Tgfb2/Th/Kcnk9/Cartpt/Gchfr/Corin/1190002N15Rik	17			GO:0016023	0.000333624
GO:0031982	GO:0031982	vesicle	45/172	3428/23905	3.24009e-05	0.000449195	0.00033021	Cpne7/Qsox1/Aplp2/Atp1a1/Bmp1/Cdh6/Cp/Ddc/Fgl2/Gch1/Gfra1/Lifr/Anxa1/Acot2/Nkx6-1/Plat/Pld1/Plec/Sirpa/Pvalb/Sema3b/Shh/Slc18a3/Slit2/Snca/Serpine2/Metrnl/Lgi3/Slc18a2/Slc17a8/Tgfb2/Th/Kcnk9/Siae/Frem2/Cartpt/Slc39a12/Gchfr/Crim1/Corin/Smpdl3a/Plxdc2/1190002N15Rik/Gns/Daam2	45			GO:0031982	0.000449195
GO:0005737	GO:0005737	cytoplasm	96/172	9783/23905	5.45828e-05	0.000723816	0.000532089	Hepacam2/Cpne7/Qsox1/Prickle1/Bfsp2/Timp4/Egln3/Aqp4/Atp1a1/Fabp7/Bmp1/Cckar/Cd36/Elovl3/Cp/Ddc/Eda/Gch1/Gm2a/Gpr37/Gucy2c/Hey1/Foxa2/Hpse/Slc6a4/Il1rap/Irs1/Kcnab1/Lipg/Anxa1/Acot2/Kitl/Map7/Ntn1/Plat/Pld1/Plec/Ptch1/Pvalb/Ret/Shh/Slc18a3/Slc1a3/Slit2/Slit3/Snca/Serpine2/Tacr1/Lgi3/Slc18a2/Slc17a8/Stxbp6/Tgfb2/Th/Tpd52/Kcnk9/Eppk1/Wnt5a/Siae/Ikzf1/Ctso/Pbxip1/Arhgap24/Fgd5/Frmd4b/Csgalnact1/Dnah…	96			GO:0005737	0.000723816
GO:0045121	GO:0045121	membrane raft	10/172	305/23905	7.65715e-05	0.000973096	0.000715339	Atp1a1/Cd36/Slc6a3/Hpse/Slc6a4/Irs1/Ptch1/Ret/Shh/Sulf1	10			GO:0045121	0.000973096
GO:0043226	GO:0043226	organelle	110/172	11830/23905	8.77033e-05	0.00106998	0.00078656	Hepacam2/Cpne7/Qsox1/Prickle1/Bfsp2/Timp4/Egln3/Ferd3l/Aplp2/Atp1a1/Fabp7/Bmp1/Cckar/Cd36/Cdh6/Celsr1/Elovl3/Cp/Ddc/Eda/Fgl2/Gch1/Gfra1/Gm2a/Gpr37/Nkx6-2/Gucy2c/Hey1/Foxj1/Foxa1/Foxa2/Hpse/Slc6a4/Irs1/Lhx4/Lifr/Lipg/Lmx1b/Anxa1/Acot2/Foxd2/Kitl/Map7/Nkx6-1/Pitx3/Plat/Pld1/Plec/Ptch1/Sirpa/Pvalb/Ret/Sema3b/Shh/Slc18a3/Slc1a3/Slit2/Slit3/Snca/Serpine2/Metrnl/Lgi3/Slc18a2/Slc17a8/Tgfb2/Th/Tpd52/Kcnk…	110			GO:0043226	0.00106998
GO:0033267	GO:0033267	axon part	9/172	255/23905	0.000100744	0.00115352	0.000847972	Cckar/Kcnab1/Ptch1/Pvalb/Slc18a3/Snca/Slc18a2/Slc17a8/Th	9			GO:0033267	0.00115352
GO:0043195	GO:0043195	terminal bouton	6/172	103/23905	0.000102115	0.00115352	0.000847972	Cckar/Pvalb/Slc18a3/Snca/Slc18a2/Th	6			GO:0043195	0.00115352
GO:0012505	GO:0012505	endomembrane system	41/172	3204/23905	0.000143202	0.00155987	0.00114669	Hepacam2/Qsox1/Prickle1/Atp1a1/Bmp1/Cckar/Cd36/Elovl3/Eda/Gch1/Gpr37/Gucy2c/Slc6a4/Lipg/Anxa1/Plat/Pld1/Ptch1/Ret/Shh/Slc18a3/Snca/Serpine2/Slc18a2/Slc17a8/Tgfb2/Th/Tpd52/Fgd5/Csgalnact1/Sulf1/Cartpt/Tmtc2/Gchfr/P4ha3/Asph/1190002N15Rik/Fndc3b/Sulf2/Ccdc3/Phlpp1	41			GO:0012505	0.00155987
GO:0044464	GO:0044464	cell part	129/172	14768/23905	0.000160305	0.00168596	0.00123938	Hepacam2/Cpne7/Qsox1/Prickle1/Bfsp2/Timp4/Egln3/Chrna6/Ferd3l/Acvr1/Aplp2/Aqp4/Atp1a1/Fabp7/Bmp1/Cckar/Cd36/Cdh6/Celsr1/Elovl3/Cp/Slc6a3/Ddc/Eda/Gch1/Gfra1/Gm2a/Gpr37/Nkx6-2/Gucy2c/Hey1/Foxj1/Foxa1/Foxa2/Hpse/Slc6a4/Il1rap/Irs1/Kcnab1/Lhx4/Lifr/Lipg/Lmx1b/Anxa1/Tm4sf1/Acot2/Foxd2/Kitl/Map7/Nkx6-1/Ntn1/Pcsk6/Pitx3/Plat/Pld1/Plec/Ptch1/Sirpa/Pvalb/Ret/Shh/Slc18a3/Slc1a3/Slc22a3/Slit2/Slit3/Snca/Ser…	129			GO:0044464	0.00168596
GO:0005623	GO:0005623	cell	129/172	14784/23905	0.000171522	0.00174381	0.0012819	Hepacam2/Cpne7/Qsox1/Prickle1/Bfsp2/Timp4/Egln3/Chrna6/Ferd3l/Acvr1/Aplp2/Aqp4/Atp1a1/Fabp7/Bmp1/Cckar/Cd36/Cdh6/Celsr1/Elovl3/Cp/Slc6a3/Ddc/Eda/Gch1/Gfra1/Gm2a/Gpr37/Nkx6-2/Gucy2c/Hey1/Foxj1/Foxa1/Foxa2/Hpse/Slc6a4/Il1rap/Irs1/Kcnab1/Lhx4/Lifr/Lipg/Lmx1b/Anxa1/Tm4sf1/Acot2/Foxd2/Kitl/Map7/Nkx6-1/Ntn1/Pcsk6/Pitx3/Plat/Pld1/Plec/Ptch1/Sirpa/Pvalb/Ret/Shh/Slc18a3/Slc1a3/Slc22a3/Slit2/Slit3/Snca/Ser…	129			GO:0005623	0.00174381
GO:0044444	GO:0044444	cytoplasmic part	69/172	6551/23905	0.000199302	0.00196088	0.00144147	Hepacam2/Qsox1/Prickle1/Timp4/Egln3/Atp1a1/Fabp7/Bmp1/Cckar/Cd36/Elovl3/Cp/Ddc/Eda/Gch1/Gm2a/Gpr37/Gucy2c/Hpse/Slc6a4/Irs1/Kcnab1/Lipg/Anxa1/Acot2/Plat/Pld1/Plec/Ptch1/Pvalb/Ret/Shh/Slc18a3/Slc1a3/Slit3/Snca/Serpine2/Tacr1/Lgi3/Slc18a2/Slc17a8/Stxbp6/Tgfb2/Th/Tpd52/Kcnk9/Siae/Ctso/Fgd5/Csgalnact1/Dnah9/Sulf1/Prss35/Cartpt/Pald1/Slc39a12/Tmtc2/Gchfr/P4ha3/Dnah2/Corin/Pex5l/Asph/1190002N15Rik/Dnajb…	69			GO:0044444	0.00196088
GO:0043679	GO:0043679	axon terminus	7/172	169/23905	0.000229086	0.00218348	0.00160511	Cckar/Pvalb/Slc18a3/Snca/Slc18a2/Slc17a8/Th	7			GO:0043679	0.00218348
GO:0043235	GO:0043235	receptor complex	9/172	298/23905	0.000321661	0.00297292	0.00218545	Chrna6/Acvr1/Gfra1/Gpr37/Irs1/Lifr/Ret/Pex5l/Lrp1b	9			GO:0043235	0.00297292
GO:0044306	GO:0044306	neuron projection terminus	7/172	180/23905	0.000336102	0.00301503	0.0022164	Cckar/Pvalb/Slc18a3/Snca/Slc18a2/Slc17a8/Th	7			GO:0044306	0.00301503
GO:0044420	GO:0044420	extracellular matrix component	6/172	134/23905	0.000426866	0.00371983	0.00273451	Ntn1/Slc1a3/Snca/Tgfb2/Frem2/Frem1	6			GO:0044420	0.00371983
GO:0005901	GO:0005901	caveola	5/172	88/23905	0.000440159	0.00372912	0.00274134	Atp1a1/Cd36/Slc6a3/Irs1/Ptch1	5			GO:0005901	0.00372912
GO:0031410	GO:0031410	cytoplasmic vesicle	18/172	1037/23905	0.000508721	0.00419351	0.00308272	Ddc/Gch1/Plat/Pld1/Shh/Slc18a3/Snca/Serpine2/Lgi3/Slc18a2/Slc17a8/Tgfb2/Th/Kcnk9/Cartpt/Gchfr/Corin/1190002N15Rik	18			GO:0031410	0.00419351
GO:0098589	GO:0098589	membrane region	18/172	1056/23905	0.000628432	0.00504189	0.00370637	Chrna6/Aqp4/Atp1a1/Cd36/Slc6a3/Hpse/Slc6a4/Irs1/Pld1/Plec/Ptch1/Ret/Shh/Slc18a3/Slc1a3/Chrm5/Psd3/Sulf1	18			GO:0098589	0.00504189
GO:0044424	GO:0044424	intracellular part	111/172	12460/23905	0.0006447	0.00504189	0.00370637	Hepacam2/Cpne7/Qsox1/Prickle1/Bfsp2/Timp4/Egln3/Ferd3l/Aplp2/Aqp4/Atp1a1/Fabp7/Bmp1/Cckar/Cd36/Celsr1/Elovl3/Cp/Ddc/Eda/Gch1/Gm2a/Gpr37/Nkx6-2/Gucy2c/Hey1/Foxj1/Foxa1/Foxa2/Hpse/Slc6a4/Il1rap/Irs1/Kcnab1/Lhx4/Lipg/Lmx1b/Anxa1/Acot2/Foxd2/Kitl/Map7/Nkx6-1/Ntn1/Pitx3/Plat/Pld1/Plec/Ptch1/Pvalb/Ret/Shh/Slc18a3/Slc1a3/Slit2/Slit3/Snca/Serpine2/Tacr1/Lgi3/Slc18a2/Slc17a8/Stxbp6/Tgfb2/Th/Tpd52/Kcnk9/Ep…	111			GO:0044424	0.00504189
GO:0044853	GO:0044853	plasma membrane raft	5/172	97/23905	0.000687455	0.00524184	0.00385336	Atp1a1/Cd36/Slc6a3/Irs1/Ptch1	5			GO:0044853	0.00524184
GO:0098805	GO:0098805	whole membrane	23/172	1570/23905	0.000910626	0.00677417	0.0049798	Chrna6/Aqp4/Atp1a1/Cd36/Cp/Slc6a3/Hpse/Slc6a4/Irs1/Pld1/Plec/Ptch1/Ret/Shh/Slc18a3/Slc1a3/Snca/Chrm5/Th/Psd3/Sulf1/Pex5l/1190002N15Rik	23			GO:0098805	0.00677417
GO:0005622	GO:0005622	intracellular	111/172	12594/23905	0.00106436	0.00772926	0.00568191	Hepacam2/Cpne7/Qsox1/Prickle1/Bfsp2/Timp4/Egln3/Ferd3l/Aplp2/Aqp4/Atp1a1/Fabp7/Bmp1/Cckar/Cd36/Celsr1/Elovl3/Cp/Ddc/Eda/Gch1/Gm2a/Gpr37/Nkx6-2/Gucy2c/Hey1/Foxj1/Foxa1/Foxa2/Hpse/Slc6a4/Il1rap/Irs1/Kcnab1/Lhx4/Lipg/Lmx1b/Anxa1/Acot2/Foxd2/Kitl/Map7/Nkx6-1/Ntn1/Pitx3/Plat/Pld1/Plec/Ptch1/Pvalb/Ret/Shh/Slc18a3/Slc1a3/Slit2/Slit3/Snca/Serpine2/Tacr1/Lgi3/Slc18a2/Slc17a8/Stxbp6/Tgfb2/Th/Tpd52/Kcnk9/Ep…	111			GO:0005622	0.00772926
GO:0044463	GO:0044463	cell projection part	16/172	941/23905	0.00129718	0.00920096	0.00676378	Aqp4/Atp1a1/Cckar/Irs1/Kcnab1/Ptch1/Pvalb/Slc18a3/Slc1a3/Snca/Slc18a2/Slc17a8/Th/Dnah9/Dnah2/Dnajb13	16			GO:0044463	0.00920096
GO:0044425	GO:0044425	membrane part	67/172	6735/23905	0.0014155	0.0096901	0.00712335	Fam174b/Tmem207/Hepacam2/Qsox1/Lhfp/Chrna6/Acvr1/Aplp2/Aqp4/Atp1a1/Cckar/Cd36/Cdh6/Celsr1/Elovl3/Cp/Slc6a3/Eda/Gfra1/Gpr37/Gucy2c/Hpse/Slc6a4/Il1rap/Lrig1/Irs1/Kcnab1/Lifr/Tm4sf1/Kitl/Pld1/Plec/Ptch1/Sirpa/Ret/Shh/Slc18a3/Slc1a3/Slc22a3/Snca/Serpine2/Tacr1/Chrm5/Slc18a2/Slc17a8/Stxbp6/Th/Kcnk9/Psd3/Csgalnact1/Sulf1/Frem2/Slc39a12/Tmtc2/Frem1/Crim1/Corin/Pex5l/Asph/Fam210b/Plxdc2/1190002N15Rik/Eva…	67			GO:0044425	0.0096901
GO:0005783	GO:0005783	endoplasmic reticulum	21/172	1425/23905	0.00142969	0.0096901	0.00712335	Qsox1/Atp1a1/Cckar/Cd36/Elovl3/Eda/Gpr37/Gucy2c/Pld1/Shh/Snca/Th/Tpd52/Fgd5/Sulf1/Tmtc2/P4ha3/Asph/Fndc3b/Sulf2/Ccdc3	21			GO:0005783	0.0096901

## Sheet: Fig_1E
MSigDB C2 gene sets (v5.0)
NAME	GS<br> follow link to MSigDB	GS DETAILS	SIZE	ES	NES	NOM p-val	FDR q-val	FWER p-val	RANK AT MAX	LEADING EDGE
REACTOME_PEPTIDE_CHAIN_ELONGATION	REACTOME_PEPTIDE_CHAIN_ELONGATION	Details ...	77	0.921151	2.80031	0	0	0	952	tags=90%, list=6%, signal=95%
REACTOME_3_UTR_MEDIATED_TRANSLATIONAL_REGULATION	REACTOME_3_UTR_MEDIATED_TRANSLATIONAL_REGULATION	Details ...	94	0.895076	2.76946	0	0	0	1256	tags=89%, list=8%, signal=96%
KEGG_RIBOSOME	KEGG_RIBOSOME	Details ...	79	0.914482	2.72697	0	0	0	952	tags=87%, list=6%, signal=92%
REACTOME_INFLUENZA_VIRAL_RNA_TRANSCRIPTION_AND_REPLICATION	REACTOME_INFLUENZA_VIRAL_RNA_TRANSCRIPTION_AND_REPLICATION	Details ...	93	0.886603	2.72552	0	0	0	1149	tags=80%, list=7%, signal=85%
REACTOME_METABOLISM_OF_RNA	REACTOME_METABOLISM_OF_RNA	Details ...	243	0.778066	2.709	0	0	0	1917	tags=61%, list=12%, signal=68%
REACTOME_INFLUENZA_LIFE_CYCLE	REACTOME_INFLUENZA_LIFE_CYCLE	Details ...	127	0.836961	2.6878	0	0	0	1064	tags=65%, list=6%, signal=69%
REACTOME_TRANSLATION	REACTOME_TRANSLATION	Details ...	132	0.82307	2.68058	0	0	0	1256	tags=70%, list=8%, signal=75%
REACTOME_CELL_CYCLE	REACTOME_CELL_CYCLE	Details ...	365	0.737819	2.67092	0	0	0	2212	tags=53%, list=14%, signal=60%
REACTOME_METABOLISM_OF_MRNA	REACTOME_METABOLISM_OF_MRNA	Details ...	199	0.784774	2.65769	0	0	0	1471	tags=58%, list=9%, signal=63%
REACTOME_NONSENSE_MEDIATED_DECAY_ENHANCED_BY_THE_EXON_JUNCTION_COMPLEX	REACTOME_NONSENSE_MEDIATED_DECAY_ENHANCED_BY_THE_EXON_JUNCTION_COMPLEX	Details ...	97	0.864585	2.64199	0	0	0	1256	tags=78%, list=8%, signal=84%
REACTOME_SRP_DEPENDENT_COTRANSLATIONAL_PROTEIN_TARGETING_TO_MEMBRANE	REACTOME_SRP_DEPENDENT_COTRANSLATIONAL_PROTEIN_TARGETING_TO_MEMBRANE	Details ...	99	0.840614	2.62755	0	0	0	1256	tags=74%, list=8%, signal=79%
REACTOME_CELL_CYCLE_MITOTIC	REACTOME_CELL_CYCLE_MITOTIC	Details ...	294	0.739243	2.62151	0	0	0	2212	tags=56%, list=14%, signal=64%
REACTOME_PROCESSING_OF_CAPPED_INTRON_CONTAINING_PRE_MRNA	REACTOME_PROCESSING_OF_CAPPED_INTRON_CONTAINING_PRE_MRNA	Details ...	131	0.794212	2.57776	0	0	0	1947	tags=66%, list=12%, signal=75%
REACTOME_MRNA_SPLICING	REACTOME_MRNA_SPLICING	Details ...	102	0.817262	2.56322	0	0	0	1568	tags=67%, list=10%, signal=73%
REACTOME_MRNA_PROCESSING	REACTOME_MRNA_PROCESSING	Details ...	148	0.771025	2.54877	0	0	0	1947	tags=61%, list=12%, signal=69%
REACTOME_DNA_REPLICATION	REACTOME_DNA_REPLICATION	Details ...	180	0.759812	2.54259	0	0	0	2349	tags=64%, list=14%, signal=74%
KEGG_SPLICEOSOME	KEGG_SPLICEOSOME	Details ...	121	0.80488	2.53471	0	0	0	1241	tags=56%, list=8%, signal=60%
REACTOME_MITOTIC_M_M_G1_PHASES	REACTOME_MITOTIC_M_M_G1_PHASES	Details ...	160	0.77198	2.53293	0	0	0	1565	tags=56%, list=10%, signal=62%
REACTOME_FORMATION_OF_THE_TERNARY_COMPLEX_AND_SUBSEQUENTLY_THE_43S_COMPLEX	REACTOME_FORMATION_OF_THE_TERNARY_COMPLEX_AND_SUBSEQUENTLY_THE_43S_COMPLEX	Details ...	42	0.927844	2.4823	0	0	0	1106	tags=95%, list=7%, signal=102%
REACTOME_MITOTIC_G1_G1_S_PHASES	REACTOME_MITOTIC_G1_G1_S_PHASES	Details ...	124	0.760567	2.45115	0	0	0	2351	tags=62%, list=14%, signal=72%
REACTOME_ACTIVATION_OF_THE_MRNA_UPON_BINDING_OF_THE_CAP_BINDING_COMPLEX_AND_EIFS_AND_SUBSEQUENT_BINDING_TO_43S	REACTOME_ACTIVATION_OF_THE_MRNA_UPON_BINDING_OF_THE_CAP_BINDING_COMPLEX_AND_EIFS_AND_SUBSEQUENT_BINDING_TO_43S	Details ...	50	0.87377	2.4387	0	0	0	1187	tags=86%, list=7%, signal=92%
REACTOME_REGULATION_OF_MITOTIC_CELL_CYCLE	REACTOME_REGULATION_OF_MITOTIC_CELL_CYCLE	Details ...	75	0.802186	2.4223	0	0	0	1471	tags=59%, list=9%, signal=64%
REACTOME_S_PHASE	REACTOME_S_PHASE	Details ...	103	0.768189	2.38426	0	0	0	1688	tags=56%, list=10%, signal=62%
REACTOME_G1_S_TRANSITION	REACTOME_G1_S_TRANSITION	Details ...	101	0.768589	2.3842	0	0	0	2080	tags=62%, list=13%, signal=71%
REACTOME_CELL_CYCLE_CHECKPOINTS	REACTOME_CELL_CYCLE_CHECKPOINTS	Details ...	109	0.757154	2.37362	0	0	0	1891	tags=58%, list=12%, signal=65%
REACTOME_CHROMOSOME_MAINTENANCE	REACTOME_CHROMOSOME_MAINTENANCE	Details ...	96	0.75829	2.36327	0	0	0	2287	tags=49%, list=14%, signal=57%
REACTOME_M_G1_TRANSITION	REACTOME_M_G1_TRANSITION	Details ...	75	0.796094	2.33843	0	0	0	1544	tags=59%, list=9%, signal=64%
PID_AURORA_B_PATHWAY	PID_AURORA_B_PATHWAY	Details ...	38	0.869353	2.32973	0	0	0	834	tags=63%, list=5%, signal=66%
REACTOME_SYNTHESIS_OF_DNA	REACTOME_SYNTHESIS_OF_DNA	Details ...	88	0.763297	2.32022	0	0	0	1544	tags=55%, list=9%, signal=60%
REACTOME_APC_C_CDC20_MEDIATED_DEGRADATION_OF_MITOTIC_PROTEINS	REACTOME_APC_C_CDC20_MEDIATED_DEGRADATION_OF_MITOTIC_PROTEINS	Details ...	64	0.787793	2.29992	0	0	0	1471	tags=58%, list=9%, signal=63%
KEGG_CELL_CYCLE	KEGG_CELL_CYCLE	Details ...	118	0.717854	2.29607	0	0	0	1458	tags=40%, list=9%, signal=43%
REACTOME_MITOTIC_PROMETAPHASE	REACTOME_MITOTIC_PROMETAPHASE	Details ...	81	0.757336	2.28533	0	0	0	2279	tags=65%, list=14%, signal=76%
REACTOME_ORC1_REMOVAL_FROM_CHROMATIN	REACTOME_ORC1_REMOVAL_FROM_CHROMATIN	Details ...	64	0.783796	2.28223	0	0	0	1471	tags=56%, list=9%, signal=62%
REACTOME_MRNA_SPLICING_MINOR_PATHWAY	REACTOME_MRNA_SPLICING_MINOR_PATHWAY	Details ...	41	0.832103	2.26181	0	0	0	1568	tags=68%, list=10%, signal=75%
REACTOME_ASSEMBLY_OF_THE_PRE_REPLICATIVE_COMPLEX	REACTOME_ASSEMBLY_OF_THE_PRE_REPLICATIVE_COMPLEX	Details ...	62	0.796326	2.26158	0	0	0	1471	tags=56%, list=9%, signal=62%
REACTOME_HIV_INFECTION	REACTOME_HIV_INFECTION	Details ...	175	0.670485	2.24706	0	0	0	2147	tags=46%, list=13%, signal=52%
REACTOME_HOST_INTERACTIONS_OF_HIV_FACTORS	REACTOME_HOST_INTERACTIONS_OF_HIV_FACTORS	Details ...	112	0.715587	2.24059	0	0	0	2147	tags=51%, list=13%, signal=58%
REACTOME_CDT1_ASSOCIATION_WITH_THE_CDC6_ORC_ORIGIN_COMPLEX	REACTOME_CDT1_ASSOCIATION_WITH_THE_CDC6_ORC_ORIGIN_COMPLEX	Details ...	53	0.797009	2.23604	0	0	0	1471	tags=57%, list=9%, signal=62%
REACTOME_APC_C_CDH1_MEDIATED_DEGRADATION_OF_CDC20_AND_OTHER_APC_C_CDH1_TARGETED_PROTEINS_IN_LATE_MITOSIS_EARLY_G1	REACTOME_APC_C_CDH1_MEDIATED_DEGRADATION_OF_CDC20_AND_OTHER_APC_C_CDH1_TARGETED_PROTEINS_IN_LATE_MITOSIS_EARLY_G1	Details ...	63	0.769902	2.22915	0	0	0	1471	tags=57%, list=9%, signal=63%
REACTOME_SCFSKP2_MEDIATED_DEGRADATION_OF_P27_P21	REACTOME_SCFSKP2_MEDIATED_DEGRADATION_OF_P27_P21	Details ...	51	0.792715	2.22478	0	0	0	1471	tags=61%, list=9%, signal=67%
PID_PLK1_PATHWAY	PID_PLK1_PATHWAY	Details ...	44	0.811125	2.2106	0	0	0	1237	tags=55%, list=8%, signal=59%
REACTOME_CYCLIN_E_ASSOCIATED_EVENTS_DURING_G1_S_TRANSITION_	REACTOME_CYCLIN_E_ASSOCIATED_EVENTS_DURING_G1_S_TRANSITION_	Details ...	60	0.758592	2.19673	0	0	0	2080	tags=65%, list=13%, signal=74%
REACTOME_G2_M_CHECKPOINTS	REACTOME_G2_M_CHECKPOINTS	Details ...	41	0.804919	2.19557	0	0	0	1889	tags=61%, list=12%, signal=69%
REACTOME_SCF_BETA_TRCP_MEDIATED_DEGRADATION_OF_EMI1	REACTOME_SCF_BETA_TRCP_MEDIATED_DEGRADATION_OF_EMI1	Details ...	47	0.810348	2.1934	0	0	0	1471	tags=62%, list=9%, signal=68%
REACTOME_DESTABILIZATION_OF_MRNA_BY_AUF1_HNRNP_D0	REACTOME_DESTABILIZATION_OF_MRNA_BY_AUF1_HNRNP_D0	Details ...	49	0.789676	2.19223	0	0	0	2142	tags=67%, list=13%, signal=77%
REACTOME_CROSS_PRESENTATION_OF_SOLUBLE_EXOGENOUS_ANTIGENS_ENDOSOMES	REACTOME_CROSS_PRESENTATION_OF_SOLUBLE_EXOGENOUS_ANTIGENS_ENDOSOMES	Details ...	43	0.790712	2.1814	0	0	0	1471	tags=58%, list=9%, signal=64%
REACTOME_VIF_MEDIATED_DEGRADATION_OF_APOBEC3G	REACTOME_VIF_MEDIATED_DEGRADATION_OF_APOBEC3G	Details ...	47	0.789069	2.17514	0	0	0	1471	tags=60%, list=9%, signal=65%
REACTOME_P53_INDEPENDENT_G1_S_DNA_DAMAGE_CHECKPOINT	REACTOME_P53_INDEPENDENT_G1_S_DNA_DAMAGE_CHECKPOINT	Details ...	47	0.789565	2.17251	0	0	0	1471	tags=60%, list=9%, signal=65%
REACTOME_CDK_MEDIATED_PHOSPHORYLATION_AND_REMOVAL_OF_CDC6	REACTOME_CDK_MEDIATED_PHOSPHORYLATION_AND_REMOVAL_OF_CDC6	Details ...	45	0.803628	2.16297	0	0	0	1471	tags=62%, list=9%, signal=68%
REACTOME_REGULATION_OF_MRNA_STABILITY_BY_PROTEINS_THAT_BIND_AU_RICH_ELEMENTS	REACTOME_REGULATION_OF_MRNA_STABILITY_BY_PROTEINS_THAT_BIND_AU_RICH_ELEMENTS	Details ...	80	0.714637	2.16293	0	0	0	2330	tags=58%, list=14%, signal=67%
REACTOME_DEPOSITION_OF_NEW_CENPA_CONTAINING_NUCLEOSOMES_AT_THE_CENTROMERE	REACTOME_DEPOSITION_OF_NEW_CENPA_CONTAINING_NUCLEOSOMES_AT_THE_CENTROMERE		47	0.795863	2.15455	0	0	0	1826	tags=47%, list=11%, signal=53%
REACTOME_P53_DEPENDENT_G1_DNA_DAMAGE_RESPONSE	REACTOME_P53_DEPENDENT_G1_DNA_DAMAGE_RESPONSE		51	0.757453	2.15387	0	0	0	1891	tags=63%, list=12%, signal=71%
REACTOME_ACTIVATION_OF_NF_KAPPAB_IN_B_CELLS	REACTOME_ACTIVATION_OF_NF_KAPPAB_IN_B_CELLS		59	0.743068	2.14574	0	0	0	1608	tags=49%, list=10%, signal=54%
KEGG_SYSTEMIC_LUPUS_ERYTHEMATOSUS	KEGG_SYSTEMIC_LUPUS_ERYTHEMATOSUS		76	0.71396	2.14298	0	0	0	1676	tags=32%, list=10%, signal=35%
REACTOME_REGULATION_OF_APOPTOSIS	REACTOME_REGULATION_OF_APOPTOSIS		54	0.767005	2.14024	0	0	0	1471	tags=54%, list=9%, signal=59%
REACTOME_TRANSCRIPTION	REACTOME_TRANSCRIPTION		172	0.64261	2.13305	0	0	0	1912	tags=39%, list=12%, signal=44%
KEGG_PROTEASOME	KEGG_PROTEASOME		43	0.796836	2.13207	0	0	0	1471	tags=60%, list=9%, signal=66%
REACTOME_AUTODEGRADATION_OF_CDH1_BY_CDH1_APC_C	REACTOME_AUTODEGRADATION_OF_CDH1_BY_CDH1_APC_C		55	0.739802	2.12739	0	0	0	1471	tags=55%, list=9%, signal=60%
REACTOME_METABOLISM_OF_PROTEINS	REACTOME_METABOLISM_OF_PROTEINS		373	0.585891	2.12492	0	0	0	1365	tags=32%, list=8%, signal=34%
REACTOME_RNA_POL_II_TRANSCRIPTION	REACTOME_RNA_POL_II_TRANSCRIPTION		89	0.693596	2.12136	0	0	0	1880	tags=47%, list=11%, signal=53%
REACTOME_AUTODEGRADATION_OF_THE_E3_UBIQUITIN_LIGASE_COP1	REACTOME_AUTODEGRADATION_OF_THE_E3_UBIQUITIN_LIGASE_COP1		45	0.78251	2.12086	0	0	0	1471	tags=60%, list=9%, signal=66%
REACTOME_TELOMERE_MAINTENANCE	REACTOME_TELOMERE_MAINTENANCE		59	0.737743	2.1197	0	0	0	2670	tags=49%, list=16%, signal=59%
REACTOME_CLEAVAGE_OF_GROWING_TRANSCRIPT_IN_THE_TERMINATION_REGION_	REACTOME_CLEAVAGE_OF_GROWING_TRANSCRIPT_IN_THE_TERMINATION_REGION_		40	0.790064	2.10799	0	0	0	1550	tags=63%, list=9%, signal=69%
REACTOME_MEIOSIS	REACTOME_MEIOSIS		86	0.685234	2.09621	0	0	0	2468	tags=37%, list=15%, signal=44%
REACTOME_HIV_LIFE_CYCLE	REACTOME_HIV_LIFE_CYCLE		103	0.660503	2.08808	0	0	0	2107	tags=45%, list=13%, signal=51%
REACTOME_ER_PHAGOSOME_PATHWAY	REACTOME_ER_PHAGOSOME_PATHWAY		52	0.737862	2.08715	0	0	0	1471	tags=56%, list=9%, signal=61%
KEGG_DNA_REPLICATION	KEGG_DNA_REPLICATION		34	0.796374	2.08684	0	0	0	2837	tags=74%, list=17%, signal=89%
REACTOME_SIGNALING_BY_WNT	REACTOME_SIGNALING_BY_WNT		60	0.710071	2.07537	0	0	0	1708	tags=52%, list=10%, signal=57%
REACTOME_ACTIVATION_OF_THE_PRE_REPLICATIVE_COMPLEX	REACTOME_ACTIVATION_OF_THE_PRE_REPLICATIVE_COMPLEX		28	0.814386	2.04353	0	1.36285e-05	0.001	1544	tags=57%, list=9%, signal=63%
PID_MYC_ACTIV_PATHWAY	PID_MYC_ACTIV_PATHWAY		73	0.694695	2.04351	0	1.34338e-05	0.001	1734	tags=40%, list=11%, signal=44%
REACTOME_MEIOTIC_RECOMBINATION	REACTOME_MEIOTIC_RECOMBINATION		63	0.710741	2.04101	0	1.32446e-05	0.001	2468	tags=41%, list=15%, signal=48%
REACTOME_REGULATION_OF_ORNITHINE_DECARBOXYLASE_ODC	REACTOME_REGULATION_OF_ORNITHINE_DECARBOXYLASE_ODC		46	0.740345	2.03377	0	1.30607e-05	0.001	1471	tags=57%, list=9%, signal=62%
REACTOME_METABOLISM_OF_NON_CODING_RNA	REACTOME_METABOLISM_OF_NON_CODING_RNA		47	0.736598	2.02726	0	1.28817e-05	0.001	2047	tags=53%, list=12%, signal=61%
REACTOME_MEIOTIC_SYNAPSIS	REACTOME_MEIOTIC_SYNAPSIS		52	0.724802	2.02379	0	2.47523e-05	0.002	1676	tags=29%, list=10%, signal=32%
REACTOME_RNA_POL_I_TRANSCRIPTION	REACTOME_RNA_POL_I_TRANSCRIPTION		66	0.68364	2.01204	0	2.44223e-05	0.002	2776	tags=44%, list=17%, signal=53%
REACTOME_MITOTIC_G2_G2_M_PHASES	REACTOME_MITOTIC_G2_G2_M_PHASES		75	0.674271	2.01026	0	3.64177e-05	0.003	2145	tags=47%, list=13%, signal=53%
REACTOME_DNA_STRAND_ELONGATION	REACTOME_DNA_STRAND_ELONGATION		29	0.802887	2.0094	0	3.59447e-05	0.003	2420	tags=76%, list=15%, signal=89%
REACTOME_ACTIVATION_OF_ATR_IN_RESPONSE_TO_REPLICATION_STRESS	REACTOME_ACTIVATION_OF_ATR_IN_RESPONSE_TO_REPLICATION_STRESS		35	0.77574	2.00685	0	3.54839e-05	0.003	1252	tags=51%, list=8%, signal=56%
REACTOME_TRANSPORT_OF_MATURE_TRANSCRIPT_TO_CYTOPLASM	REACTOME_TRANSPORT_OF_MATURE_TRANSCRIPT_TO_CYTOPLASM		52	0.722607	1.99608	0	4.65678e-05	0.004	1851	tags=56%, list=11%, signal=63%
REACTOME_MRNA_3_END_PROCESSING	REACTOME_MRNA_3_END_PROCESSING		32	0.780183	1.9935	0	4.59857e-05	0.004	1550	tags=63%, list=9%, signal=69%
PID_E2F_PATHWAY	PID_E2F_PATHWAY		66	0.671875	1.97126	0	8.05355e-05	0.007	2449	tags=48%, list=15%, signal=57%
REACTOME_EXTENSION_OF_TELOMERES	REACTOME_EXTENSION_OF_TELOMERES		26	0.793565	1.95612	0	0.000126039	0.011	2837	tags=77%, list=17%, signal=93%
PID_FOXM1_PATHWAY	PID_FOXM1_PATHWAY		38	0.73476	1.9511	0	0.000169162	0.015	628	tags=42%, list=4%, signal=44%
REACTOME_LATE_PHASE_OF_HIV_LIFE_CYCLE	REACTOME_LATE_PHASE_OF_HIV_LIFE_CYCLE		91	0.641977	1.9481	0	0.000189829	0.017	2825	tags=53%, list=17%, signal=63%
PID_AURORA_A_PATHWAY	PID_AURORA_A_PATHWAY		29	0.761773	1.92577	0	0.000365486	0.033	740	tags=45%, list=5%, signal=47%
REACTOME_APOPTOSIS	REACTOME_APOPTOSIS		132	0.601236	1.92057	0	0.000372071	0.034	1043	tags=27%, list=6%, signal=29%
KEGG_RNA_DEGRADATION	KEGG_RNA_DEGRADATION		57	0.658856	1.89892	0	0.000562704	0.052	2300	tags=47%, list=14%, signal=55%
REACTOME_RNA_POL_I_PROMOTER_OPENING	REACTOME_RNA_POL_I_PROMOTER_OPENING		42	0.712997	1.89609	0	0.000609294	0.057	1676	tags=33%, list=10%, signal=37%
KEGG_PYRIMIDINE_METABOLISM	KEGG_PYRIMIDINE_METABOLISM		88	0.627756	1.89155	0	0.000676727	0.064	2807	tags=43%, list=17%, signal=52%
REACTOME_TRANSCRIPTION_COUPLED_NER_TC_NER	REACTOME_TRANSCRIPTION_COUPLED_NER_TC_NER		43	0.699964	1.88952	0	0.000689775	0.066	2776	tags=58%, list=17%, signal=70%
REACTOME_G0_AND_EARLY_G1	REACTOME_G0_AND_EARLY_G1		23	0.781882	1.8893	0	0.000682195	0.066	2198	tags=57%, list=13%, signal=65%
BIOCARTA_G2_PATHWAY	BIOCARTA_G2_PATHWAY		23	0.779613	1.88795	0	0.000674779	0.066	1870	tags=57%, list=11%, signal=64%
REACTOME_DNA_REPAIR	REACTOME_DNA_REPAIR		100	0.613061	1.88707	0	0.000667524	0.066	2842	tags=45%, list=17%, signal=54%
REACTOME_DOWNSTREAM_SIGNALING_EVENTS_OF_B_CELL_RECEPTOR_BCR	REACTOME_DOWNSTREAM_SIGNALING_EVENTS_OF_B_CELL_RECEPTOR_BCR		88	0.618914	1.85833	0	0.000998411	0.099	2297	tags=44%, list=14%, signal=51%
REACTOME_CYCLIN_A_B1_ASSOCIATED_EVENTS_DURING_G2_M_TRANSITION	REACTOME_CYCLIN_A_B1_ASSOCIATED_EVENTS_DURING_G2_M_TRANSITION		15	0.84542	1.85431	0	0.00110475	0.111	669	tags=53%, list=4%, signal=56%
REACTOME_FORMATION_OF_TUBULIN_FOLDING_INTERMEDIATES_BY_CCT_TRIC	REACTOME_FORMATION_OF_TUBULIN_FOLDING_INTERMEDIATES_BY_CCT_TRIC		18	0.792236	1.85214	0.00212766	0.00116221	0.118	928	tags=67%, list=6%, signal=71%
REACTOME_ANTIVIRAL_MECHANISM_BY_IFN_STIMULATED_GENES	REACTOME_ANTIVIRAL_MECHANISM_BY_IFN_STIMULATED_GENES		62	0.642332	1.84839	0	0.00125571	0.128	1851	tags=40%, list=11%, signal=45%
REACTOME_PACKAGING_OF_TELOMERE_ENDS	REACTOME_PACKAGING_OF_TELOMERE_ENDS		33	0.733245	1.8452	0	0.00131971	0.134	1676	tags=27%, list=10%, signal=30%
REACTOME_PROCESSING_OF_CAPPED_INTRONLESS_PRE_MRNA	REACTOME_PROCESSING_OF_CAPPED_INTRONLESS_PRE_MRNA		21	0.788769	1.84482	0.00207039	0.00130638	0.134	1550	tags=62%, list=9%, signal=68%
KEGG_MISMATCH_REPAIR	KEGG_MISMATCH_REPAIR		22	0.773702	1.84204	0	0.00136018	0.141	1252	tags=50%, list=8%, signal=54%
REACTOME_INTERACTIONS_OF_VPR_WITH_HOST_CELLULAR_PROTEINS	REACTOME_INTERACTIONS_OF_VPR_WITH_HOST_CELLULAR_PROTEINS		30	0.727163	1.8402	0.00472813	0.00136605	0.143	2825	tags=67%, list=17%, signal=80%
REACTOME_RECRUITMENT_OF_MITOTIC_CENTROSOME_PROTEINS_AND_COMPLEXES	REACTOME_RECRUITMENT_OF_MITOTIC_CENTROSOME_PROTEINS_AND_COMPLEXES		60	0.643186	1.83956	0	0.00137119	0.145	2145	tags=42%, list=13%, signal=48%
REACTOME_TRANSPORT_OF_RIBONUCLEOPROTEINS_INTO_THE_HOST_NUCLEUS	REACTOME_TRANSPORT_OF_RIBONUCLEOPROTEINS_INTO_THE_HOST_NUCLEUS		27	0.753946	1.83916	0	0.00138592	0.148	2825	tags=70%, list=17%, signal=85%
BIOCARTA_CELLCYCLE_PATHWAY	BIOCARTA_CELLCYCLE_PATHWAY		22	0.772769	1.83714	0	0.0014359	0.154	1111	tags=36%, list=7%, signal=39%
REACTOME_E2F_MEDIATED_REGULATION_OF_DNA_REPLICATION	REACTOME_E2F_MEDIATED_REGULATION_OF_DNA_REPLICATION		31	0.732662	1.83564	0.00217865	0.001485	0.16	2169	tags=52%, list=13%, signal=59%
BIOCARTA_MCM_PATHWAY	BIOCARTA_MCM_PATHWAY		17	0.820882	1.82807	0	0.00165641	0.18	1051	tags=47%, list=6%, signal=50%
KEGG_BASE_EXCISION_REPAIR	KEGG_BASE_EXCISION_REPAIR		32	0.700418	1.82803	0	0.00164093	0.18	3015	tags=47%, list=18%, signal=57%
PID_BARD1_PATHWAY	PID_BARD1_PATHWAY		28	0.731998	1.82321	0	0.00173841	0.189	2831	tags=57%, list=17%, signal=69%
REACTOME_NEP_NS2_INTERACTS_WITH_THE_CELLULAR_EXPORT_MACHINERY	REACTOME_NEP_NS2_INTERACTS_WITH_THE_CELLULAR_EXPORT_MACHINERY		27	0.743121	1.82227	0.00215517	0.00174004	0.191	2825	tags=70%, list=17%, signal=85%
REACTOME_REGULATION_OF_GLUCOKINASE_BY_GLUCOKINASE_REGULATORY_PROTEIN	REACTOME_REGULATION_OF_GLUCOKINASE_BY_GLUCOKINASE_REGULATORY_PROTEIN		27	0.746727	1.81683	0	0.00189499	0.206	2825	tags=67%, list=17%, signal=80%
REACTOME_G1_PHASE	REACTOME_G1_PHASE		32	0.702953	1.81681	0	0.00187792	0.206	2447	tags=59%, list=15%, signal=70%
KEGG_P53_SIGNALING_PATHWAY	KEGG_P53_SIGNALING_PATHWAY		60	0.629722	1.80875	0	0.00213845	0.232	1870	tags=28%, list=11%, signal=32%
REACTOME_NUCLEOTIDE_EXCISION_REPAIR	REACTOME_NUCLEOTIDE_EXCISION_REPAIR		48	0.655663	1.80655	0	0.00219326	0.24	2776	tags=54%, list=17%, signal=65%
BIOCARTA_PROTEASOME_PATHWAY	BIOCARTA_PROTEASOME_PATHWAY		28	0.734173	1.79648	0	0.00269907	0.287	1471	tags=68%, list=9%, signal=74%
PID_RB_1PATHWAY	PID_RB_1PATHWAY		55	0.647158	1.79429	0	0.0027879	0.295	2677	tags=55%, list=16%, signal=65%
REACTOME_LAGGING_STRAND_SYNTHESIS	REACTOME_LAGGING_STRAND_SYNTHESIS		18	0.796456	1.78883	0.00431035	0.0030123	0.317	2420	tags=78%, list=15%, signal=91%
REACTOME_APC_C_CDC20_MEDIATED_DEGRADATION_OF_CYCLIN_B	REACTOME_APC_C_CDC20_MEDIATED_DEGRADATION_OF_CYCLIN_B		19	0.753755	1.78747	0.00218818	0.00303485	0.319	455	tags=32%, list=3%, signal=32%
REACTOME_RNA_POL_I_RNA_POL_III_AND_MITOCHONDRIAL_TRANSCRIPTION	REACTOME_RNA_POL_I_RNA_POL_III_AND_MITOCHONDRIAL_TRANSCRIPTION		98	0.579643	1.78293	0	0.00330802	0.347	2776	tags=42%, list=17%, signal=50%
REACTOME_TRANSPORT_OF_MATURE_MRNA_DERIVED_FROM_AN_INTRONLESS_TRANSCRIPT	REACTOME_TRANSPORT_OF_MATURE_MRNA_DERIVED_FROM_AN_INTRONLESS_TRANSCRIPT		32	0.70204	1.7744	0	0.0037284	0.386	2825	tags=69%, list=17%, signal=83%
REACTOME_SIGNALING_BY_THE_B_CELL_RECEPTOR_BCR	REACTOME_SIGNALING_BY_THE_B_CELL_RECEPTOR_BCR		115	0.561683	1.76624	0	0.0043081	0.433	2297	tags=38%, list=14%, signal=44%
REACTOME_KINESINS	REACTOME_KINESINS		21	0.747211	1.75883	0	0.00482725	0.473	710	tags=38%, list=4%, signal=40%
REACTOME_DEADENYLATION_DEPENDENT_MRNA_DECAY	REACTOME_DEADENYLATION_DEPENDENT_MRNA_DECAY		43	0.644235	1.75474	0	0.00505005	0.491	2585	tags=56%, list=16%, signal=66%
REACTOME_REGULATORY_RNA_PATHWAYS	REACTOME_REGULATORY_RNA_PATHWAYS		21	0.747067	1.74147	0	0.00608369	0.559	3185	tags=71%, list=19%, signal=89%
KEGG_NUCLEOTIDE_EXCISION_REPAIR	KEGG_NUCLEOTIDE_EXCISION_REPAIR		43	0.634903	1.7401	0.00228833	0.00614888	0.565	2725	tags=49%, list=17%, signal=58%
REACTOME_LOSS_OF_NLP_FROM_MITOTIC_CENTROSOMES	REACTOME_LOSS_OF_NLP_FROM_MITOTIC_CENTROSOMES		53	0.611589	1.7333	0.00441501	0.00677492	0.599	2145	tags=43%, list=13%, signal=50%
BIOCARTA_WNT_PATHWAY	BIOCARTA_WNT_PATHWAY		26	0.69441	1.72993	0.0107066	0.00700746	0.612	2820	tags=42%, list=17%, signal=51%
REACTOME_MICRORNA_MIRNA_BIOGENESIS	REACTOME_MICRORNA_MIRNA_BIOGENESIS		18	0.770011	1.72527	0.0021692	0.00735047	0.631	1880	tags=56%, list=11%, signal=63%
REACTOME_G1_S_SPECIFIC_TRANSCRIPTION	REACTOME_G1_S_SPECIFIC_TRANSCRIPTION		16	0.79382	1.72171	0	0.00766542	0.65	1104	tags=38%, list=7%, signal=40%
KEGG_RNA_POLYMERASE	KEGG_RNA_POLYMERASE		27	0.681394	1.71754	0.00213675	0.00805258	0.663	2118	tags=48%, list=13%, signal=55%
REACTOME_GLOBAL_GENOMIC_NER_GG_NER	REACTOME_GLOBAL_GENOMIC_NER_GG_NER		32	0.67343	1.71303	0.00209205	0.00847926	0.689	2725	tags=56%, list=17%, signal=67%
REACTOME_PREFOLDIN_MEDIATED_TRANSFER_OF_SUBSTRATE_TO_CCT_TRIC	REACTOME_PREFOLDIN_MEDIATED_TRANSFER_OF_SUBSTRATE_TO_CCT_TRIC		23	0.732144	1.71289	0.00662252	0.00842906	0.689	928	tags=48%, list=6%, signal=51%
REACTOME_APC_CDC20_MEDIATED_DEGRADATION_OF_NEK2A	REACTOME_APC_CDC20_MEDIATED_DEGRADATION_OF_NEK2A		21	0.722165	1.70093	0.0021692	0.00968891	0.748	1447	tags=48%, list=9%, signal=52%
REACTOME_CYTOSOLIC_TRNA_AMINOACYLATION	REACTOME_CYTOSOLIC_TRNA_AMINOACYLATION		24	0.704911	1.68511	0.00430108	0.0119708	0.814	2531	tags=67%, list=15%, signal=79%
KEGG_HOMOLOGOUS_RECOMBINATION	KEGG_HOMOLOGOUS_RECOMBINATION		27	0.68368	1.68392	0.00426439	0.0120437	0.824	2420	tags=48%, list=15%, signal=56%
PID_SMAD2_3PATHWAY	PID_SMAD2_3PATHWAY		17	0.745835	1.68177	0.00649351	0.0123385	0.831	317	tags=18%, list=2%, signal=18%
PID_P53_REGULATION_PATHWAY	PID_P53_REGULATION_PATHWAY		55	0.591313	1.6688	0.00211864	0.0144196	0.874	2820	tags=51%, list=17%, signal=61%
REACTOME_ANTIGEN_PROCESSING_CROSS_PRESENTATION	REACTOME_ANTIGEN_PROCESSING_CROSS_PRESENTATION		63	0.576444	1.65848	0	0.0163629	0.908	1471	tags=46%, list=9%, signal=50%
REACTOME_RNA_POL_II_TRANSCRIPTION_PRE_INITIATION_AND_PROMOTER_OPENING	REACTOME_RNA_POL_II_TRANSCRIPTION_PRE_INITIATION_AND_PROMOTER_OPENING		37	0.627	1.64737	0.00653595	0.0188079	0.924	3560	tags=62%, list=22%, signal=79%
REACTOME_METABOLISM_OF_NUCLEOTIDES	REACTOME_METABOLISM_OF_NUCLEOTIDES		64	0.557193	1.64089	0.00462963	0.0201172	0.935	2171	tags=31%, list=13%, signal=36%
PID_HDAC_CLASSI_PATHWAY	PID_HDAC_CLASSI_PATHWAY		62	0.577605	1.63391	0.00469484	0.0215449	0.951	1612	tags=29%, list=10%, signal=32%
REACTOME_PHOSPHORYLATION_OF_THE_APC_C	REACTOME_PHOSPHORYLATION_OF_THE_APC_C		17	0.731469	1.63195	0.00424628	0.0218641	0.953	166	tags=24%, list=1%, signal=24%
BIOCARTA_IGF1MTOR_PATHWAY	BIOCARTA_IGF1MTOR_PATHWAY		19	0.713584	1.62861	0.0153846	0.0225455	0.958	1833	tags=47%, list=11%, signal=53%
BIOCARTA_G1_PATHWAY	BIOCARTA_G1_PATHWAY		26	0.67385	1.62781	0.00635593	0.0226239	0.959	435	tags=23%, list=3%, signal=24%
KEGG_PROGESTERONE_MEDIATED_OOCYTE_MATURATION	KEGG_PROGESTERONE_MEDIATED_OOCYTE_MATURATION		78	0.541313	1.62669	0	0.0227998	0.961	1325	tags=23%, list=8%, signal=25%
REACTOME_ANTIGEN_PROCESSING_UBIQUITINATION_PROTEASOME_DEGRADATION	REACTOME_ANTIGEN_PROCESSING_UBIQUITINATION_PROTEASOME_DEGRADATION		184	0.484965	1.6256	0	0.0229074	0.962	2156	tags=32%, list=13%, signal=37%
REACTOME_PROTEIN_FOLDING	REACTOME_PROTEIN_FOLDING		46	0.59659	1.61477	0.00856531	0.025643	0.97	928	tags=30%, list=6%, signal=32%
PID_ATR_PATHWAY	PID_ATR_PATHWAY		39	0.600421	1.60871	0.00631579	0.0271635	0.979	2228	tags=56%, list=14%, signal=65%
REACTOME_DOUBLE_STRAND_BREAK_REPAIR	REACTOME_DOUBLE_STRAND_BREAK_REPAIR		21	0.677058	1.60427	0.0090703	0.0284104	0.983	2815	tags=52%, list=17%, signal=63%
PID_AR_PATHWAY	PID_AR_PATHWAY		52	0.577463	1.59553	0.007109	0.0308797	0.99	1754	tags=31%, list=11%, signal=34%
REACTOME_FANCONI_ANEMIA_PATHWAY	REACTOME_FANCONI_ANEMIA_PATHWAY		18	0.71305	1.59254	0.0227273	0.0316271	0.99	2492	tags=44%, list=15%, signal=52%
BIOCARTA_CASPASE_PATHWAY	BIOCARTA_CASPASE_PATHWAY		20	0.691085	1.59082	0.0209644	0.0319787	0.991	2795	tags=35%, list=17%, signal=42%
PID_P73PATHWAY	PID_P73PATHWAY		67	0.547167	1.58564	0.00423729	0.0335102	0.996	2330	tags=30%, list=14%, signal=35%
REACTOME_FORMATION_OF_THE_HIV1_EARLY_ELONGATION_COMPLEX	REACTOME_FORMATION_OF_THE_HIV1_EARLY_ELONGATION_COMPLEX		26	0.643704	1.58421	0.0144628	0.0337663	0.997	3763	tags=73%, list=23%, signal=95%
KEGG_OOCYTE_MEIOSIS	KEGG_OOCYTE_MEIOSIS		97	0.513312	1.58409	0.00223714	0.0336017	0.997	1260	tags=24%, list=8%, signal=26%
BIOCARTA_PITX2_PATHWAY	BIOCARTA_PITX2_PATHWAY		15	0.74124	1.57872	0.0128755	0.0352199	0.998	1744	tags=47%, list=11%, signal=52%
REACTOME_FORMATION_OF_TRANSCRIPTION_COUPLED_NER_TC_NER_REPAIR_COMPLEX	REACTOME_FORMATION_OF_TRANSCRIPTION_COUPLED_NER_TC_NER_REPAIR_COMPLEX		28	0.638641	1.57784	0.0233546	0.0353085	0.998	3763	tags=68%, list=23%, signal=88%
REACTOME_RNA_POL_II_PRE_TRANSCRIPTION_EVENTS	REACTOME_RNA_POL_II_PRE_TRANSCRIPTION_EVENTS		49	0.56885	1.57279	0.0109649	0.0368723	0.999	2776	tags=47%, list=17%, signal=56%
REACTOME_BASE_EXCISION_REPAIR	REACTOME_BASE_EXCISION_REPAIR		19	0.662426	1.56054	0.0196937	0.0411321	1	2842	tags=47%, list=17%, signal=57%
PID_RETINOIC_ACID_PATHWAY	PID_RETINOIC_ACID_PATHWAY		29	0.624428	1.55653	0.0147679	0.042556	1	2691	tags=45%, list=16%, signal=54%
REACTOME_INHIBITION_OF_THE_PROTEOLYTIC_ACTIVITY_OF_APC_C_REQUIRED_FOR_THE_ONSET_OF_ANAPHASE_BY_MITOTIC_SPINDLE_CHECKPOINT_COMPONENTS	REACTOME_INHIBITION_OF_THE_PROTEOLYTIC_ACTIVITY_OF_APC_C_REQUIRED_FOR_THE_ONSET_OF_ANAPHASE_BY_MITOTIC_SPINDLE_CHECKPOINT_COMPONENTS		18	0.678632	1.55375	0.0412148	0.0434855	1	1447	tags=39%, list=9%, signal=43%
PID_ATM_PATHWAY	PID_ATM_PATHWAY		32	0.608367	1.55253	0.0177778	0.0437212	1	2505	tags=41%, list=15%, signal=48%
REACTOME_TRNA_AMINOACYLATION	REACTOME_TRNA_AMINOACYLATION		42	0.569819	1.54998	0.018018	0.044315	1	2531	tags=48%, list=15%, signal=56%
PID_HDAC_CLASSII_PATHWAY	PID_HDAC_CLASSII_PATHWAY		33	0.600543	1.54619	0.0177778	0.0453626	1	1119	tags=27%, list=7%, signal=29%
REACTOME_HOMOLOGOUS_RECOMBINATION_REPAIR_OF_REPLICATION_INDEPENDENT_DOUBLE_STRAND_BREAKS	REACTOME_HOMOLOGOUS_RECOMBINATION_REPAIR_OF_REPLICATION_INDEPENDENT_DOUBLE_STRAND_BREAKS		15	0.699601	1.53697	0.0227743	0.0490811	1	2815	tags=60%, list=17%, signal=72%
REACTOME_SMAD2_SMAD3_SMAD4_HETEROTRIMER_REGULATES_TRANSCRIPTION	REACTOME_SMAD2_SMAD3_SMAD4_HETEROTRIMER_REGULATES_TRANSCRIPTION		25	0.635755	1.53443	0.0320513	0.0500001	1	2557	tags=40%, list=16%, signal=47%
KEGG_PURINE_METABOLISM	KEGG_PURINE_METABOLISM		139	0.47062	1.53147	0.0045977	0.0510958	1	2807	tags=34%, list=17%, signal=40%
REACTOME_ASSOCIATION_OF_TRIC_CCT_WITH_TARGET_PROTEINS_DURING_BIOSYNTHESIS	REACTOME_ASSOCIATION_OF_TRIC_CCT_WITH_TARGET_PROTEINS_DURING_BIOSYNTHESIS		25	0.622017	1.52671	0.0276008	0.0530955	1	820	tags=40%, list=5%, signal=42%
REACTOME_RNA_POL_I_TRANSCRIPTION_TERMINATION	REACTOME_RNA_POL_I_TRANSCRIPTION_TERMINATION		20	0.66058	1.5172	0.0256959	0.0574035	1	3763	tags=70%, list=23%, signal=91%
BIOCARTA_NTHI_PATHWAY	BIOCARTA_NTHI_PATHWAY		23	0.634465	1.50585	0.0506608	0.0628845	1	2620	tags=39%, list=16%, signal=47%
REACTOME_FORMATION_OF_RNA_POL_II_ELONGATION_COMPLEX_	REACTOME_FORMATION_OF_RNA_POL_II_ELONGATION_COMPLEX_		35	0.574087	1.50478	0.032967	0.0631495	1	3560	tags=57%, list=22%, signal=73%
REACTOME_RNA_POL_I_TRANSCRIPTION_INITIATION	REACTOME_RNA_POL_I_TRANSCRIPTION_INITIATION		23	0.625988	1.49773	0.0417582	0.066487	1	3763	tags=61%, list=23%, signal=79%
BIOCARTA_HIVNEF_PATHWAY	BIOCARTA_HIVNEF_PATHWAY		56	0.532563	1.49699	0.0282353	0.066514	1	1746	tags=25%, list=11%, signal=28%
REACTOME_APOPTOTIC_EXECUTION_PHASE	REACTOME_APOPTOTIC_EXECUTION_PHASE		47	0.540461	1.4819	0.0176991	0.0748486	1	937	tags=15%, list=6%, signal=16%
REACTOME_DOWNREGULATION_OF_TGF_BETA_RECEPTOR_SIGNALING	REACTOME_DOWNREGULATION_OF_TGF_BETA_RECEPTOR_SIGNALING		21	0.627584	1.4791	0.0507099	0.0761439	1	1050	tags=24%, list=6%, signal=25%
BIOCARTA_CARM_ER_PATHWAY	BIOCARTA_CARM_ER_PATHWAY		32	0.578355	1.47868	0.0338266	0.076013	1	1880	tags=41%, list=11%, signal=46%
REACTOME_ABORTIVE_ELONGATION_OF_HIV1_TRANSCRIPT_IN_THE_ABSENCE_OF_TAT	REACTOME_ABORTIVE_ELONGATION_OF_HIV1_TRANSCRIPT_IN_THE_ABSENCE_OF_TAT		17	0.659049	1.47142	0.049676	0.0801352	1	3460	tags=71%, list=21%, signal=89%
KEGG_BASAL_CELL_CARCINOMA	KEGG_BASAL_CELL_CARCINOMA		48	0.535441	1.47091	0.0195652	0.0800396	1	2745	tags=38%, list=17%, signal=45%
KEGG_UBIQUITIN_MEDIATED_PROTEOLYSIS	KEGG_UBIQUITIN_MEDIATED_PROTEOLYSIS		126	0.453579	1.46789	0.00945627	0.0816028	1	2655	tags=30%, list=16%, signal=36%
REACTOME_SYNTHESIS_AND_INTERCONVERSION_OF_NUCLEOTIDE_DI_AND_TRIPHOSPHATES	REACTOME_SYNTHESIS_AND_INTERCONVERSION_OF_NUCLEOTIDE_DI_AND_TRIPHOSPHATES		16	0.670394	1.46425	0.049217	0.0834824	1	673	tags=38%, list=4%, signal=39%
REACTOME_RESOLUTION_OF_AP_SITES_VIA_THE_MULTIPLE_NUCLEOTIDE_PATCH_REPLACEMENT_PATHWAY	REACTOME_RESOLUTION_OF_AP_SITES_VIA_THE_MULTIPLE_NUCLEOTIDE_PATCH_REPLACEMENT_PATHWAY		17	0.652529	1.45407	0.0519187	0.0897422	1	2717	tags=41%, list=17%, signal=49%
REACTOME_DESTABILIZATION_OF_MRNA_BY_KSRP	REACTOME_DESTABILIZATION_OF_MRNA_BY_KSRP		17	0.652219	1.4498	0.0822785	0.0921554	1	2330	tags=53%, list=14%, signal=62%
REACTOME_FACTORS_INVOLVED_IN_MEGAKARYOCYTE_DEVELOPMENT_AND_PLATELET_PRODUCTION	REACTOME_FACTORS_INVOLVED_IN_MEGAKARYOCYTE_DEVELOPMENT_AND_PLATELET_PRODUCTION		97	0.461664	1.44589	0.0216867	0.0941319	1	1612	tags=23%, list=10%, signal=25%
KEGG_BASAL_TRANSCRIPTION_FACTORS	KEGG_BASAL_TRANSCRIPTION_FACTORS		28	0.587384	1.44304	0.0490405	0.095558	1	2979	tags=50%, list=18%, signal=61%
PID_BETA_CATENIN_DEG_PATHWAY	PID_BETA_CATENIN_DEG_PATHWAY		17	0.640302	1.44181	0.0753138	0.0958898	1	2820	tags=41%, list=17%, signal=50%
PID_FOXO_PATHWAY	PID_FOXO_PATHWAY		45	0.52665	1.44162	0.0236559	0.0954876	1	1087	tags=20%, list=7%, signal=21%
REACTOME_ACTIVATED_TAK1_MEDIATES_P38_MAPK_ACTIVATION	REACTOME_ACTIVATED_TAK1_MEDIATES_P38_MAPK_ACTIVATION		16	0.646504	1.43553	0.0603448	0.0992564	1	2330	tags=31%, list=14%, signal=36%
REACTOME_TGF_BETA_RECEPTOR_SIGNALING_ACTIVATES_SMADS	REACTOME_TGF_BETA_RECEPTOR_SIGNALING_ACTIVATES_SMADS		24	0.583251	1.43549	0.0623656	0.098731	1	1050	tags=21%, list=6%, signal=22%
REACTOME_GLUCOSE_TRANSPORT	REACTOME_GLUCOSE_TRANSPORT		36	0.553433	1.43412	0.0417537	0.099123	1	3031	tags=53%, list=19%, signal=65%
REACTOME_MRNA_CAPPING	REACTOME_MRNA_CAPPING		27	0.585728	1.42633	0.0519187	0.104554	1	3763	tags=67%, list=23%, signal=86%
REACTOME_RNA_POL_III_TRANSCRIPTION_INITIATION_FROM_TYPE_2_PROMOTER	REACTOME_RNA_POL_III_TRANSCRIPTION_INITIATION_FROM_TYPE_2_PROMOTER		23	0.597295	1.42424	0.0615385	0.105496	1	3185	tags=61%, list=19%, signal=75%
REACTOME_DESTABILIZATION_OF_MRNA_BY_BRF1	REACTOME_DESTABILIZATION_OF_MRNA_BY_BRF1		17	0.636216	1.42415	0.0638766	0.105018	1	2288	tags=53%, list=14%, signal=61%
PID_ILK_PATHWAY	PID_ILK_PATHWAY		44	0.519628	1.41953	0.0443975	0.107849	1	1768	tags=32%, list=11%, signal=36%
REACTOME_ELONGATION_ARREST_AND_RECOVERY	REACTOME_ELONGATION_ARREST_AND_RECOVERY		24	0.589946	1.4177	0.0782609	0.108821	1	3460	tags=54%, list=21%, signal=69%
REACTOME_SIGNALING_BY_TGF_BETA_RECEPTOR_COMPLEX	REACTOME_SIGNALING_BY_TGF_BETA_RECEPTOR_COMPLEX		60	0.489541	1.41066	0.0290828	0.11361	1	2557	tags=32%, list=16%, signal=37%
PID_TELOMERASE_PATHWAY	PID_TELOMERASE_PATHWAY		63	0.488231	1.40927	0.0337349	0.11418	1	1943	tags=33%, list=12%, signal=38%
REACTOME_PERK_REGULATED_GENE_EXPRESSION	REACTOME_PERK_REGULATED_GENE_EXPRESSION		25	0.578685	1.40827	0.0683761	0.114424	1	2288	tags=36%, list=14%, signal=42%
REACTOME_NOD1_2_SIGNALING_PATHWAY	REACTOME_NOD1_2_SIGNALING_PATHWAY		27	0.56645	1.40483	0.0645833	0.11663	1	2330	tags=26%, list=14%, signal=30%
KEGG_DRUG_METABOLISM_OTHER_ENZYMES	KEGG_DRUG_METABOLISM_OTHER_ENZYMES		20	0.607666	1.40447	0.0769231	0.116292	1	672	tags=15%, list=4%, signal=16%
REACTOME_RNA_POL_III_CHAIN_ELONGATION	REACTOME_RNA_POL_III_CHAIN_ELONGATION		17	0.619133	1.39763	0.0821053	0.12132	1	3185	tags=53%, list=19%, signal=66%
REACTOME_ACTIVATION_OF_GENES_BY_ATF4	REACTOME_ACTIVATION_OF_GENES_BY_ATF4		22	0.590636	1.39377	0.0476191	0.123788	1	2288	tags=36%, list=14%, signal=42%
KEGG_SMALL_CELL_LUNG_CANCER	KEGG_SMALL_CELL_LUNG_CANCER		80	0.464666	1.38926	0.0286344	0.126965	1	2349	tags=26%, list=14%, signal=30%
REACTOME_METABOLISM_OF_AMINO_ACIDS_AND_DERIVATIVES	REACTOME_METABOLISM_OF_AMINO_ACIDS_AND_DERIVATIVES		155	0.416035	1.38743	0.0216346	0.128025	1	1471	tags=23%, list=9%, signal=25%
PID_NFKAPPAB_CANONICAL_PATHWAY	PID_NFKAPPAB_CANONICAL_PATHWAY		23	0.579701	1.37964	0.0657596	0.134312	1	1870	tags=22%, list=11%, signal=25%
REACTOME_INTERFERON_SIGNALING	REACTOME_INTERFERON_SIGNALING		109	0.436832	1.37572	0.0244499	0.13704	1	1725	tags=25%, list=11%, signal=28%
BIOCARTA_CTCF_PATHWAY	BIOCARTA_CTCF_PATHWAY		21	0.57396	1.37428	0.0769231	0.1376	1	1766	tags=33%, list=11%, signal=37%
PID_DELTA_NP63_PATHWAY	PID_DELTA_NP63_PATHWAY		40	0.519505	1.37403	0.0466667	0.137183	1	740	tags=18%, list=5%, signal=18%
REACTOME_CLASS_I_MHC_MEDIATED_ANTIGEN_PROCESSING_PRESENTATION	REACTOME_CLASS_I_MHC_MEDIATED_ANTIGEN_PROCESSING_PRESENTATION		213	0.404883	1.3734	0.00252525	0.137097	1	2156	tags=29%, list=13%, signal=33%
REACTOME_TRANSCRIPTIONAL_ACTIVITY_OF_SMAD2_SMAD3_SMAD4_HETEROTRIMER	REACTOME_TRANSCRIPTIONAL_ACTIVITY_OF_SMAD2_SMAD3_SMAD4_HETEROTRIMER		36	0.517839	1.37154	0.0774648	0.138188	1	2557	tags=36%, list=16%, signal=43%
REACTOME_SIGNALING_BY_CONSTITUTIVELY_ACTIVE_EGFR	REACTOME_SIGNALING_BY_CONSTITUTIVELY_ACTIVE_EGFR		16	0.613705	1.36597	0.101952	0.142978	1	1750	tags=38%, list=11%, signal=42%
PID_IL2_PI3K_PATHWAY	PID_IL2_PI3K_PATHWAY		31	0.531705	1.35903	0.088843	0.148889	1	2193	tags=29%, list=13%, signal=33%
PID_CMYB_PATHWAY	PID_CMYB_PATHWAY		70	0.457393	1.35282	0.0307018	0.154058	1	1744	tags=23%, list=11%, signal=25%
REACTOME_DESTABILIZATION_OF_MRNA_BY_TRISTETRAPROLIN_TTP	REACTOME_DESTABILIZATION_OF_MRNA_BY_TRISTETRAPROLIN_TTP		17	0.608031	1.35095	0.113445	0.155153	1	2288	tags=47%, list=14%, signal=55%
REACTOME_DOWNREGULATION_OF_SMAD2_3_SMAD4_TRANSCRIPTIONAL_ACTIVITY	REACTOME_DOWNREGULATION_OF_SMAD2_3_SMAD4_TRANSCRIPTIONAL_ACTIVITY		19	0.585476	1.35029	0.11991	0.155087	1	1407	tags=32%, list=9%, signal=35%
REACTOME_FORMATION_OF_INCISION_COMPLEX_IN_GG_NER	REACTOME_FORMATION_OF_INCISION_COMPLEX_IN_GG_NER		20	0.566276	1.34783	0.123043	0.156698	1	1875	tags=40%, list=11%, signal=45%
BIOCARTA_MTOR_PATHWAY	BIOCARTA_MTOR_PATHWAY		23	0.55592	1.34636	0.117271	0.157442	1	1766	tags=39%, list=11%, signal=44%
REACTOME_POST_CHAPERONIN_TUBULIN_FOLDING_PATHWAY	REACTOME_POST_CHAPERONIN_TUBULIN_FOLDING_PATHWAY		15	0.606229	1.3392	0.109409	0.163894	1	928	tags=27%, list=6%, signal=28%
REACTOME_PYRIMIDINE_METABOLISM	REACTOME_PYRIMIDINE_METABOLISM		21	0.577974	1.33354	0.110151	0.169325	1	2719	tags=24%, list=17%, signal=29%
PID_MYC_PATHWAY	PID_MYC_PATHWAY		23	0.55217	1.32909	0.111828	0.173223	1	2674	tags=43%, list=16%, signal=52%
KEGG_HEDGEHOG_SIGNALING_PATHWAY	KEGG_HEDGEHOG_SIGNALING_PATHWAY		47	0.483741	1.32894	0.090708	0.172526	1	3113	tags=36%, list=19%, signal=45%
PID_FANCONI_PATHWAY	PID_FANCONI_PATHWAY		44	0.491278	1.32548	0.0800915	0.175263	1	2824	tags=52%, list=17%, signal=63%
PID_BETA_CATENIN_NUC_PATHWAY	PID_BETA_CATENIN_NUC_PATHWAY		67	0.454407	1.31936	0.0700935	0.180872	1	1900	tags=30%, list=12%, signal=34%
KEGG_CHRONIC_MYELOID_LEUKEMIA	KEGG_CHRONIC_MYELOID_LEUKEMIA		68	0.441476	1.31829	0.0659091	0.18116	1	2557	tags=31%, list=16%, signal=36%
PID_IL2_STAT5_PATHWAY	PID_IL2_STAT5_PATHWAY		23	0.550279	1.31745	0.131868	0.181208	1	2178	tags=26%, list=13%, signal=30%
WNT_SIGNALING	WNT_SIGNALING		81	0.4327	1.31411	0.0538117	0.184222	1	2051	tags=26%, list=13%, signal=29%
REACTOME_RESPIRATORY_ELECTRON_TRANSPORT_ATP_SYNTHESIS_BY_CHEMIOSMOTIC_COUPLING_AND_HEAT_PRODUCTION_BY_UNCOUPLING_PROTEINS_	REACTOME_RESPIRATORY_ELECTRON_TRANSPORT_ATP_SYNTHESIS_BY_CHEMIOSMOTIC_COUPLING_AND_HEAT_PRODUCTION_BY_UNCOUPLING_PROTEINS_		74	0.4396	1.3106	0.0607966	0.187181	1	1681	tags=34%, list=10%, signal=37%
REACTOME_FRS2_MEDIATED_CASCADE	REACTOME_FRS2_MEDIATED_CASCADE		25	0.536047	1.30751	0.111354	0.189792	1	581	tags=12%, list=4%, signal=12%
REACTOME_DOWNSTREAM_TCR_SIGNALING	REACTOME_DOWNSTREAM_TCR_SIGNALING		23	0.550292	1.30127	0.128964	0.196054	1	1608	tags=22%, list=10%, signal=24%
PID_ERA_GENOMIC_PATHWAY	PID_ERA_GENOMIC_PATHWAY		59	0.459405	1.29829	0.0964706	0.198673	1	1842	tags=32%, list=11%, signal=36%
REACTOME_NEGATIVE_REGULATORS_OF_RIG_I_MDA5_SIGNALING	REACTOME_NEGATIVE_REGULATORS_OF_RIG_I_MDA5_SIGNALING		26	0.511345	1.29735	0.11879	0.198898	1	836	tags=15%, list=5%, signal=16%
KEGG_PARKINSONS_DISEASE	KEGG_PARKINSONS_DISEASE		104	0.410925	1.29305	0.0629213	0.203008	1	1376	tags=26%, list=8%, signal=28%
BIOCARTA_MITOCHONDRIA_PATHWAY	BIOCARTA_MITOCHONDRIA_PATHWAY		21	0.546772	1.28849	0.131519	0.20738	1	633	tags=14%, list=4%, signal=15%
KEGG_AMINOACYL_TRNA_BIOSYNTHESIS	KEGG_AMINOACYL_TRNA_BIOSYNTHESIS		41	0.481524	1.28588	0.117647	0.209526	1	2531	tags=37%, list=15%, signal=43%
REACTOME_CYTOKINE_SIGNALING_IN_IMMUNE_SYSTEM	REACTOME_CYTOKINE_SIGNALING_IN_IMMUNE_SYSTEM		198	0.373603	1.27859	0.0336538	0.217451	1	1750	tags=19%, list=11%, signal=21%
KEGG_HUNTINGTONS_DISEASE	KEGG_HUNTINGTONS_DISEASE		153	0.389218	1.27305	0.049763	0.223631	1	1624	tags=24%, list=10%, signal=27%
ST_PHOSPHOINOSITIDE_3_KINASE_PATHWAY	ST_PHOSPHOINOSITIDE_3_KINASE_PATHWAY		32	0.499381	1.26129	0.144989	0.237862	1	2318	tags=34%, list=14%, signal=40%
REACTOME_CONVERSION_FROM_APC_C_CDC20_TO_APC_C_CDH1_IN_LATE_ANAPHASE	REACTOME_CONVERSION_FROM_APC_C_CDC20_TO_APC_C_CDH1_IN_LATE_ANAPHASE		16	0.556568	1.25682	0.198257	0.242852	1	1447	tags=25%, list=9%, signal=27%
PID_P38_MK2_PATHWAY	PID_P38_MK2_PATHWAY		21	0.539025	1.24844	0.16269	0.253044	1	2488	tags=43%, list=15%, signal=50%
REACTOME_SHC_MEDIATED_CASCADE	REACTOME_SHC_MEDIATED_CASCADE		17	0.563136	1.2454	0.189542	0.256104	1	1424	tags=18%, list=9%, signal=19%
BIOCARTA_CHEMICAL_PATHWAY	BIOCARTA_CHEMICAL_PATHWAY		21	0.530932	1.24284	0.190265	0.258715	1	2530	tags=38%, list=15%, signal=45%
PID_P53_DOWNSTREAM_PATHWAY	PID_P53_DOWNSTREAM_PATHWAY		114	0.390259	1.24032	0.0948905	0.261168	1	2349	tags=24%, list=14%, signal=27%
REACTOME_INSULIN_RECEPTOR_SIGNALLING_CASCADE	REACTOME_INSULIN_RECEPTOR_SIGNALLING_CASCADE		71	0.419393	1.23886	0.115741	0.262021	1	2195	tags=20%, list=13%, signal=23%
PID_HEDGEHOG_GLI_PATHWAY	PID_HEDGEHOG_GLI_PATHWAY		46	0.438802	1.2151	0.157534	0.295711	1	2624	tags=39%, list=16%, signal=46%
KEGG_PATHWAYS_IN_CANCER	KEGG_PATHWAYS_IN_CANCER		286	0.342383	1.21268	0.0544554	0.298241	1	2000	tags=20%, list=12%, signal=22%
REACTOME_GENERIC_TRANSCRIPTION_PATHWAY	REACTOME_GENERIC_TRANSCRIPTION_PATHWAY		133	0.376636	1.2107	0.0907127	0.300038	1	2620	tags=26%, list=16%, signal=30%
REACTOME_PURINE_METABOLISM	REACTOME_PURINE_METABOLISM		31	0.482882	1.20932	0.199153	0.300835	1	3038	tags=42%, list=19%, signal=51%
PID_NFAT_3PATHWAY	PID_NFAT_3PATHWAY		52	0.432551	1.20546	0.154709	0.305799	1	633	tags=12%, list=4%, signal=12%
REACTOME_RNA_POL_III_TRANSCRIPTION_TERMINATION	REACTOME_RNA_POL_III_TRANSCRIPTION_TERMINATION		19	0.529	1.2032	0.22547	0.307973	1	3185	tags=53%, list=19%, signal=65%
REACTOME_TCR_SIGNALING	REACTOME_TCR_SIGNALING		39	0.454789	1.19881	0.190909	0.313818	1	2022	tags=21%, list=12%, signal=23%
PID_IGF1_PATHWAY	PID_IGF1_PATHWAY		29	0.479537	1.19439	0.2	0.319891	1	2193	tags=31%, list=13%, signal=36%
KEGG_PROSTATE_CANCER	KEGG_PROSTATE_CANCER		81	0.398102	1.19131	0.143577	0.323636	1	2349	tags=28%, list=14%, signal=33%
REACTOME_DEADENYLATION_OF_MRNA	REACTOME_DEADENYLATION_OF_MRNA		18	0.517641	1.1817	0.247899	0.338111	1	2585	tags=50%, list=16%, signal=59%
REACTOME_ADAPTIVE_IMMUNE_SYSTEM	REACTOME_ADAPTIVE_IMMUNE_SYSTEM		431	0.320549	1.17786	0.0377359	0.342961	1	2263	tags=23%, list=14%, signal=26%
REACTOME_NOTCH1_INTRACELLULAR_DOMAIN_REGULATES_TRANSCRIPTION	REACTOME_NOTCH1_INTRACELLULAR_DOMAIN_REGULATES_TRANSCRIPTION		41	0.446418	1.17404	0.218341	0.348171	1	1456	tags=32%, list=9%, signal=35%
REACTOME_OXYGEN_DEPENDENT_PROLINE_HYDROXYLATION_OF_HYPOXIA_INDUCIBLE_FACTOR_ALPHA	REACTOME_OXYGEN_DEPENDENT_PROLINE_HYDROXYLATION_OF_HYPOXIA_INDUCIBLE_FACTOR_ALPHA		15	0.541837	1.16836	0.250996	0.356332	1	836	tags=27%, list=5%, signal=28%
REACTOME_PROLONGED_ERK_ACTIVATION_EVENTS	REACTOME_PROLONGED_ERK_ACTIVATION_EVENTS		17	0.513361	1.16832	0.259259	0.355016	1	922	tags=12%, list=6%, signal=12%
BIOCARTA_ATRBRCA_PATHWAY	BIOCARTA_ATRBRCA_PATHWAY		20	0.497401	1.16494	0.255079	0.35928	1	2390	tags=35%, list=15%, signal=41%
KEGG_WNT_SIGNALING_PATHWAY	KEGG_WNT_SIGNALING_PATHWAY		132	0.361081	1.16004	0.158351	0.366153	1	2228	tags=24%, list=14%, signal=28%
REACTOME_MYOGENESIS	REACTOME_MYOGENESIS		22	0.486989	1.15849	0.255507	0.367418	1	2950	tags=50%, list=18%, signal=61%
REACTOME_RESPIRATORY_ELECTRON_TRANSPORT	REACTOME_RESPIRATORY_ELECTRON_TRANSPORT		60	0.404873	1.15448	0.202151	0.372908	1	1376	tags=30%, list=8%, signal=33%
REACTOME_ARMS_MEDIATED_ACTIVATION	REACTOME_ARMS_MEDIATED_ACTIVATION		15	0.535308	1.14509	0.304147	0.388004	1	922	tags=13%, list=6%, signal=14%
REACTOME_REGULATION_OF_HYPOXIA_INDUCIBLE_FACTOR_HIF_BY_OXYGEN	REACTOME_REGULATION_OF_HYPOXIA_INDUCIBLE_FACTOR_HIF_BY_OXYGEN		20	0.497549	1.13637	0.284536	0.402711	1	836	tags=20%, list=5%, signal=21%
PID_BMP_PATHWAY	PID_BMP_PATHWAY		40	0.421108	1.13095	0.264775	0.411016	1	1302	tags=15%, list=8%, signal=16%
KEGG_TYROSINE_METABOLISM	KEGG_TYROSINE_METABOLISM		29	0.443259	1.128	0.268657	0.414649	1	1633	tags=21%, list=10%, signal=23%
PID_HIV_NEF_PATHWAY	PID_HIV_NEF_PATHWAY		34	0.438444	1.12694	0.277419	0.415015	1	1746	tags=18%, list=11%, signal=20%
BIOCARTA_P53_PATHWAY	BIOCARTA_P53_PATHWAY		15	0.500157	1.1239	0.32043	0.419185	1	1870	tags=47%, list=11%, signal=53%
BIOCARTA_MPR_PATHWAY	BIOCARTA_MPR_PATHWAY		31	0.43847	1.12277	0.26477	0.419664	1	1491	tags=23%, list=9%, signal=25%
KEGG_PATHOGENIC_ESCHERICHIA_COLI_INFECTION	KEGG_PATHOGENIC_ESCHERICHIA_COLI_INFECTION		46	0.412869	1.12215	0.270693	0.419438	1	2784	tags=35%, list=17%, signal=42%
KEGG_SELENOAMINO_ACID_METABOLISM	KEGG_SELENOAMINO_ACID_METABOLISM		23	0.480511	1.12206	0.306667	0.418048	1	1780	tags=35%, list=11%, signal=39%
PID_SMAD2_3NUCLEAR_PATHWAY	PID_SMAD2_3NUCLEAR_PATHWAY		67	0.381015	1.12194	0.254079	0.416693	1	2770	tags=37%, list=17%, signal=45%
REACTOME_PKB_MEDIATED_EVENTS	REACTOME_PKB_MEDIATED_EVENTS		28	0.449727	1.11616	0.289238	0.425909	1	2486	tags=32%, list=15%, signal=38%
PID_AR_TF_PATHWAY	PID_AR_TF_PATHWAY		46	0.405248	1.11275	0.300231	0.430608	1	2330	tags=41%, list=14%, signal=48%
SIG_INSULIN_RECEPTOR_PATHWAY_IN_CARDIAC_MYOCYTES	SIG_INSULIN_RECEPTOR_PATHWAY_IN_CARDIAC_MYOCYTES		45	0.404739	1.11024	0.285714	0.433832	1	2374	tags=33%, list=14%, signal=39%
REACTOME_RNA_POL_III_TRANSCRIPTION	REACTOME_RNA_POL_III_TRANSCRIPTION		32	0.432189	1.10937	0.293333	0.433882	1	3185	tags=53%, list=19%, signal=66%
REACTOME_IL1_SIGNALING	REACTOME_IL1_SIGNALING		34	0.430642	1.10937	0.285714	0.432302	1	1087	tags=15%, list=7%, signal=16%
SIG_PIP3_SIGNALING_IN_CARDIAC_MYOCTES	SIG_PIP3_SIGNALING_IN_CARDIAC_MYOCTES		62	0.383268	1.10672	0.277419	0.435617	1	2519	tags=31%, list=15%, signal=36%
BIOCARTA_RARRXR_PATHWAY	BIOCARTA_RARRXR_PATHWAY		15	0.516467	1.10305	0.348115	0.441313	1	2214	tags=47%, list=14%, signal=54%
KEGG_NOTCH_SIGNALING_PATHWAY	KEGG_NOTCH_SIGNALING_PATHWAY		46	0.396638	1.10004	0.297872	0.445283	1	3126	tags=46%, list=19%, signal=56%
BIOCARTA_RACCYCD_PATHWAY	BIOCARTA_RACCYCD_PATHWAY		25	0.453768	1.0971	0.307217	0.449288	1	1608	tags=20%, list=10%, signal=22%
KEGG_OXIDATIVE_PHOSPHORYLATION	KEGG_OXIDATIVE_PHOSPHORYLATION		103	0.34986	1.09234	0.254902	0.456666	1	1376	tags=25%, list=8%, signal=27%
PID_INSULIN_PATHWAY	PID_INSULIN_PATHWAY		43	0.393926	1.09057	0.294492	0.458445	1	2374	tags=28%, list=14%, signal=33%
KEGG_ENDOMETRIAL_CANCER	KEGG_ENDOMETRIAL_CANCER		49	0.387348	1.09041	0.275109	0.457131	1	1900	tags=27%, list=12%, signal=30%
KEGG_THYROID_CANCER	KEGG_THYROID_CANCER		26	0.448083	1.0874	0.317495	0.46155	1	1970	tags=31%, list=12%, signal=35%
REACTOME_SHC1_EVENTS_IN_ERBB4_SIGNALING	REACTOME_SHC1_EVENTS_IN_ERBB4_SIGNALING		18	0.475351	1.08197	0.354772	0.470645	1	10	tags=6%, list=0%, signal=6%
KEGG_NICOTINATE_AND_NICOTINAMIDE_METABOLISM	KEGG_NICOTINATE_AND_NICOTINAMIDE_METABOLISM		18	0.468918	1.08104	0.376443	0.470845	1	2719	tags=28%, list=17%, signal=33%
KEGG_VIRAL_MYOCARDITIS	KEGG_VIRAL_MYOCARDITIS		41	0.410023	1.07699	0.338673	0.477356	1	1187	tags=12%, list=7%, signal=13%
KEGG_BLADDER_CANCER	KEGG_BLADDER_CANCER		36	0.405584	1.07415	0.331849	0.481531	1	740	tags=11%, list=5%, signal=12%
REACTOME_SIGNALING_BY_ERBB4	REACTOME_SIGNALING_BY_ERBB4		78	0.361625	1.07301	0.317647	0.482164	1	2335	tags=22%, list=14%, signal=25%
KEGG_COLORECTAL_CANCER	KEGG_COLORECTAL_CANCER		61	0.374909	1.06918	0.326531	0.488372	1	1900	tags=26%, list=12%, signal=30%
BIOCARTA_ALK_PATHWAY	BIOCARTA_ALK_PATHWAY		33	0.413862	1.06915	0.339246	0.486734	1	1948	tags=21%, list=12%, signal=24%
REACTOME_NEGATIVE_REGULATION_OF_FGFR_SIGNALING	REACTOME_NEGATIVE_REGULATION_OF_FGFR_SIGNALING		26	0.435929	1.06005	0.376596	0.503278	1	1750	tags=27%, list=11%, signal=30%
REACTOME_TCA_CYCLE_AND_RESPIRATORY_ELECTRON_TRANSPORT	REACTOME_TCA_CYCLE_AND_RESPIRATORY_ELECTRON_TRANSPORT		106	0.337345	1.05883	0.326437	0.504035	1	1376	tags=24%, list=8%, signal=26%
REACTOME_RNA_POL_III_TRANSCRIPTION_INITIATION_FROM_TYPE_3_PROMOTER	REACTOME_RNA_POL_III_TRANSCRIPTION_INITIATION_FROM_TYPE_3_PROMOTER		25	0.429915	1.05777	0.376344	0.5044	1	3185	tags=48%, list=19%, signal=59%
REACTOME_IL_2_SIGNALING	REACTOME_IL_2_SIGNALING		32	0.409661	1.05638	0.366167	0.505528	1	1560	tags=13%, list=10%, signal=14%
KEGG_CYTOSOLIC_DNA_SENSING_PATHWAY	KEGG_CYTOSOLIC_DNA_SENSING_PATHWAY		35	0.408639	1.05564	0.38806	0.505313	1	2118	tags=20%, list=13%, signal=23%
BIOCARTA_TEL_PATHWAY	BIOCARTA_TEL_PATHWAY		17	0.478172	1.05367	0.399543	0.50757	1	1880	tags=35%, list=11%, signal=40%
PID_TOLL_ENDOGENOUS_PATHWAY	PID_TOLL_ENDOGENOUS_PATHWAY		21	0.436142	1.03947	0.401302	0.53518	1	1087	tags=14%, list=7%, signal=15%
KEGG_TGF_BETA_SIGNALING_PATHWAY	KEGG_TGF_BETA_SIGNALING_PATHWAY		76	0.347002	1.03941	0.364465	0.533527	1	2672	tags=29%, list=16%, signal=34%
PID_HIF1A_PATHWAY	PID_HIF1A_PATHWAY		17	0.46643	1.038	0.410788	0.534504	1	813	tags=24%, list=5%, signal=25%
REACTOME_RIG_I_MDA5_MEDIATED_INDUCTION_OF_IFN_ALPHA_BETA_PATHWAYS	REACTOME_RIG_I_MDA5_MEDIATED_INDUCTION_OF_IFN_ALPHA_BETA_PATHWAYS		51	0.375517	1.03396	0.394558	0.541303	1	1741	tags=16%, list=11%, signal=17%
REACTOME_MYD88_MAL_CASCADE_INITIATED_ON_PLASMA_MEMBRANE	REACTOME_MYD88_MAL_CASCADE_INITIATED_ON_PLASMA_MEMBRANE		75	0.344683	1.03195	0.370023	0.543741	1	1087	tags=13%, list=7%, signal=14%
BIOCARTA_ARF_PATHWAY	BIOCARTA_ARF_PATHWAY		15	0.471331	1.02887	0.42348	0.548437	1	2505	tags=33%, list=15%, signal=39%
BIOCARTA_GSK3_PATHWAY	BIOCARTA_GSK3_PATHWAY		27	0.419255	1.0282	0.400447	0.548138	1	1744	tags=19%, list=11%, signal=21%
REACTOME_GRB2_EVENTS_IN_ERBB2_SIGNALING	REACTOME_GRB2_EVENTS_IN_ERBB2_SIGNALING		20	0.435624	1.02806	0.432432	0.546693	1	10	tags=5%, list=0%, signal=5%
PID_PS1_PATHWAY	PID_PS1_PATHWAY		46	0.372589	1.02667	0.401302	0.547765	1	435	tags=11%, list=3%, signal=11%
BIOCARTA_ATM_PATHWAY	BIOCARTA_ATM_PATHWAY		18	0.446459	1.02287	0.427146	0.554007	1	2505	tags=50%, list=15%, signal=59%
SIG_CHEMOTAXIS	SIG_CHEMOTAXIS		39	0.38394	1.02256	0.426752	0.552807	1	2780	tags=33%, list=17%, signal=40%
BIOCARTA_AKT_PATHWAY	BIOCARTA_AKT_PATHWAY		19	0.442605	1.02194	0.423246	0.552389	1	1693	tags=26%, list=10%, signal=29%
REACTOME_INTRINSIC_PATHWAY_FOR_APOPTOSIS	REACTOME_INTRINSIC_PATHWAY_FOR_APOPTOSIS		27	0.405342	1.02184	0.426991	0.550811	1	633	tags=15%, list=4%, signal=15%
REACTOME_TRAF6_MEDIATED_INDUCTION_OF_NFKB_AND_MAP_KINASES_UPON_TLR7_8_OR_9_ACTIVATION	REACTOME_TRAF6_MEDIATED_INDUCTION_OF_NFKB_AND_MAP_KINASES_UPON_TLR7_8_OR_9_ACTIVATION		67	0.350382	1.02098	0.397778	0.550794	1	1087	tags=15%, list=7%, signal=16%
PID_WNT_CANONICAL_PATHWAY	PID_WNT_CANONICAL_PATHWAY		20	0.453565	1.02006	0.414433	0.550881	1	3813	tags=45%, list=23%, signal=59%
BIOCARTA_MTA3_PATHWAY	BIOCARTA_MTA3_PATHWAY		17	0.460999	1.01842	0.452083	0.552635	1	1008	tags=24%, list=6%, signal=25%
BIOCARTA_EIF4_PATHWAY	BIOCARTA_EIF4_PATHWAY		24	0.413112	1.01753	0.418455	0.552608	1	1766	tags=29%, list=11%, signal=33%
PID_TGFBR_PATHWAY	PID_TGFBR_PATHWAY		55	0.356365	1.01018	0.460251	0.566699	1	3720	tags=38%, list=23%, signal=49%
ST_P38_MAPK_PATHWAY	ST_P38_MAPK_PATHWAY		36	0.387075	1.00746	0.449664	0.570732	1	2330	tags=25%, list=14%, signal=29%
PID_REG_GR_PATHWAY	PID_REG_GR_PATHWAY		62	0.349513	1.00541	0.441589	0.573372	1	1754	tags=27%, list=11%, signal=31%
PID_VEGFR1_2_PATHWAY	PID_VEGFR1_2_PATHWAY		68	0.344787	1.00262	0.437778	0.57746	1	1750	tags=21%, list=11%, signal=23%
PID_PI3KCI_AKT_PATHWAY	PID_PI3KCI_AKT_PATHWAY		34	0.384309	1.00216	0.436403	0.576703	1	2318	tags=32%, list=14%, signal=38%
ST_T_CELL_SIGNAL_TRANSDUCTION	ST_T_CELL_SIGNAL_TRANSDUCTION		40	0.37333	0.998586	0.454338	0.582691	1	2519	tags=28%, list=15%, signal=32%
REACTOME_SHC_RELATED_EVENTS	REACTOME_SHC_RELATED_EVENTS		15	0.458057	0.989915	0.460699	0.600028	1	10	tags=7%, list=0%, signal=7%
PID_FRA_PATHWAY	PID_FRA_PATHWAY		27	0.394519	0.988552	0.459276	0.600969	1	84	tags=7%, list=1%, signal=7%
PID_CASPASE_PATHWAY	PID_CASPASE_PATHWAY		47	0.35598	0.980619	0.498824	0.61665	1	1746	tags=19%, list=11%, signal=21%
REACTOME_SIGNALING_BY_SCF_KIT	REACTOME_SIGNALING_BY_SCF_KIT		70	0.335411	0.979928	0.46028	0.61623	1	1766	tags=17%, list=11%, signal=19%
REACTOME_SIGNALING_BY_NOTCH1	REACTOME_SIGNALING_BY_NOTCH1		64	0.329723	0.975602	0.494226	0.623797	1	2798	tags=36%, list=17%, signal=43%
REACTOME_ACTIVATED_TLR4_SIGNALLING	REACTOME_ACTIVATED_TLR4_SIGNALLING		83	0.32849	0.972052	0.487298	0.629705	1	1087	tags=12%, list=7%, signal=13%
REACTOME_AMINO_ACID_TRANSPORT_ACROSS_THE_PLASMA_MEMBRANE	REACTOME_AMINO_ACID_TRANSPORT_ACROSS_THE_PLASMA_MEMBRANE		27	0.390854	0.963478	0.487069	0.647012	1	711	tags=7%, list=4%, signal=8%
REACTOME_NUCLEOTIDE_BINDING_DOMAIN_LEUCINE_RICH_REPEAT_CONTAINING_RECEPTOR_NLR_SIGNALING_PATHWAYS	REACTOME_NUCLEOTIDE_BINDING_DOMAIN_LEUCINE_RICH_REPEAT_CONTAINING_RECEPTOR_NLR_SIGNALING_PATHWAYS		39	0.359264	0.962954	0.485646	0.64619	1	1748	tags=21%, list=11%, signal=23%
REACTOME_NFKB_AND_MAP_KINASES_ACTIVATION_MEDIATED_BY_TLR4_SIGNALING_REPERTOIRE	REACTOME_NFKB_AND_MAP_KINASES_ACTIVATION_MEDIATED_BY_TLR4_SIGNALING_REPERTOIRE		66	0.331628	0.962451	0.496403	0.645357	1	1087	tags=14%, list=7%, signal=15%
REACTOME_CIRCADIAN_CLOCK	REACTOME_CIRCADIAN_CLOCK		47	0.350889	0.96152	0.525532	0.645516	1	2820	tags=32%, list=17%, signal=38%
KEGG_MELANOMA	KEGG_MELANOMA		57	0.336847	0.958887	0.519565	0.649442	1	2349	tags=18%, list=14%, signal=20%
REACTOME_PI3K_CASCADE	REACTOME_PI3K_CASCADE		56	0.329769	0.957588	0.520788	0.650326	1	2195	tags=20%, list=13%, signal=23%
REACTOME_TAK1_ACTIVATES_NFKB_BY_PHOSPHORYLATION_AND_ACTIVATION_OF_IKKS_COMPLEX	REACTOME_TAK1_ACTIVATES_NFKB_BY_PHOSPHORYLATION_AND_ACTIVATION_OF_IKKS_COMPLEX		20	0.409178	0.954012	0.526971	0.656446	1	1608	tags=20%, list=10%, signal=22%
REACTOME_SIGNALLING_TO_RAS	REACTOME_SIGNALLING_TO_RAS		24	0.395926	0.951799	0.543046	0.659657	1	1748	tags=17%, list=11%, signal=19%
REACTOME_TRIF_MEDIATED_TLR3_SIGNALING	REACTOME_TRIF_MEDIATED_TLR3_SIGNALING		66	0.328071	0.950146	0.570115	0.661414	1	1087	tags=14%, list=7%, signal=15%
REACTOME_INNATE_IMMUNE_SYSTEM	REACTOME_INNATE_IMMUNE_SYSTEM		174	0.280882	0.946772	0.610723	0.666889	1	1996	tags=14%, list=12%, signal=16%
BIOCARTA_VEGF_PATHWAY	BIOCARTA_VEGF_PATHWAY		26	0.382866	0.945383	0.526316	0.668125	1	1782	tags=15%, list=11%, signal=17%
REACTOME_SIGNALING_BY_ILS	REACTOME_SIGNALING_BY_ILS		89	0.309857	0.942149	0.596199	0.67359	1	1750	tags=12%, list=11%, signal=14%
PID_CDC42_PATHWAY	PID_CDC42_PATHWAY		66	0.318925	0.936021	0.591002	0.685759	1	2866	tags=35%, list=17%, signal=42%
REACTOME_TRANSCRIPTIONAL_REGULATION_OF_WHITE_ADIPOCYTE_DIFFERENTIATION	REACTOME_TRANSCRIPTIONAL_REGULATION_OF_WHITE_ADIPOCYTE_DIFFERENTIATION		65	0.321192	0.93505	0.555076	0.685963	1	2278	tags=28%, list=14%, signal=32%
REACTOME_STRIATED_MUSCLE_CONTRACTION	REACTOME_STRIATED_MUSCLE_CONTRACTION		21	0.402846	0.933377	0.564482	0.687705	1	2597	tags=14%, list=16%, signal=17%
KEGG_GLIOMA	KEGG_GLIOMA		59	0.328221	0.9268	0.595843	0.70049	1	2349	tags=24%, list=14%, signal=28%
REACTOME_DIABETES_PATHWAYS	REACTOME_DIABETES_PATHWAYS		113	0.288797	0.923262	0.642697	0.70655	1	2408	tags=24%, list=15%, signal=28%
REACTOME_SIGNALING_BY_INSULIN_RECEPTOR	REACTOME_SIGNALING_BY_INSULIN_RECEPTOR		88	0.301548	0.92206	0.631461	0.707097	1	1424	tags=11%, list=9%, signal=12%
REACTOME_SIGNALING_BY_NOTCH	REACTOME_SIGNALING_BY_NOTCH		90	0.303573	0.920974	0.631461	0.707589	1	2378	tags=29%, list=15%, signal=34%
BIOCARTA_RELA_PATHWAY	BIOCARTA_RELA_PATHWAY		16	0.424874	0.920269	0.559653	0.707076	1	2620	tags=25%, list=16%, signal=30%
KEGG_NON_SMALL_CELL_LUNG_CANCER	KEGG_NON_SMALL_CELL_LUNG_CANCER		50	0.32564	0.911932	0.626804	0.723657	1	2349	tags=20%, list=14%, signal=23%
REACTOME_SIGNALING_BY_FGFR_IN_DISEASE	REACTOME_SIGNALING_BY_FGFR_IN_DISEASE		107	0.283829	0.905571	0.697517	0.736016	1	1766	tags=18%, list=11%, signal=20%
KEGG_ACUTE_MYELOID_LEUKEMIA	KEGG_ACUTE_MYELOID_LEUKEMIA		56	0.320123	0.905293	0.631461	0.734537	1	1965	tags=20%, list=12%, signal=22%
KEGG_CARDIAC_MUSCLE_CONTRACTION	KEGG_CARDIAC_MUSCLE_CONTRACTION		60	0.311542	0.9027	0.652747	0.738279	1	1202	tags=18%, list=7%, signal=20%
REACTOME_PRE_NOTCH_TRANSCRIPTION_AND_TRANSLATION	REACTOME_PRE_NOTCH_TRANSCRIPTION_AND_TRANSLATION		22	0.384651	0.902077	0.599553	0.737685	1	2946	tags=36%, list=18%, signal=44%
PID_NOTCH_PATHWAY	PID_NOTCH_PATHWAY		55	0.316579	0.899183	0.645514	0.742186	1	1016	tags=13%, list=6%, signal=14%
PID_P38_MKK3_6PATHWAY	PID_P38_MKK3_6PATHWAY		24	0.366037	0.89794	0.606316	0.742955	1	2330	tags=25%, list=14%, signal=29%
PID_MTOR_4PATHWAY	PID_MTOR_4PATHWAY		67	0.308146	0.895237	0.665245	0.746575	1	2486	tags=21%, list=15%, signal=25%
BIOCARTA_TNFR2_PATHWAY	BIOCARTA_TNFR2_PATHWAY		18	0.392445	0.894435	0.596916	0.746275	1	1608	tags=22%, list=10%, signal=25%
KEGG_NOD_LIKE_RECEPTOR_SIGNALING_PATHWAY	KEGG_NOD_LIKE_RECEPTOR_SIGNALING_PATHWAY		47	0.326918	0.893053	0.635974	0.747183	1	1748	tags=13%, list=11%, signal=14%
ST_INTERLEUKIN_4_PATHWAY	ST_INTERLEUKIN_4_PATHWAY		20	0.386771	0.890931	0.602592	0.74981	1	1424	tags=15%, list=9%, signal=16%
PID_IL4_2PATHWAY	PID_IL4_2PATHWAY		44	0.323761	0.889993	0.657407	0.749681	1	2659	tags=20%, list=16%, signal=24%
KEGG_INTESTINAL_IMMUNE_NETWORK_FOR_IGA_PRODUCTION	KEGG_INTESTINAL_IMMUNE_NETWORK_FOR_IGA_PRODUCTION		18	0.383134	0.884113	0.631808	0.760327	1	5445	tags=33%, list=33%, signal=50%
REACTOME_MITOCHONDRIAL_TRNA_AMINOACYLATION	REACTOME_MITOCHONDRIAL_TRNA_AMINOACYLATION		21	0.381354	0.883816	0.645923	0.758914	1	2498	tags=29%, list=15%, signal=34%
REACTOME_SIGNALING_BY_FGFR_MUTANTS	REACTOME_SIGNALING_BY_FGFR_MUTANTS		33	0.343014	0.883548	0.631818	0.757358	1	2096	tags=21%, list=13%, signal=24%
PID_IL1_PATHWAY	PID_IL1_PATHWAY		32	0.341153	0.881849	0.62253	0.759037	1	2193	tags=19%, list=13%, signal=22%
REACTOME_UNFOLDED_PROTEIN_RESPONSE	REACTOME_UNFOLDED_PROTEIN_RESPONSE		70	0.297376	0.881373	0.751708	0.758006	1	2387	tags=26%, list=15%, signal=30%
BIOCARTA_DEATH_PATHWAY	BIOCARTA_DEATH_PATHWAY		31	0.350186	0.880552	0.64554	0.757643	1	1746	tags=13%, list=11%, signal=14%
REACTOME_PI_3K_CASCADE	REACTOME_PI_3K_CASCADE		43	0.32779	0.872409	0.662818	0.773149	1	2297	tags=26%, list=14%, signal=30%
PID_CDC42_REG_PATHWAY	PID_CDC42_REG_PATHWAY		28	0.359306	0.870018	0.677632	0.776035	1	1975	tags=18%, list=12%, signal=20%
BIOCARTA_NDKDYNAMIN_PATHWAY	BIOCARTA_NDKDYNAMIN_PATHWAY		18	0.376309	0.869842	0.672802	0.774281	1	1213	tags=22%, list=7%, signal=24%
PID_PI3K_PLC_TRK_PATHWAY	PID_PI3K_PLC_TRK_PATHWAY		32	0.339489	0.86395	0.696099	0.784589	1	1443	tags=19%, list=9%, signal=21%
PID_KIT_PATHWAY	PID_KIT_PATHWAY		47	0.317053	0.86086	0.707547	0.788792	1	1750	tags=13%, list=11%, signal=14%
ST_FAS_SIGNALING_PATHWAY	ST_FAS_SIGNALING_PATHWAY		58	0.299281	0.852859	0.732181	0.803154	1	1636	tags=17%, list=10%, signal=19%
PID_WNT_SIGNALING_PATHWAY	PID_WNT_SIGNALING_PATHWAY		28	0.345657	0.852533	0.718121	0.801646	1	1974	tags=18%, list=12%, signal=20%
BIOCARTA_NO1_PATHWAY	BIOCARTA_NO1_PATHWAY		25	0.354033	0.849994	0.704501	0.804628	1	1491	tags=24%, list=9%, signal=26%
PID_IL3_PATHWAY	PID_IL3_PATHWAY		22	0.355016	0.844359	0.670404	0.813359	1	1424	tags=18%, list=9%, signal=20%
REACTOME_CIRCADIAN_REPRESSION_OF_EXPRESSION_BY_REV_ERBA	REACTOME_CIRCADIAN_REPRESSION_OF_EXPRESSION_BY_REV_ERBA		21	0.357115	0.844196	0.666667	0.81147	1	2620	tags=38%, list=16%, signal=45%
REACTOME_REGULATION_OF_SIGNALING_BY_CBL	REACTOME_REGULATION_OF_SIGNALING_BY_CBL		18	0.372061	0.841125	0.699793	0.815483	1	1750	tags=28%, list=11%, signal=31%
REACTOME_O_LINKED_GLYCOSYLATION_OF_MUCINS	REACTOME_O_LINKED_GLYCOSYLATION_OF_MUCINS		38	0.31317	0.831405	0.745098	0.831552	1	2041	tags=16%, list=12%, signal=18%
BIOCARTA_PTDINS_PATHWAY	BIOCARTA_PTDINS_PATHWAY		22	0.348783	0.829781	0.714922	0.832558	1	1016	tags=18%, list=6%, signal=19%
REACTOME_YAP1_AND_WWTR1_TAZ_STIMULATED_GENE_EXPRESSION	REACTOME_YAP1_AND_WWTR1_TAZ_STIMULATED_GENE_EXPRESSION		21	0.359204	0.829403	0.722343	0.83111	1	2620	tags=33%, list=16%, signal=40%
PID_ECADHERIN_NASCENT_AJ_PATHWAY	PID_ECADHERIN_NASCENT_AJ_PATHWAY		39	0.315623	0.828956	0.745283	0.829676	1	922	tags=10%, list=6%, signal=11%
PID_HIF2PATHWAY	PID_HIF2PATHWAY		32	0.318994	0.827582	0.749465	0.830012	1	2620	tags=22%, list=16%, signal=26%
REACTOME_SIGNALLING_TO_ERKS	REACTOME_SIGNALLING_TO_ERKS		33	0.32131	0.82699	0.760085	0.828847	1	1748	tags=15%, list=11%, signal=17%
PID_ALK1_PATHWAY	PID_ALK1_PATHWAY		24	0.339125	0.817001	0.74946	0.844769	1	1952	tags=25%, list=12%, signal=28%
REACTOME_P75_NTR_RECEPTOR_MEDIATED_SIGNALLING	REACTOME_P75_NTR_RECEPTOR_MEDIATED_SIGNALLING		73	0.271926	0.811462	0.858852	0.85252	1	1641	tags=12%, list=10%, signal=14%
REACTOME_MITOCHONDRIAL_PROTEIN_IMPORT	REACTOME_MITOCHONDRIAL_PROTEIN_IMPORT		46	0.297815	0.81024	0.808463	0.852473	1	2495	tags=30%, list=15%, signal=36%
PID_INTEGRIN3_PATHWAY	PID_INTEGRIN3_PATHWAY		36	0.307371	0.808938	0.794183	0.852504	1	953	tags=6%, list=6%, signal=6%
REACTOME_PLATELET_AGGREGATION_PLUG_FORMATION	REACTOME_PLATELET_AGGREGATION_PLUG_FORMATION		31	0.317976	0.80831	0.781659	0.851376	1	2299	tags=23%, list=14%, signal=26%
PID_RET_PATHWAY	PID_RET_PATHWAY		37	0.302695	0.785409	0.822126	0.886413	1	1424	tags=14%, list=9%, signal=15%
REACTOME_INTEGRIN_ALPHAIIB_BETA3_SIGNALING	REACTOME_INTEGRIN_ALPHAIIB_BETA3_SIGNALING		24	0.318747	0.782378	0.800905	0.888713	1	2299	tags=25%, list=14%, signal=29%
KEGG_APOPTOSIS	KEGG_APOPTOSIS		75	0.260954	0.780473	0.906542	0.889216	1	1870	tags=15%, list=11%, signal=16%
BIOCARTA_RAC1_PATHWAY	BIOCARTA_RAC1_PATHWAY		22	0.325199	0.778819	0.810753	0.889409	1	2388	tags=23%, list=15%, signal=27%
REACTOME_SIGNALING_BY_FGFR1_FUSION_MUTANTS	REACTOME_SIGNALING_BY_FGFR1_FUSION_MUTANTS		17	0.344966	0.778148	0.787611	0.888103	1	2673	tags=35%, list=16%, signal=42%
KEGG_MTOR_SIGNALING_PATHWAY	KEGG_MTOR_SIGNALING_PATHWAY		47	0.277679	0.772377	0.864979	0.893925	1	2486	tags=21%, list=15%, signal=25%
REACTOME_SIGNALING_BY_FGFR1_MUTANTS	REACTOME_SIGNALING_BY_FGFR1_MUTANTS		23	0.315649	0.762708	0.818737	0.905045	1	2673	tags=26%, list=16%, signal=31%
REACTOME_SULFUR_AMINO_ACID_METABOLISM	REACTOME_SULFUR_AMINO_ACID_METABOLISM		22	0.324758	0.761809	0.800454	0.903916	1	1780	tags=23%, list=11%, signal=25%
KEGG_JAK_STAT_SIGNALING_PATHWAY	KEGG_JAK_STAT_SIGNALING_PATHWAY		90	0.247564	0.759677	0.958738	0.904358	1	2000	tags=9%, list=12%, signal=10%
REACTOME_ACTIVATED_NOTCH1_TRANSMITS_SIGNAL_TO_THE_NUCLEUS	REACTOME_ACTIVATED_NOTCH1_TRANSMITS_SIGNAL_TO_THE_NUCLEUS		25	0.317208	0.757131	0.849372	0.905409	1	2798	tags=36%, list=17%, signal=43%
REACTOME_IL_RECEPTOR_SHC_SIGNALING	REACTOME_IL_RECEPTOR_SHC_SIGNALING		18	0.333087	0.754505	0.805611	0.906533	1	1560	tags=17%, list=10%, signal=18%
ST_B_CELL_ANTIGEN_RECEPTOR	ST_B_CELL_ANTIGEN_RECEPTOR		36	0.281456	0.738106	0.881797	0.924559	1	1814	tags=17%, list=11%, signal=19%
REACTOME_SIGNALING_BY_BMP	REACTOME_SIGNALING_BY_BMP		21	0.317588	0.733159	0.849557	0.927773	1	1686	tags=19%, list=10%, signal=21%
REACTOME_GENERATION_OF_SECOND_MESSENGER_MOLECULES	REACTOME_GENERATION_OF_SECOND_MESSENGER_MOLECULES		16	0.331714	0.724092	0.833689	0.935267	1	2637	tags=19%, list=16%, signal=22%
PID_IL8_CXCR1_PATHWAY	PID_IL8_CXCR1_PATHWAY		24	0.303224	0.718364	0.892178	0.93873	1	1952	tags=17%, list=12%, signal=19%
SIG_PIP3_SIGNALING_IN_B_LYMPHOCYTES	SIG_PIP3_SIGNALING_IN_B_LYMPHOCYTES		29	0.27225	0.679903	0.922581	0.968593	1	2263	tags=14%, list=14%, signal=16%
PID_TNF_PATHWAY	PID_TNF_PATHWAY		44	0.242122	0.648657	0.973214	0.985432	1	1087	tags=9%, list=7%, signal=10%
BIOCARTA_P53HYPOXIA_PATHWAY	BIOCARTA_P53HYPOXIA_PATHWAY		19	0.275481	0.642063	0.944444	0.986103	1	740	tags=11%, list=5%, signal=11%
PID_RHOA_REG_PATHWAY	PID_RHOA_REG_PATHWAY		42	0.234744	0.637874	0.979167	0.985549	1	3439	tags=21%, list=21%, signal=27%
BIOCARTA_NFKB_PATHWAY	BIOCARTA_NFKB_PATHWAY		23	0.260985	0.620325	0.965831	0.990151	1	1608	tags=9%, list=10%, signal=10%
REACTOME_FORMATION_OF_FIBRIN_CLOT_CLOTTING_CASCADE	REACTOME_FORMATION_OF_FIBRIN_CLOT_CLOTTING_CASCADE		22	0.269031	0.615339	0.957965	0.989508	1	2062	tags=9%, list=13%, signal=10%
KEGG_O_GLYCAN_BIOSYNTHESIS	KEGG_O_GLYCAN_BIOSYNTHESIS		22	0.25593	0.600324	0.969957	0.991685	1	1932	tags=14%, list=12%, signal=15%
BIOCARTA_INTRINSIC_PATHWAY	BIOCARTA_INTRINSIC_PATHWAY		15	0.263398	0.586489	0.96882	0.993025	1	5270	tags=33%, list=32%, signal=49%
PID_NFKAPPAB_ATYPICAL_PATHWAY	PID_NFKAPPAB_ATYPICAL_PATHWAY		17	0.245662	0.555033	0.981013	0.996466	1	2330	tags=18%, list=14%, signal=21%
REACTOME_CHEMOKINE_RECEPTORS_BIND_CHEMOKINES	REACTOME_CHEMOKINE_RECEPTORS_BIND_CHEMOKINES		24	0.205434	0.496055	0.988889	0.999782	1	5403	tags=33%, list=33%, signal=50%
REACTOME_COMPLEMENT_CASCADE	REACTOME_COMPLEMENT_CASCADE		15	0.18459	0.396148	1	0.999863	1	13359	tags=100%, list=82%, signal=542%
MSigDB C5 gene sets (v5.0)
NAME	GS<br> follow link to MSigDB	GS DETAILS	SIZE	ES	NES	NOM p-val	FDR q-val	FWER p-val	RANK AT MAX	LEADING EDGE
STRUCTURAL_CONSTITUENT_OF_RIBOSOME	STRUCTURAL_CONSTITUENT_OF_RIBOSOME	Details ...	75	0.891689	2.64109	0	0	0	1256	tags=81%, list=8%, signal=88%
RNA_BINDING	RNA_BINDING	Details ...	233	0.757361	2.58883	0	0	0	1435	tags=49%, list=9%, signal=53%
STRUCTURAL_MOLECULE_ACTIVITY	STRUCTURAL_MOLECULE_ACTIVITY	Details ...	189	0.733144	2.46088	0	0	0	1256	tags=37%, list=8%, signal=39%
CELL_CYCLE_PROCESS	CELL_CYCLE_PROCESS	Details ...	180	0.726666	2.45066	0	0	0	1318	tags=36%, list=8%, signal=38%
MITOTIC_CELL_CYCLE	MITOTIC_CELL_CYCLE	Details ...	142	0.744295	2.41358	0	0	0	1318	tags=37%, list=8%, signal=40%
NUCLEAR_PART	NUCLEAR_PART	Details ...	515	0.648961	2.41148	0	0	0	1954	tags=39%, list=12%, signal=43%
CELL_CYCLE_PHASE	CELL_CYCLE_PHASE	Details ...	157	0.722344	2.38105	0	0	0	1318	tags=35%, list=8%, signal=38%
CELL_CYCLE_GO_0007049	CELL_CYCLE_GO_0007049	Details ...	288	0.679445	2.37898	0	0	0	1906	tags=37%, list=12%, signal=41%
RIBONUCLEOPROTEIN_COMPLEX	RIBONUCLEOPROTEIN_COMPLEX	Details ...	136	0.728669	2.36962	0	0	0	1999	tags=53%, list=12%, signal=60%
M_PHASE	M_PHASE	Details ...	105	0.751091	2.34062	0	0	0	1318	tags=40%, list=8%, signal=43%
RNA_PROCESSING	RNA_PROCESSING	Details ...	163	0.704565	2.33971	0	0	0	1947	tags=50%, list=12%, signal=57%
CHROMOSOME	CHROMOSOME	Details ...	113	0.735811	2.31507	0	0	0	1687	tags=49%, list=10%, signal=54%
M_PHASE_OF_MITOTIC_CELL_CYCLE	M_PHASE_OF_MITOTIC_CELL_CYCLE	Details ...	80	0.764009	2.30576	0	0	0	1318	tags=44%, list=8%, signal=47%
MITOSIS	MITOSIS	Details ...	77	0.761736	2.27072	0	0	0	1318	tags=43%, list=8%, signal=46%
CHROMOSOMAL_PART	CHROMOSOMAL_PART	Details ...	89	0.743449	2.2619	0	0	0	1654	tags=51%, list=10%, signal=56%
CHROMOSOME_ORGANIZATION_AND_BIOGENESIS	CHROMOSOME_ORGANIZATION_AND_BIOGENESIS	Details ...	109	0.714911	2.2496	0	0	0	1906	tags=46%, list=12%, signal=52%
MRNA_PROCESSING_GO_0006397	MRNA_PROCESSING_GO_0006397	Details ...	68	0.762672	2.24169	0	0	0	1611	tags=56%, list=10%, signal=62%
TRANSLATION	TRANSLATION	Details ...	152	0.679459	2.23445	0	0	0	1782	tags=39%, list=11%, signal=44%
NUCLEAR_LUMEN	NUCLEAR_LUMEN	Details ...	338	0.625555	2.23348	0	0	0	2382	tags=42%, list=15%, signal=48%
RNA_SPLICING	RNA_SPLICING	Details ...	87	0.723777	2.19232	0	0	0	1947	tags=54%, list=12%, signal=61%
MRNA_METABOLIC_PROCESS	MRNA_METABOLIC_PROCESS	Details ...	79	0.743986	2.18397	0	0	0	1611	tags=52%, list=10%, signal=57%
NUCLEOLUS	NUCLEOLUS	Details ...	106	0.694692	2.16772	0	0	0	2641	tags=50%, list=16%, signal=59%
SPLICEOSOME	SPLICEOSOME	Details ...	50	0.776321	2.16613	0	0	0	1947	tags=62%, list=12%, signal=70%
NON_MEMBRANE_BOUND_ORGANELLE	NON_MEMBRANE_BOUND_ORGANELLE	Details ...	538	0.576675	2.14909	0	0	0	2288	tags=34%, list=14%, signal=38%
ESTABLISHMENT_AND_OR_MAINTENANCE_OF_CHROMATIN_ARCHITECTURE	ESTABLISHMENT_AND_OR_MAINTENANCE_OF_CHROMATIN_ARCHITECTURE	Details ...	66	0.731097	2.14803	0	0	0	1472	tags=45%, list=9%, signal=50%
ORGANELLE_LUMEN	ORGANELLE_LUMEN	Details ...	404	0.586984	2.14796	0	0	0	2382	tags=40%, list=15%, signal=46%
INTRACELLULAR_NON_MEMBRANE_BOUND_ORGANELLE	INTRACELLULAR_NON_MEMBRANE_BOUND_ORGANELLE	Details ...	538	0.576675	2.13874	0	0	0	2288	tags=34%, list=14%, signal=38%
MEMBRANE_ENCLOSED_LUMEN	MEMBRANE_ENCLOSED_LUMEN	Details ...	404	0.586984	2.13305	0	0	0	2382	tags=40%, list=15%, signal=46%
RNA_METABOLIC_PROCESS	RNA_METABOLIC_PROCESS	Details ...	711	0.552468	2.09383	0	0	0	2440	tags=36%, list=15%, signal=41%
MACROMOLECULAR_COMPLEX	MACROMOLECULAR_COMPLEX	Details ...	841	0.544821	2.08668	0	0	0	2052	tags=32%, list=13%, signal=35%
NUCLEOPLASM	NUCLEOPLASM	Details ...	246	0.600831	2.0831	0	0	0	2382	tags=41%, list=15%, signal=47%
RIBONUCLEOPROTEIN_COMPLEX_BIOGENESIS_AND_ASSEMBLY	RIBONUCLEOPROTEIN_COMPLEX_BIOGENESIS_AND_ASSEMBLY	Details ...	79	0.679971	2.06416	0	0	0	2007	tags=48%, list=12%, signal=55%
REGULATION_OF_MITOSIS	REGULATION_OF_MITOSIS	Details ...	39	0.777867	2.05818	0	0	0	1454	tags=41%, list=9%, signal=45%
REGULATION_OF_CELL_CYCLE	REGULATION_OF_CELL_CYCLE	Details ...	164	0.622301	2.05573	0	0	0	2140	tags=35%, list=13%, signal=40%
CHROMOSOMEPERICENTRIC_REGION	CHROMOSOMEPERICENTRIC_REGION	Details ...	29	0.806382	2.02388	0	5.86181e-05	0.002	1474	tags=62%, list=9%, signal=68%
INTERPHASE	INTERPHASE	Details ...	64	0.684635	2.01526	0	8.38371e-05	0.003	2566	tags=44%, list=16%, signal=52%
DNA_REPLICATION	DNA_REPLICATION	Details ...	93	0.659685	2.01091	0	8.15712e-05	0.003	1409	tags=34%, list=9%, signal=37%
MICROTUBULE_CYTOSKELETON	MICROTUBULE_CYTOSKELETON	Details ...	140	0.613209	2.00535	0	7.94246e-05	0.003	1473	tags=31%, list=9%, signal=34%
DNA_METABOLIC_PROCESS	DNA_METABOLIC_PROCESS	Details ...	236	0.575908	1.99977	0	7.73881e-05	0.003	1920	tags=30%, list=12%, signal=34%
CELLULAR_BIOSYNTHETIC_PROCESS	CELLULAR_BIOSYNTHETIC_PROCESS	Details ...	268	0.569256	1.99176	0	0.000101681	0.004	1412	tags=27%, list=9%, signal=29%
SMALL_NUCLEAR_RIBONUCLEOPROTEIN_COMPLEX	SMALL_NUCLEAR_RIBONUCLEOPROTEIN_COMPLEX	Details ...	22	0.823234	1.98425	0	9.92006e-05	0.004	1241	tags=59%, list=8%, signal=64%
DNA_RECOMBINATION	DNA_RECOMBINATION	Details ...	42	0.734768	1.98293	0	9.68387e-05	0.004	1526	tags=33%, list=9%, signal=37%
CENTROSOME	CENTROSOME	Details ...	54	0.698842	1.97207	0	0.000189741	0.008	1388	tags=39%, list=8%, signal=42%
INTERPHASE_OF_MITOTIC_CELL_CYCLE	INTERPHASE_OF_MITOTIC_CELL_CYCLE	Details ...	58	0.695245	1.96999	0	0.000207068	0.009	2566	tags=45%, list=16%, signal=53%
MICROTUBULE_ORGANIZING_CENTER	MICROTUBULE_ORGANIZING_CENTER	Details ...	63	0.676978	1.95767	0	0.000268105	0.012	1388	tags=35%, list=8%, signal=38%
CONDENSED_CHROMOSOME	CONDENSED_CHROMOSOME	Details ...	32	0.764111	1.94243	0	0.000305166	0.014	1687	tags=47%, list=10%, signal=52%
NUCLEOPLASM_PART	NUCLEOPLASM_PART	Details ...	188	0.576686	1.93177	0	0.000490388	0.023	2382	tags=41%, list=15%, signal=47%
CYTOKINESIS	CYTOKINESIS	Details ...	14	0.897298	1.93173	0	0.000480171	0.023	681	tags=57%, list=4%, signal=60%
RIBOSOME	RIBOSOME	Details ...	36	0.745968	1.92951	0	0.000511408	0.025	2284	tags=64%, list=14%, signal=74%
CHROMATIN_REMODELING	CHROMATIN_REMODELING	Details ...	22	0.82824	1.92517	0	0.000562645	0.028	1472	tags=55%, list=9%, signal=60%
SPINDLE	SPINDLE		37	0.747676	1.92323	0	0.000590493	0.03	1388	tags=51%, list=8%, signal=56%
PROTEIN_DNA_COMPLEX_ASSEMBLY	PROTEIN_DNA_COMPLEX_ASSEMBLY		45	0.698059	1.91856	0	0.000597387	0.031	2373	tags=56%, list=14%, signal=65%
DNA_PACKAGING	DNA_PACKAGING		28	0.767222	1.9076	0	0.000774351	0.041	1692	tags=54%, list=10%, signal=60%
DNA_DEPENDENT_ATPASE_ACTIVITY	DNA_DEPENDENT_ATPASE_ACTIVITY		22	0.801625	1.89768	0	0.000947252	0.05	1526	tags=55%, list=9%, signal=60%
CHROMATIN_MODIFICATION	CHROMATIN_MODIFICATION		50	0.673721	1.89697	0	0.000930029	0.05	1472	tags=38%, list=9%, signal=42%
REGULATION_OF_CYCLIN_DEPENDENT_PROTEIN_KINASE_ACTIVITY	REGULATION_OF_CYCLIN_DEPENDENT_PROTEIN_KINASE_ACTIVITY		39	0.707052	1.89693	0	0.000913421	0.05	1688	tags=38%, list=10%, signal=43%
VIRAL_GENOME_REPLICATION	VIRAL_GENOME_REPLICATION		16	0.842113	1.88713	0	0.00119656	0.066	1183	tags=50%, list=7%, signal=54%
RIBOSOME_BIOGENESIS_AND_ASSEMBLY	RIBOSOME_BIOGENESIS_AND_ASSEMBLY		18	0.82692	1.87972	0	0.00138172	0.076	1359	tags=56%, list=8%, signal=61%
SPINDLE_POLE	SPINDLE_POLE		17	0.823643	1.87301	0	0.00154293	0.087	1624	tags=59%, list=10%, signal=65%
CHROMATIN_BINDING	CHROMATIN_BINDING		26	0.751083	1.86826	0.00214592	0.00175023	0.099	1654	tags=46%, list=10%, signal=51%
PROTEIN_COMPLEX	PROTEIN_COMPLEX		719	0.494433	1.86648	0	0.00180684	0.103	2390	tags=32%, list=15%, signal=35%
CHROMATIN_ASSEMBLY_OR_DISASSEMBLY	CHROMATIN_ASSEMBLY_OR_DISASSEMBLY		20	0.800582	1.86235	0	0.00185833	0.108	2046	tags=70%, list=12%, signal=80%
DNA_REPAIR	DNA_REPAIR		115	0.580044	1.85609	0	0.00202086	0.117	2725	tags=37%, list=17%, signal=45%
PROTEIN_RNA_COMPLEX_ASSEMBLY	PROTEIN_RNA_COMPLEX_ASSEMBLY		61	0.653404	1.84429	0	0.00241652	0.141	1782	tags=44%, list=11%, signal=49%
RNA_SPLICINGVIA_TRANSESTERIFICATION_REACTIONS	RNA_SPLICINGVIA_TRANSESTERIFICATION_REACTIONS		33	0.734207	1.84314	0.00436681	0.00239436	0.142	1611	tags=48%, list=10%, signal=54%
STRUCTURE_SPECIFIC_DNA_BINDING	STRUCTURE_SPECIFIC_DNA_BINDING		46	0.670179	1.84152	0	0.00248057	0.146	1714	tags=39%, list=10%, signal=44%
ATP_DEPENDENT_HELICASE_ACTIVITY	ATP_DEPENDENT_HELICASE_ACTIVITY		26	0.745075	1.83935	0	0.00260729	0.156	1704	tags=46%, list=10%, signal=51%
CELL_CYCLE_CHECKPOINT_GO_0000075	CELL_CYCLE_CHECKPOINT_GO_0000075		45	0.676233	1.83703	0	0.00270325	0.164	1889	tags=40%, list=12%, signal=45%
KINETOCHORE	KINETOCHORE		24	0.765695	1.83608	0.0020284	0.00266407	0.164	1474	tags=54%, list=9%, signal=59%
HETEROGENEOUS_NUCLEAR_RIBONUCLEOPROTEIN_COMPLEX	HETEROGENEOUS_NUCLEAR_RIBONUCLEOPROTEIN_COMPLEX		12	0.87076	1.83454	0	0.0027421	0.171	897	tags=67%, list=5%, signal=70%
PROTEASOME_COMPLEX	PROTEASOME_COMPLEX		21	0.780666	1.83386	0	0.00273182	0.173	1466	tags=62%, list=9%, signal=68%
CYTOSKELETAL_PART	CYTOSKELETAL_PART		204	0.536501	1.82833	0	0.00301298	0.192	1388	tags=24%, list=8%, signal=25%
CELL_DIVISION	CELL_DIVISION		16	0.814437	1.82331	0	0.00328876	0.209	681	tags=50%, list=4%, signal=52%
RRNA_PROCESSING	RRNA_PROCESSING		15	0.823886	1.82093	0	0.00332721	0.213	1359	tags=60%, list=8%, signal=65%
NUCLEAR_MEMBRANE_PART	NUCLEAR_MEMBRANE_PART		40	0.692922	1.81852	0	0.00343132	0.223	2047	tags=40%, list=12%, signal=46%
CHROMATIN_REMODELING_COMPLEX	CHROMATIN_REMODELING_COMPLEX		14	0.845074	1.81646	0.00215517	0.0035441	0.232	1692	tags=71%, list=10%, signal=80%
POSITIVE_REGULATION_OF_CELL_CYCLE	POSITIVE_REGULATION_OF_CELL_CYCLE		14	0.858436	1.81229	0	0.00374663	0.248	371	tags=36%, list=2%, signal=37%
SINGLE_STRANDED_DNA_BINDING	SINGLE_STRANDED_DNA_BINDING		30	0.717845	1.81174	0	0.00372441	0.25	1294	tags=40%, list=8%, signal=43%
RESPONSE_TO_DNA_DAMAGE_STIMULUS	RESPONSE_TO_DNA_DAMAGE_STIMULUS		148	0.553521	1.80719	0	0.00402123	0.268	2725	tags=35%, list=17%, signal=42%
PROTEIN_C_TERMINUS_BINDING	PROTEIN_C_TERMINUS_BINDING		69	0.60617	1.80579	0	0.00410882	0.275	2145	tags=29%, list=13%, signal=33%
RIBOSOMAL_SUBUNIT	RIBOSOMAL_SUBUNIT		20	0.77585	1.79803	0	0.00479761	0.319	2284	tags=70%, list=14%, signal=81%
RRNA_METABOLIC_PROCESS	RRNA_METABOLIC_PROCESS		16	0.821146	1.79735	0.00218341	0.00482661	0.323	1359	tags=56%, list=8%, signal=61%
BASE_EXCISION_REPAIR	BASE_EXCISION_REPAIR		15	0.834243	1.78878	0	0.00552489	0.369	1249	tags=33%, list=8%, signal=36%
NUCLEAR_CHROMOSOME	NUCLEAR_CHROMOSOME		46	0.65247	1.78382	0.00225225	0.00593671	0.393	1687	tags=43%, list=10%, signal=48%
CHROMOSOME_SEGREGATION	CHROMOSOME_SEGREGATION		29	0.715295	1.78308	0.00209205	0.00592513	0.395	1654	tags=52%, list=10%, signal=57%
REGULATION_OF_NUCLEOBASENUCLEOSIDENUCLEOTIDE_AND_NUCLEIC_ACID_METABOLIC_PROCESS	REGULATION_OF_NUCLEOBASENUCLEOSIDENUCLEOTIDE_AND_NUCLEIC_ACID_METABOLIC_PROCESS		514	0.48297	1.78006	0	0.00612356	0.413	2250	tags=29%, list=14%, signal=33%
TRANSCRIPTION	TRANSCRIPTION		626	0.474399	1.77339	0	0.00681506	0.452	2382	tags=30%, list=15%, signal=34%
MACROMOLECULE_BIOSYNTHETIC_PROCESS	MACROMOLECULE_BIOSYNTHETIC_PROCESS		272	0.504591	1.77337	0	0.00673762	0.452	1782	tags=24%, list=11%, signal=27%
RNA_BIOSYNTHETIC_PROCESS	RNA_BIOSYNTHETIC_PROCESS		524	0.478683	1.76968	0	0.00708122	0.473	2382	tags=31%, list=15%, signal=35%
REGULATION_OF_RNA_METABOLIC_PROCESS	REGULATION_OF_RNA_METABOLIC_PROCESS		382	0.484171	1.76846	0	0.00715994	0.48	2229	tags=30%, list=14%, signal=34%
ATP_DEPENDENT_DNA_HELICASE_ACTIVITY	ATP_DEPENDENT_DNA_HELICASE_ACTIVITY		11	0.875396	1.76736	0.0021322	0.00721225	0.487	1526	tags=64%, list=9%, signal=70%
NUCLEAR_PORE	NUCLEAR_PORE		30	0.707723	1.76696	0.00428265	0.00715592	0.488	3128	tags=60%, list=19%, signal=74%
TRANSCRIPTION_DNA_DEPENDENT	TRANSCRIPTION_DNA_DEPENDENT		522	0.476644	1.76684	0	0.00710148	0.49	2382	tags=31%, list=15%, signal=35%
CHROMATIN	CHROMATIN		31	0.697988	1.76607	0.002331	0.00714676	0.495	1607	tags=48%, list=10%, signal=54%
DNA_BINDING	DNA_BINDING		477	0.47929	1.76093	0	0.00782565	0.527	1588	tags=22%, list=10%, signal=24%
SPINDLE_ORGANIZATION_AND_BIOGENESIS	SPINDLE_ORGANIZATION_AND_BIOGENESIS		10	0.890644	1.7571	0	0.00828417	0.549	563	tags=60%, list=3%, signal=62%
SPLICEOSOME_ASSEMBLY	SPLICEOSOME_ASSEMBLY		21	0.751905	1.75264	0.00431965	0.00873485	0.572	1611	tags=57%, list=10%, signal=63%
G1_S_TRANSITION_OF_MITOTIC_CELL_CYCLE	G1_S_TRANSITION_OF_MITOTIC_CELL_CYCLE		26	0.70487	1.75239	0.0045045	0.00868676	0.575	2363	tags=50%, list=14%, signal=58%
DRUG_BINDING	DRUG_BINDING		15	0.800147	1.74306	0	0.0103816	0.645	1706	tags=53%, list=10%, signal=59%
ORGANELLAR_SMALL_RIBOSOMAL_SUBUNIT	ORGANELLAR_SMALL_RIBOSOMAL_SUBUNIT		11	0.846352	1.73263	0.00214133	0.0118767	0.697	2284	tags=82%, list=14%, signal=95%
DOUBLE_STRANDED_DNA_BINDING	DOUBLE_STRANDED_DNA_BINDING		27	0.701218	1.72629	0.00212766	0.0129628	0.731	1997	tags=48%, list=12%, signal=55%
REGULATION_OF_CELLULAR_METABOLIC_PROCESS	REGULATION_OF_CELLULAR_METABOLIC_PROCESS		648	0.456942	1.7255	0	0.0130236	0.737	2229	tags=27%, list=14%, signal=30%
REGULATION_OF_TRANSCRIPTION	REGULATION_OF_TRANSCRIPTION		467	0.468093	1.7255	0	0.0128971	0.737	2250	tags=28%, list=14%, signal=32%
SMALL_RIBOSOMAL_SUBUNIT	SMALL_RIBOSOMAL_SUBUNIT		11	0.846352	1.72177	0.00210526	0.0134766	0.755	2284	tags=82%, list=14%, signal=95%
DNA_DEPENDENT_DNA_REPLICATION	DNA_DEPENDENT_DNA_REPLICATION		49	0.615254	1.72076	0	0.0134897	0.758	1409	tags=37%, list=9%, signal=40%
ORGANELLE_ORGANIZATION_AND_BIOGENESIS	ORGANELLE_ORGANIZATION_AND_BIOGENESIS		431	0.469524	1.71972	0	0.0135042	0.761	1473	tags=22%, list=9%, signal=24%
REGULATION_OF_TRANSCRIPTIONDNA_DEPENDENT	REGULATION_OF_TRANSCRIPTIONDNA_DEPENDENT		373	0.473013	1.71646	0	0.0139611	0.78	2229	tags=29%, list=14%, signal=33%
ORGANELLAR_RIBOSOME	ORGANELLAR_RIBOSOME		22	0.732003	1.71573	0.00206186	0.0139909	0.781	2284	tags=64%, list=14%, signal=74%
MITOCHONDRIAL_RIBOSOME	MITOCHONDRIAL_RIBOSOME		22	0.732003	1.71553	0.0021645	0.0138987	0.782	2284	tags=64%, list=14%, signal=74%
MITOCHONDRIAL_SMALL_RIBOSOMAL_SUBUNIT	MITOCHONDRIAL_SMALL_RIBOSOMAL_SUBUNIT		11	0.846352	1.7144	0.00584795	0.0139832	0.786	2284	tags=82%, list=14%, signal=95%
ORGANELLE_ENVELOPE	ORGANELLE_ENVELOPE		158	0.51918	1.71292	0	0.0141384	0.794	1407	tags=28%, list=9%, signal=30%
SPINDLE_MICROTUBULE	SPINDLE_MICROTUBULE		15	0.794231	1.71021	0.00205339	0.0145425	0.805	1388	tags=53%, list=8%, signal=58%
ENVELOPE	ENVELOPE		158	0.51918	1.7099	0	0.0145031	0.806	1407	tags=28%, list=9%, signal=30%
PORE_COMPLEX	PORE_COMPLEX		33	0.655054	1.70031	0.00689655	0.0166055	0.849	3128	tags=55%, list=19%, signal=67%
MRNA_BINDING	MRNA_BINDING		21	0.729448	1.69985	0	0.0165319	0.853	775	tags=38%, list=5%, signal=40%
MITOTIC_SISTER_CHROMATID_SEGREGATION	MITOTIC_SISTER_CHROMATID_SEGREGATION		14	0.767921	1.69952	0.00657895	0.0164659	0.855	1654	tags=64%, list=10%, signal=71%
REGULATION_OF_METABOLIC_PROCESS	REGULATION_OF_METABOLIC_PROCESS		655	0.452154	1.69521	0	0.0172406	0.87	2229	tags=27%, list=14%, signal=30%
NUCLEAR_CHROMOSOME_PART	NUCLEAR_CHROMOSOME_PART		30	0.664935	1.69332	0.00436681	0.0174805	0.874	1607	tags=47%, list=10%, signal=52%
REGULATION_OF_GENE_EXPRESSION	REGULATION_OF_GENE_EXPRESSION		555	0.452667	1.69262	0	0.0174693	0.875	2250	tags=27%, list=14%, signal=30%
MITOTIC_CELL_CYCLE_CHECKPOINT	MITOTIC_CELL_CYCLE_CHECKPOINT		20	0.73243	1.6908	0.010352	0.0177101	0.879	1318	tags=40%, list=8%, signal=43%
POSITIVE_REGULATION_OF_CASPASE_ACTIVITY	POSITIVE_REGULATION_OF_CASPASE_ACTIVITY		25	0.688073	1.6906	0	0.0175808	0.88	2911	tags=40%, list=18%, signal=49%
NUCLEAR_MEMBRANE	NUCLEAR_MEMBRANE		48	0.610682	1.68937	0	0.0177836	0.885	2047	tags=40%, list=12%, signal=45%
REGULATION_OF_MITOTIC_CELL_CYCLE	REGULATION_OF_MITOTIC_CELL_CYCLE		20	0.731148	1.6889	0.00230947	0.0177863	0.889	1789	tags=40%, list=11%, signal=45%
PROTEIN_METHYLTRANSFERASE_ACTIVITY	PROTEIN_METHYLTRANSFERASE_ACTIVITY		14	0.782867	1.68588	0.00413223	0.0183981	0.899	2690	tags=71%, list=16%, signal=85%
NUCLEAR_ENVELOPE	NUCLEAR_ENVELOPE		69	0.57888	1.68361	0	0.0188359	0.904	2047	tags=35%, list=12%, signal=40%
RNA_SPLICING_FACTOR_ACTIVITYTRANSESTERIFICATION_MECHANISM	RNA_SPLICING_FACTOR_ACTIVITYTRANSESTERIFICATION_MECHANISM		19	0.722034	1.6835	0.00424628	0.0187024	0.904	2183	tags=63%, list=13%, signal=73%
TRANSCRIPTION_ACTIVATOR_ACTIVITY	TRANSCRIPTION_ACTIVATOR_ACTIVITY		155	0.512378	1.68102	0	0.0192563	0.913	2225	tags=32%, list=14%, signal=37%
CHROMATIN_ASSEMBLY	CHROMATIN_ASSEMBLY		13	0.790113	1.66514	0.00647948	0.0234654	0.952	2046	tags=62%, list=12%, signal=70%
RESPONSE_TO_ENDOGENOUS_STIMULUS	RESPONSE_TO_ENDOGENOUS_STIMULUS		180	0.49678	1.66506	0.00238095	0.0232991	0.952	2725	tags=32%, list=17%, signal=38%
MICROTUBULE	MICROTUBULE		30	0.655041	1.66054	0.00223714	0.0246621	0.96	1388	tags=37%, list=8%, signal=40%
TRANSCRIPTION_COACTIVATOR_ACTIVITY	TRANSCRIPTION_COACTIVATOR_ACTIVITY		113	0.521985	1.65419	0	0.0264612	0.969	2225	tags=35%, list=14%, signal=40%
CHROMOSOME_CONDENSATION	CHROMOSOME_CONDENSATION		10	0.833064	1.65201	0.00863931	0.0270636	0.974	643	tags=50%, list=4%, signal=52%
ORGANELLE_INNER_MEMBRANE	ORGANELLE_INNER_MEMBRANE		68	0.55982	1.64895	0	0.0278827	0.978	1376	tags=35%, list=8%, signal=38%
STRIATED_MUSCLE_DEVELOPMENT	STRIATED_MUSCLE_DEVELOPMENT		35	0.628799	1.64767	0.00900901	0.0281259	0.98	1171	tags=17%, list=7%, signal=18%
REPLICATION_FORK	REPLICATION_FORK		16	0.773181	1.64517	0.00863931	0.0287979	0.981	1252	tags=56%, list=8%, signal=61%
SISTER_CHROMATID_SEGREGATION	SISTER_CHROMATID_SEGREGATION		15	0.752528	1.64291	0.00875273	0.0294308	0.983	1654	tags=60%, list=10%, signal=67%
ESTABLISHMENT_OF_ORGANELLE_LOCALIZATION	ESTABLISHMENT_OF_ORGANELLE_LOCALIZATION		15	0.750533	1.64206	0.0108932	0.02956	0.983	93	tags=27%, list=1%, signal=27%
MICROTUBULE_ORGANIZING_CENTER_PART	MICROTUBULE_ORGANIZING_CENTER_PART		19	0.721788	1.63731	0.0127119	0.0310699	0.985	801	tags=21%, list=5%, signal=22%
TRANSCRIPTION_FROM_RNA_POLYMERASE_II_PROMOTER	TRANSCRIPTION_FROM_RNA_POLYMERASE_II_PROMOTER		377	0.4558	1.63363	0	0.0323307	0.985	2815	tags=36%, list=17%, signal=42%
TRANSLATION_FACTOR_ACTIVITY_NUCLEIC_ACID_BINDING	TRANSLATION_FACTOR_ACTIVITY_NUCLEIC_ACID_BINDING		34	0.633578	1.62983	0.00856531	0.0334745	0.987	1782	tags=50%, list=11%, signal=56%
HELICASE_ACTIVITY	HELICASE_ACTIVITY		49	0.581821	1.62252	0.00921659	0.0362138	0.991	1704	tags=35%, list=10%, signal=39%
TRANSCRIPTION_INITIATION	TRANSCRIPTION_INITIATION		34	0.630558	1.61345	0.0127932	0.0396766	0.995	2641	tags=56%, list=16%, signal=66%
METHYLTRANSFERASE_ACTIVITY	METHYLTRANSFERASE_ACTIVITY		35	0.617125	1.61226	0.00892857	0.0398668	0.996	2690	tags=43%, list=16%, signal=51%
PROTEIN_IMPORT_INTO_NUCLEUS_TRANSLOCATION	PROTEIN_IMPORT_INTO_NUCLEUS_TRANSLOCATION		11	0.780697	1.61104	0.0173536	0.0401513	0.996	1736	tags=27%, list=11%, signal=30%
NUCLEAR_BODY	NUCLEAR_BODY		29	0.639079	1.60856	0.00619835	0.0410366	0.997	1776	tags=41%, list=11%, signal=46%
CYTOSKELETON	CYTOSKELETON		307	0.457211	1.60802	0	0.0410524	0.998	1388	tags=18%, list=8%, signal=19%
ORGANELLE_LOCALIZATION	ORGANELLE_LOCALIZATION		21	0.688467	1.60588	0.0147679	0.0417637	0.999	93	tags=19%, list=1%, signal=19%
HISTONE_METHYLTRANSFERASE_ACTIVITY	HISTONE_METHYLTRANSFERASE_ACTIVITY		11	0.797867	1.60574	0.0141129	0.0415571	0.999	2690	tags=73%, list=16%, signal=87%
MEIOTIC_RECOMBINATION	MEIOTIC_RECOMBINATION		15	0.739601	1.6031	0.0194805	0.0423094	0.999	2390	tags=40%, list=15%, signal=47%
TRANSLATION_REGULATOR_ACTIVITY	TRANSLATION_REGULATOR_ACTIVITY		35	0.619998	1.60112	0.0166667	0.0430156	0.999	1782	tags=49%, list=11%, signal=54%
SEQUENCE_SPECIFIC_DNA_BINDING	SEQUENCE_SPECIFIC_DNA_BINDING		48	0.57894	1.59854	0.00462963	0.0440236	1	1943	tags=31%, list=12%, signal=35%
MICROTUBULE_CYTOSKELETON_ORGANIZATION_AND_BIOGENESIS	MICROTUBULE_CYTOSKELETON_ORGANIZATION_AND_BIOGENESIS		33	0.61663	1.59147	0.021645	0.0470709	1	1454	tags=36%, list=9%, signal=40%
CASPASE_ACTIVATION	CASPASE_ACTIVATION		22	0.688106	1.59076	0.0150215	0.0471434	1	2911	tags=45%, list=18%, signal=55%
BIOSYNTHETIC_PROCESS	BIOSYNTHETIC_PROCESS		396	0.436077	1.58891	0	0.0478872	1	1782	tags=22%, list=11%, signal=24%
RNA_HELICASE_ACTIVITY	RNA_HELICASE_ACTIVITY		23	0.67368	1.58598	0.0172043	0.0492483	1	1704	tags=43%, list=10%, signal=48%
3_5_EXONUCLEASE_ACTIVITY	3_5_EXONUCLEASE_ACTIVITY		12	0.780367	1.58591	0.0107991	0.0489654	1	3293	tags=75%, list=20%, signal=94%
G1_PHASE_OF_MITOTIC_CELL_CYCLE	G1_PHASE_OF_MITOTIC_CELL_CYCLE		11	0.786658	1.57955	0.0220264	0.0517911	1	3401	tags=82%, list=21%, signal=103%
RIBONUCLEASE_ACTIVITY	RIBONUCLEASE_ACTIVITY		18	0.707926	1.57793	0.0125261	0.0523902	1	2541	tags=50%, list=16%, signal=59%
REGULATION_OF_DNA_METABOLIC_PROCESS	REGULATION_OF_DNA_METABOLIC_PROCESS		41	0.584072	1.57295	0.0087146	0.0548335	1	1920	tags=37%, list=12%, signal=41%
CENTROSOME_CYCLE	CENTROSOME_CYCLE		10	0.775086	1.5672	0.025	0.057571	1	1068	tags=40%, list=7%, signal=43%
DNA_DIRECTED_RNA_POLYMERASEII_HOLOENZYME	DNA_DIRECTED_RNA_POLYMERASEII_HOLOENZYME		61	0.542484	1.56057	0.00671141	0.0609331	1	3024	tags=51%, list=18%, signal=62%
POSITIVE_REGULATION_OF_DNA_BINDING	POSITIVE_REGULATION_OF_DNA_BINDING		23	0.646394	1.55409	0.0196937	0.0647748	1	1920	tags=26%, list=12%, signal=30%
REGULATION_OF_TRANSCRIPTION_FROM_RNA_POLYMERASE_II_PROMOTER	REGULATION_OF_TRANSCRIPTION_FROM_RNA_POLYMERASE_II_PROMOTER		236	0.448586	1.55152	0	0.0661734	1	2225	tags=31%, list=14%, signal=36%
ATP_DEPENDENT_RNA_HELICASE_ACTIVITY	ATP_DEPENDENT_RNA_HELICASE_ACTIVITY		16	0.699084	1.54237	0.0262009	0.071714	1	1704	tags=44%, list=10%, signal=49%
TRANSLATION_INITIATION_FACTOR_ACTIVITY	TRANSLATION_INITIATION_FACTOR_ACTIVITY		21	0.650748	1.53431	0.0309051	0.0765812	1	1782	tags=57%, list=11%, signal=64%
POSITIVE_REGULATION_OF_BINDING	POSITIVE_REGULATION_OF_BINDING		25	0.619063	1.52911	0.0294118	0.0795581	1	1920	tags=28%, list=12%, signal=32%
MICROTUBULE_MOTOR_ACTIVITY	MICROTUBULE_MOTOR_ACTIVITY		14	0.714079	1.52427	0.037037	0.0825113	1	710	tags=36%, list=4%, signal=37%
TRANSCRIPTION_INITIATION_FROM_RNA_POLYMERASE_II_PROMOTER	TRANSCRIPTION_INITIATION_FROM_RNA_POLYMERASE_II_PROMOTER		28	0.60612	1.52385	0.027897	0.0823429	1	2641	tags=54%, list=16%, signal=64%
ACTIVATION_OF_NF_KAPPAB_TRANSCRIPTION_FACTOR	ACTIVATION_OF_NF_KAPPAB_TRANSCRIPTION_FACTOR		16	0.690033	1.52359	0.0224215	0.0820697	1	647	tags=19%, list=4%, signal=20%
CELL_PROLIFERATION_GO_0008283	CELL_PROLIFERATION_GO_0008283		414	0.416918	1.51494	0	0.088122	1	1286	tags=16%, list=8%, signal=17%
NUCLEOLAR_PART	NUCLEOLAR_PART		18	0.655867	1.51423	0.0549199	0.0881839	1	2541	tags=44%, list=16%, signal=53%
DNA_INTEGRITY_CHECKPOINT	DNA_INTEGRITY_CHECKPOINT		23	0.634598	1.51157	0.0300429	0.0897488	1	1889	tags=30%, list=12%, signal=34%
TRANSCRIPTION_FACTOR_BINDING	TRANSCRIPTION_FACTOR_BINDING		272	0.429348	1.51097	0	0.089715	1	2374	tags=29%, list=14%, signal=33%
HORMONE_RECEPTOR_BINDING	HORMONE_RECEPTOR_BINDING		26	0.611432	1.5089	0.0340426	0.0906973	1	1493	tags=42%, list=9%, signal=46%
TRANSCRIPTION_COFACTOR_ACTIVITY	TRANSCRIPTION_COFACTOR_ACTIVITY		203	0.444774	1.50734	0	0.0915025	1	2904	tags=33%, list=18%, signal=40%
GUANYL_NUCLEOTIDE_BINDING	GUANYL_NUCLEOTIDE_BINDING		41	0.563397	1.50653	0.0387244	0.0916182	1	779	tags=24%, list=5%, signal=26%
PROTEIN_HETERODIMERIZATION_ACTIVITY	PROTEIN_HETERODIMERIZATION_ACTIVITY		64	0.517335	1.49675	0.0204082	0.0987393	1	211	tags=11%, list=1%, signal=11%
MITOCHONDRIAL_INNER_MEMBRANE	MITOCHONDRIAL_INNER_MEMBRANE		60	0.528649	1.49598	0.00923787	0.0987863	1	1376	tags=35%, list=8%, signal=38%
ENDODEOXYRIBONUCLEASE_ACTIVITY	ENDODEOXYRIBONUCLEASE_ACTIVITY		10	0.767083	1.49569	0.0364807	0.0984718	1	2390	tags=50%, list=15%, signal=59%
DNA_HELICASE_ACTIVITY	DNA_HELICASE_ACTIVITY		24	0.610161	1.49196	0.0301075	0.101116	1	2341	tags=38%, list=14%, signal=44%
GTP_BINDING	GTP_BINDING		40	0.564375	1.49131	0.0262009	0.101115	1	779	tags=25%, list=5%, signal=26%
DEOXYRIBONUCLEASE_ACTIVITY	DEOXYRIBONUCLEASE_ACTIVITY		20	0.63124	1.48984	0.0518359	0.101857	1	2390	tags=30%, list=15%, signal=35%
DEAMINASE_ACTIVITY	DEAMINASE_ACTIVITY		12	0.716026	1.48589	0.0422222	0.104261	1	260	tags=8%, list=2%, signal=8%
MICROTUBULE_BASED_PROCESS	MICROTUBULE_BASED_PROCESS		76	0.49649	1.48589	0.0156951	0.103694	1	1473	tags=25%, list=9%, signal=27%
RNA_POLYMERASE_ACTIVITY	RNA_POLYMERASE_ACTIVITY		15	0.689514	1.48403	0.0497836	0.104664	1	3709	tags=80%, list=23%, signal=103%
NEGATIVE_REGULATION_OF_NUCLEOBASENUCLEOSIDENUCLEOTIDE_AND_NUCLEIC_ACID_METABOLIC_PROCESS	NEGATIVE_REGULATION_OF_NUCLEOBASENUCLEOSIDENUCLEOTIDE_AND_NUCLEIC_ACID_METABOLIC_PROCESS		176	0.445339	1.4827	0.00761421	0.105211	1	2116	tags=24%, list=13%, signal=27%
RNA_CATABOLIC_PROCESS	RNA_CATABOLIC_PROCESS		19	0.647823	1.48249	0.043956	0.104843	1	1917	tags=42%, list=12%, signal=48%
THYROID_HORMONE_RECEPTOR_BINDING	THYROID_HORMONE_RECEPTOR_BINDING		15	0.686228	1.47823	0.0546559	0.107886	1	1419	tags=47%, list=9%, signal=51%
TRANSCRIPTION_FACTOR_COMPLEX	TRANSCRIPTION_FACTOR_COMPLEX		80	0.493871	1.47421	0.0136674	0.110665	1	2725	tags=39%, list=17%, signal=46%
MICROTUBULE_ORGANIZING_CENTER_ORGANIZATION_AND_BIOGENESIS	MICROTUBULE_ORGANIZING_CENTER_ORGANIZATION_AND_BIOGENESIS		15	0.692964	1.47356	0.0419426	0.110668	1	1068	tags=40%, list=7%, signal=43%
MEIOTIC_CELL_CYCLE	MEIOTIC_CELL_CYCLE		30	0.574283	1.46937	0.0392157	0.113908	1	2390	tags=33%, list=15%, signal=39%
TRNA_METABOLIC_PROCESS	TRNA_METABOLIC_PROCESS		19	0.64711	1.46832	0.0443975	0.114171	1	2397	tags=37%, list=15%, signal=43%
CELLULAR_COMPONENT_ASSEMBLY	CELLULAR_COMPONENT_ASSEMBLY		263	0.422454	1.46759	0	0.1142	1	2052	tags=30%, list=13%, signal=33%
TRANSLATIONAL_INITIATION	TRANSLATIONAL_INITIATION		33	0.559706	1.46629	0.0493562	0.114876	1	2007	tags=42%, list=12%, signal=48%
MACROMOLECULAR_COMPLEX_ASSEMBLY	MACROMOLECULAR_COMPLEX_ASSEMBLY		247	0.419994	1.46375	0	0.116509	1	1851	tags=28%, list=11%, signal=31%
GENERAL_RNA_POLYMERASE_II_TRANSCRIPTION_FACTOR_ACTIVITY	GENERAL_RNA_POLYMERASE_II_TRANSCRIPTION_FACTOR_ACTIVITY		30	0.587023	1.45924	0.0429185	0.119889	1	1896	tags=43%, list=12%, signal=49%
TRANSCRIPTION_FACTOR_TFIID_COMPLEX	TRANSCRIPTION_FACTOR_TFIID_COMPLEX		12	0.709495	1.45727	0.058296	0.121187	1	2674	tags=58%, list=16%, signal=70%
ANDROGEN_RECEPTOR_SIGNALING_PATHWAY	ANDROGEN_RECEPTOR_SIGNALING_PATHWAY		11	0.719982	1.45512	0.0685225	0.122626	1	1493	tags=55%, list=9%, signal=60%
INTERMEDIATE_FILAMENT_CYTOSKELETON	INTERMEDIATE_FILAMENT_CYTOSKELETON		16	0.655981	1.45396	0.0616438	0.122972	1	2597	tags=31%, list=16%, signal=37%
POSITIVE_REGULATION_OF_TRANSCRIPTION_FACTOR_ACTIVITY	POSITIVE_REGULATION_OF_TRANSCRIPTION_FACTOR_ACTIVITY		21	0.619184	1.45202	0.0672451	0.124082	1	1920	tags=24%, list=12%, signal=27%
AGING	AGING		10	0.737765	1.44983	0.0593047	0.125582	1	25	tags=10%, list=0%, signal=10%
APOPTOTIC_NUCLEAR_CHANGES	APOPTOTIC_NUCLEAR_CHANGES		18	0.625246	1.44547	0.0684105	0.128964	1	643	tags=17%, list=4%, signal=17%
ENDONUCLEASE_ACTIVITY	ENDONUCLEASE_ACTIVITY		21	0.614346	1.44344	0.055814	0.130289	1	2541	tags=38%, list=16%, signal=45%
NEGATIVE_REGULATION_OF_DNA_METABOLIC_PROCESS	NEGATIVE_REGULATION_OF_DNA_METABOLIC_PROCESS		16	0.651769	1.44279	0.0708333	0.130258	1	898	tags=31%, list=5%, signal=33%
RIBONUCLEOPROTEIN_BINDING	RIBONUCLEOPROTEIN_BINDING		12	0.705054	1.43928	0.0733333	0.133133	1	813	tags=33%, list=5%, signal=35%
S_PHASE	S_PHASE		13	0.706183	1.43849	0.0660592	0.133284	1	2505	tags=54%, list=15%, signal=64%
HISTONE_DEACETYLASE_BINDING	HISTONE_DEACETYLASE_BINDING		10	0.731337	1.43455	0.0698198	0.136557	1	985	tags=30%, list=6%, signal=32%
KINESIN_COMPLEX	KINESIN_COMPLEX		13	0.671607	1.43443	0.0682303	0.135992	1	1473	tags=38%, list=9%, signal=42%
NUCLEAR_ORGANIZATION_AND_BIOGENESIS	NUCLEAR_ORGANIZATION_AND_BIOGENESIS		24	0.597068	1.43406	0.059081	0.135644	1	643	tags=17%, list=4%, signal=17%
INTERMEDIATE_FILAMENT	INTERMEDIATE_FILAMENT		16	0.655981	1.43114	0.0657895	0.137652	1	2597	tags=31%, list=16%, signal=37%
ATP_BINDING	ATP_BINDING		133	0.443434	1.43091	0.0120773	0.137304	1	2173	tags=27%, list=13%, signal=31%
MITOCHONDRIAL_ENVELOPE	MITOCHONDRIAL_ENVELOPE		90	0.461389	1.42822	0.0243902	0.139287	1	1376	tags=28%, list=8%, signal=30%
NUCLEAR_HORMONE_RECEPTOR_BINDING	NUCLEAR_HORMONE_RECEPTOR_BINDING		25	0.584597	1.42404	0.0692641	0.14302	1	1493	tags=40%, list=9%, signal=44%
REGULATION_OF_DNA_BINDING	REGULATION_OF_DNA_BINDING		41	0.524143	1.42269	0.0453564	0.143762	1	647	tags=17%, list=4%, signal=18%
MRNA_SPLICE_SITE_SELECTION	MRNA_SPLICE_SITE_SELECTION		13	0.682182	1.42189	0.0867769	0.143903	1	961	tags=46%, list=6%, signal=49%
STEROID_HORMONE_RECEPTOR_SIGNALING_PATHWAY	STEROID_HORMONE_RECEPTOR_SIGNALING_PATHWAY		19	0.62509	1.42057	0.0856531	0.144662	1	1493	tags=37%, list=9%, signal=40%
MEIOSIS_I	MEIOSIS_I		18	0.631272	1.41963	0.0884211	0.144908	1	2390	tags=39%, list=15%, signal=45%
TRANSFERASE_ACTIVITY_TRANSFERRING_ONE_CARBON_GROUPS	TRANSFERASE_ACTIVITY_TRANSFERRING_ONE_CARBON_GROUPS		36	0.54442	1.41754	0.0434783	0.146564	1	2690	tags=42%, list=16%, signal=50%
INTRACELLULAR_RECEPTOR_MEDIATED_SIGNALING_PATHWAY	INTRACELLULAR_RECEPTOR_MEDIATED_SIGNALING_PATHWAY		20	0.612917	1.41362	0.0785219	0.150112	1	1493	tags=35%, list=9%, signal=38%
NEGATIVE_REGULATION_OF_BIOLOGICAL_PROCESS	NEGATIVE_REGULATION_OF_BIOLOGICAL_PROCESS		554	0.378423	1.41327	0	0.149811	1	2386	tags=22%, list=15%, signal=25%
REGULATION_OF_PROGRAMMED_CELL_DEATH	REGULATION_OF_PROGRAMMED_CELL_DEATH		286	0.402593	1.41271	0.00246305	0.149683	1	1746	tags=17%, list=11%, signal=19%
N_TERMINAL_PROTEIN_AMINO_ACID_MODIFICATION	N_TERMINAL_PROTEIN_AMINO_ACID_MODIFICATION		11	0.694432	1.40906	0.0735931	0.15278	1	930	tags=27%, list=6%, signal=29%
RNA_DEPENDENT_ATPASE_ACTIVITY	RNA_DEPENDENT_ATPASE_ACTIVITY		17	0.642453	1.40748	0.0765957	0.153804	1	1704	tags=41%, list=10%, signal=46%
VIRAL_REPRODUCTION	VIRAL_REPRODUCTION		31	0.54678	1.40733	0.0663812	0.153319	1	1183	tags=26%, list=7%, signal=28%
DNA_DAMAGE_RESPONSESIGNAL_TRANSDUCTION_RESULTING_IN_INDUCTION_OF_APOPTOSIS	DNA_DAMAGE_RESPONSESIGNAL_TRANSDUCTION_RESULTING_IN_INDUCTION_OF_APOPTOSIS		10	0.708782	1.40542	0.0978261	0.15452	1	2967	tags=40%, list=18%, signal=49%
POSITIVE_REGULATION_OF_RNA_METABOLIC_PROCESS	POSITIVE_REGULATION_OF_RNA_METABOLIC_PROCESS		105	0.454665	1.40515	0.0141176	0.154198	1	2225	tags=28%, list=14%, signal=32%
RNA_POLYMERASE_II_TRANSCRIPTION_FACTOR_ACTIVITY	RNA_POLYMERASE_II_TRANSCRIPTION_FACTOR_ACTIVITY		139	0.433803	1.40512	0.0143198	0.153562	1	2096	tags=32%, list=13%, signal=36%
INTEGRATOR_COMPLEX	INTEGRATOR_COMPLEX		13	0.662359	1.40419	0.114719	0.153814	1	2810	tags=62%, list=17%, signal=74%
VIRAL_INFECTIOUS_CYCLE	VIRAL_INFECTIOUS_CYCLE		23	0.589323	1.40405	0.0798226	0.153314	1	1183	tags=35%, list=7%, signal=37%
POSITIVE_REGULATION_OF_TRANSCRIPTIONDNA_DEPENDENT	POSITIVE_REGULATION_OF_TRANSCRIPTIONDNA_DEPENDENT		103	0.449481	1.40354	0.035	0.153199	1	2225	tags=27%, list=14%, signal=31%
NEGATIVE_REGULATION_OF_CELLULAR_PROCESS	NEGATIVE_REGULATION_OF_CELLULAR_PROCESS		531	0.377178	1.40315	0	0.152893	1	1833	tags=18%, list=11%, signal=20%
MITOCHONDRIAL_MEMBRANE	MITOCHONDRIAL_MEMBRANE		79	0.468755	1.40172	0.0316742	0.153736	1	1376	tags=29%, list=8%, signal=32%
CENTROSOME_ORGANIZATION_AND_BIOGENESIS	CENTROSOME_ORGANIZATION_AND_BIOGENESIS		14	0.65698	1.40024	0.0851528	0.154609	1	1068	tags=36%, list=7%, signal=38%
REGULATION_OF_APOPTOSIS	REGULATION_OF_APOPTOSIS		285	0.403236	1.39822	0.00472813	0.156099	1	1746	tags=18%, list=11%, signal=19%
REGULATION_OF_TRANSFORMING_GROWTH_FACTOR_BETA_RECEPTOR_SIGNALING_PATHWAY	REGULATION_OF_TRANSFORMING_GROWTH_FACTOR_BETA_RECEPTOR_SIGNALING_PATHWAY		13	0.660518	1.39706	0.111857	0.156829	1	2557	tags=38%, list=16%, signal=46%
NUCLEOCYTOPLASMIC_TRANSPORT	NUCLEOCYTOPLASMIC_TRANSPORT		84	0.461836	1.39695	0.0364465	0.15625	1	2960	tags=35%, list=18%, signal=42%
NUCLEAR_TRANSPORT	NUCLEAR_TRANSPORT		85	0.458818	1.39084	0.0347222	0.161925	1	3128	tags=36%, list=19%, signal=45%
RNA_POLYMERASE_COMPLEX	RNA_POLYMERASE_COMPLEX		15	0.637624	1.38819	0.114345	0.163931	1	2225	tags=60%, list=14%, signal=69%
DNA_DIRECTED_RNA_POLYMERASE_COMPLEX	DNA_DIRECTED_RNA_POLYMERASE_COMPLEX		15	0.637624	1.38778	0.0974576	0.163665	1	2225	tags=60%, list=14%, signal=69%
NUCLEAR_DNA_DIRECTED_RNA_POLYMERASE_COMPLEX	NUCLEAR_DNA_DIRECTED_RNA_POLYMERASE_COMPLEX		15	0.637624	1.38705	0.10245	0.16378	1	2225	tags=60%, list=14%, signal=69%
PROGRAMMED_CELL_DEATH	PROGRAMMED_CELL_DEATH		361	0.380082	1.38654	0	0.163652	1	1746	tags=17%, list=11%, signal=18%
MITOCHONDRIAL_MEMBRANE_PART	MITOCHONDRIAL_MEMBRANE_PART		51	0.496402	1.38531	0.0542986	0.164326	1	1376	tags=33%, list=8%, signal=36%
NEGATIVE_REGULATION_OF_CELLULAR_METABOLIC_PROCESS	NEGATIVE_REGULATION_OF_CELLULAR_METABOLIC_PROCESS		214	0.40704	1.38358	0.00234192	0.165537	1	2145	tags=21%, list=13%, signal=24%
POSITIVE_REGULATION_OF_CELLULAR_PROCESS	POSITIVE_REGULATION_OF_CELLULAR_PROCESS		557	0.371336	1.38268	0.00265957	0.165769	1	1591	tags=16%, list=10%, signal=17%
N_METHYLTRANSFERASE_ACTIVITY	N_METHYLTRANSFERASE_ACTIVITY		12	0.670203	1.38187	0.104508	0.165968	1	2690	tags=58%, list=16%, signal=70%
VIRAL_REPRODUCTIVE_PROCESS	VIRAL_REPRODUCTIVE_PROCESS		27	0.559499	1.37835	0.075594	0.169248	1	1183	tags=30%, list=7%, signal=32%
APOPTOSIS_GO	APOPTOSIS_GO		360	0.38061	1.37806	0.00724638	0.168815	1	1746	tags=17%, list=11%, signal=18%
REGULATION_OF_DEVELOPMENTAL_PROCESS	REGULATION_OF_DEVELOPMENTAL_PROCESS		369	0.386526	1.37752	0	0.168669	1	1746	tags=17%, list=11%, signal=18%
NEGATIVE_REGULATION_OF_TRANSCRIPTION	NEGATIVE_REGULATION_OF_TRANSCRIPTION		155	0.415817	1.3769	0.00683371	0.168647	1	2116	tags=23%, list=13%, signal=26%
ENDORIBONUCLEASE_ACTIVITY	ENDORIBONUCLEASE_ACTIVITY		11	0.673672	1.3718	0.113208	0.1736	1	2541	tags=55%, list=16%, signal=65%
NEGATIVE_REGULATION_OF_METABOLIC_PROCESS	NEGATIVE_REGULATION_OF_METABOLIC_PROCESS		216	0.401037	1.37171	0.00963855	0.17302	1	2145	tags=21%, list=13%, signal=24%
POSITIVE_REGULATION_OF_METABOLIC_PROCESS	POSITIVE_REGULATION_OF_METABOLIC_PROCESS		186	0.406434	1.37159	0.00961539	0.172482	1	1586	tags=22%, list=10%, signal=24%
NUCLEAR_CHROMATIN	NUCLEAR_CHROMATIN		12	0.665358	1.36926	0.102871	0.174354	1	1607	tags=50%, list=10%, signal=55%
POSITIVE_REGULATION_OF_NUCLEOBASENUCLEOSIDENUCLEOTIDE_AND_NUCLEIC_ACID_METABOLIC_PROCESS	POSITIVE_REGULATION_OF_NUCLEOBASENUCLEOSIDENUCLEOTIDE_AND_NUCLEIC_ACID_METABOLIC_PROCESS		134	0.421698	1.36786	0.00938967	0.175133	1	1586	tags=24%, list=10%, signal=26%
POSITIVE_REGULATION_OF_CELLULAR_METABOLIC_PROCESS	POSITIVE_REGULATION_OF_CELLULAR_METABOLIC_PROCESS		184	0.408143	1.3676	0.00704225	0.17471	1	1586	tags=22%, list=10%, signal=24%
ENDONUCLEASE_ACTIVITY_GO_0016893	ENDONUCLEASE_ACTIVITY_GO_0016893		11	0.673672	1.36647	0.129707	0.175307	1	2541	tags=55%, list=16%, signal=65%
REGULATION_OF_TRANSLATIONAL_INITIATION	REGULATION_OF_TRANSLATIONAL_INITIATION		28	0.550149	1.36544	0.0769231	0.175745	1	2007	tags=43%, list=12%, signal=49%
POSITIVE_REGULATION_OF_BIOLOGICAL_PROCESS	POSITIVE_REGULATION_OF_BIOLOGICAL_PROCESS		584	0.36447	1.36347	0	0.177172	1	1591	tags=15%, list=10%, signal=16%
REGULATION_OF_BINDING	REGULATION_OF_BINDING		52	0.486123	1.36285	0.0700219	0.177226	1	647	tags=15%, list=4%, signal=16%
UNFOLDED_PROTEIN_BINDING	UNFOLDED_PROTEIN_BINDING		40	0.520123	1.36205	0.091954	0.177535	1	1609	tags=35%, list=10%, signal=39%
NEGATIVE_REGULATION_OF_PROGRAMMED_CELL_DEATH	NEGATIVE_REGULATION_OF_PROGRAMMED_CELL_DEATH		124	0.420357	1.35937	0.0183066	0.179888	1	1195	tags=15%, list=7%, signal=16%
NEGATIVE_REGULATION_OF_RNA_METABOLIC_PROCESS	NEGATIVE_REGULATION_OF_RNA_METABOLIC_PROCESS		103	0.425456	1.35725	0.0236967	0.181575	1	2116	tags=25%, list=13%, signal=29%
PURINE_NUCLEOTIDE_BINDING	PURINE_NUCLEOTIDE_BINDING		181	0.404941	1.35698	0.0121951	0.181193	1	2173	tags=25%, list=13%, signal=28%
PROTEIN_N_TERMINUS_BINDING	PROTEIN_N_TERMINUS_BINDING		36	0.518042	1.35578	0.0743243	0.181886	1	2214	tags=33%, list=14%, signal=38%
MITOCHONDRIAL_PART	MITOCHONDRIAL_PART		133	0.419752	1.35398	0.0215311	0.183226	1	2423	tags=33%, list=15%, signal=39%
NEGATIVE_REGULATION_OF_DEVELOPMENTAL_PROCESS	NEGATIVE_REGULATION_OF_DEVELOPMENTAL_PROCESS		163	0.409744	1.35274	0.0276382	0.183857	1	1058	tags=13%, list=6%, signal=14%
HOMEOSTASIS_OF_NUMBER_OF_CELLS	HOMEOSTASIS_OF_NUMBER_OF_CELLS		18	0.599479	1.35204	0.121951	0.183929	1	1395	tags=22%, list=9%, signal=24%
IDENTICAL_PROTEIN_BINDING	IDENTICAL_PROTEIN_BINDING		268	0.38294	1.34863	0	0.187087	1	1983	tags=22%, list=12%, signal=24%
PURINE_RIBONUCLEOTIDE_BINDING	PURINE_RIBONUCLEOTIDE_BINDING		175	0.405686	1.34846	0.0149254	0.186571	1	2173	tags=25%, list=13%, signal=29%
TRANSFORMING_GROWTH_FACTOR_BETA_RECEPTOR_SIGNALING_PATHWAY	TRANSFORMING_GROWTH_FACTOR_BETA_RECEPTOR_SIGNALING_PATHWAY		31	0.533775	1.34788	0.103004	0.186576	1	2557	tags=26%, list=16%, signal=31%
POSITIVE_REGULATION_OF_TRANSCRIPTION	POSITIVE_REGULATION_OF_TRANSCRIPTION		125	0.415559	1.34545	0.0348028	0.188627	1	2250	tags=27%, list=14%, signal=31%
MEDIATOR_COMPLEX	MEDIATOR_COMPLEX		17	0.595791	1.33863	0.120536	0.195632	1	2225	tags=35%, list=14%, signal=41%
PROTEIN_MODIFICATION_BY_SMALL_PROTEIN_CONJUGATION	PROTEIN_MODIFICATION_BY_SMALL_PROTEIN_CONJUGATION		41	0.500649	1.33775	0.0804598	0.195968	1	1983	tags=29%, list=12%, signal=33%
DNA_DAMAGE_CHECKPOINT	DNA_DAMAGE_CHECKPOINT		19	0.587444	1.33561	0.109677	0.197856	1	1889	tags=26%, list=12%, signal=30%
TRANSMEMBRANE_RECEPTOR_PROTEIN_SERINE_THREONINE_KINASE_SIGNALING_PATHWAY	TRANSMEMBRANE_RECEPTOR_PROTEIN_SERINE_THREONINE_KINASE_SIGNALING_PATHWAY		42	0.493928	1.3321	0.0672646	0.201298	1	2557	tags=24%, list=16%, signal=28%
NEGATIVE_REGULATION_OF_TRANSCRIPTION_DNA_DEPENDENT	NEGATIVE_REGULATION_OF_TRANSCRIPTION_DNA_DEPENDENT		101	0.420689	1.33112	0.0298851	0.201711	1	2116	tags=25%, list=13%, signal=28%
NEGATIVE_REGULATION_OF_APOPTOSIS	NEGATIVE_REGULATION_OF_APOPTOSIS		123	0.421527	1.32914	0.0334129	0.203084	1	1195	tags=15%, list=7%, signal=16%
U12_DEPENDENT_SPLICEOSOME	U12_DEPENDENT_SPLICEOSOME		10	0.666347	1.3249	0.151064	0.207269	1	1848	tags=40%, list=11%, signal=45%
TRANSCRIPTION_FACTOR_ACTIVITY	TRANSCRIPTION_FACTOR_ACTIVITY		267	0.376458	1.32233	0.0149254	0.209662	1	2979	tags=28%, list=18%, signal=33%
PROTEIN_SERINE_THREONINE_KINASE_ACTIVITY	PROTEIN_SERINE_THREONINE_KINASE_ACTIVITY		184	0.389851	1.32105	0.0147059	0.210484	1	1870	tags=21%, list=11%, signal=23%
G1_PHASE	G1_PHASE		13	0.641572	1.32082	0.139535	0.210014	1	3401	tags=69%, list=21%, signal=87%
ADENYL_RIBONUCLEOTIDE_BINDING	ADENYL_RIBONUCLEOTIDE_BINDING		139	0.401673	1.31773	0.0192308	0.213015	1	2173	tags=27%, list=13%, signal=30%
POSITIVE_REGULATION_OF_TRANSLATION	POSITIVE_REGULATION_OF_TRANSLATION		19	0.576601	1.31027	0.138593	0.221386	1	1395	tags=11%, list=9%, signal=11%
ADENYL_NUCLEOTIDE_BINDING	ADENYL_NUCLEOTIDE_BINDING		145	0.400694	1.30937	0.0308483	0.221775	1	2173	tags=26%, list=13%, signal=30%
HYDROLASE_ACTIVITY_HYDROLYZING_N_GLYCOSYL_COMPOUNDS	HYDROLASE_ACTIVITY_HYDROLYZING_N_GLYCOSYL_COMPOUNDS		10	0.667551	1.30866	0.157328	0.22192	1	1249	tags=20%, list=8%, signal=22%
INDUCTION_OF_APOPTOSIS_BY_INTRACELLULAR_SIGNALS	INDUCTION_OF_APOPTOSIS_BY_INTRACELLULAR_SIGNALS		19	0.587505	1.30544	0.159091	0.225108	1	2967	tags=42%, list=18%, signal=51%
CYTOCHROME_C_OXIDASE_ACTIVITY	CYTOCHROME_C_OXIDASE_ACTIVITY		10	0.655464	1.30432	0.168514	0.225565	1	1273	tags=40%, list=8%, signal=43%
APOPTOTIC_PROGRAM	APOPTOTIC_PROGRAM		52	0.463399	1.3043	0.0968421	0.224827	1	2037	tags=21%, list=12%, signal=24%
STEROID_HORMONE_RECEPTOR_BINDING	STEROID_HORMONE_RECEPTOR_BINDING		10	0.656886	1.30281	0.184615	0.225942	1	1493	tags=40%, list=9%, signal=44%
PROTEIN_DIMERIZATION_ACTIVITY	PROTEIN_DIMERIZATION_ACTIVITY		155	0.39704	1.3026	0.0406699	0.225453	1	1395	tags=15%, list=9%, signal=17%
REGULATION_OF_CHROMOSOME_ORGANIZATION_AND_BIOGENESIS	REGULATION_OF_CHROMOSOME_ORGANIZATION_AND_BIOGENESIS		10	0.658564	1.30201	0.181624	0.225371	1	1821	tags=50%, list=11%, signal=56%
NUCLEOBASENUCLEOSIDENUCLEOTIDE_AND_NUCLEIC_ACID_TRANSPORT	NUCLEOBASENUCLEOSIDENUCLEOTIDE_AND_NUCLEIC_ACID_TRANSPORT		26	0.527193	1.30037	0.132035	0.226811	1	2431	tags=35%, list=15%, signal=41%
NUCLEOTIDE_BINDING	NUCLEOTIDE_BINDING		191	0.383138	1.29651	0.0166271	0.231129	1	2173	tags=25%, list=13%, signal=28%
CELL_DEVELOPMENT	CELL_DEVELOPMENT		488	0.352402	1.29151	0.0132275	0.236513	1	1746	tags=17%, list=11%, signal=18%
PROTEIN_HOMODIMERIZATION_ACTIVITY	PROTEIN_HOMODIMERIZATION_ACTIVITY		107	0.406239	1.28878	0.0594714	0.23924	1	1310	tags=15%, list=8%, signal=16%
MYOBLAST_DIFFERENTIATION	MYOBLAST_DIFFERENTIATION		16	0.583839	1.28626	0.153374	0.241801	1	639	tags=13%, list=4%, signal=13%
PATTERN_SPECIFICATION_PROCESS	PATTERN_SPECIFICATION_PROCESS		23	0.542018	1.28211	0.140693	0.246606	1	2108	tags=30%, list=13%, signal=35%
DNA_DIRECTED_RNA_POLYMERASEII_CORE_COMPLEX	DNA_DIRECTED_RNA_POLYMERASEII_CORE_COMPLEX		10	0.639447	1.28208	0.176471	0.245809	1	2225	tags=60%, list=14%, signal=69%
SKELETAL_MUSCLE_DEVELOPMENT	SKELETAL_MUSCLE_DEVELOPMENT		26	0.528739	1.27989	0.152542	0.247972	1	1171	tags=15%, list=7%, signal=17%
PROTEIN_UBIQUITINATION	PROTEIN_UBIQUITINATION		38	0.486039	1.27901	0.124481	0.248237	1	1983	tags=29%, list=12%, signal=33%
NEGATIVE_REGULATION_OF_DNA_REPLICATION	NEGATIVE_REGULATION_OF_DNA_REPLICATION		11	0.63817	1.27849	0.17759	0.248141	1	898	tags=36%, list=5%, signal=38%
ATPASE_ACTIVITY	ATPASE_ACTIVITY		103	0.407966	1.27445	0.0805369	0.252685	1	1526	tags=24%, list=9%, signal=27%
DOUBLE_STRANDED_RNA_BINDING	DOUBLE_STRANDED_RNA_BINDING		13	0.601164	1.27212	0.182952	0.255008	1	2018	tags=31%, list=12%, signal=35%
NEGATIVE_REGULATION_OF_CELL_CYCLE	NEGATIVE_REGULATION_OF_CELL_CYCLE		68	0.428099	1.27178	0.0890869	0.254647	1	2140	tags=24%, list=13%, signal=27%
RIBONUCLEOTIDE_METABOLIC_PROCESS	RIBONUCLEOTIDE_METABOLIC_PROCESS		14	0.592321	1.2705	0.180672	0.255462	1	1390	tags=29%, list=8%, signal=31%
PIGMENT_BIOSYNTHETIC_PROCESS	PIGMENT_BIOSYNTHETIC_PROCESS		14	0.603302	1.26181	0.189474	0.266494	1	1046	tags=21%, list=6%, signal=23%
EMBRYONIC_DEVELOPMENT	EMBRYONIC_DEVELOPMENT		48	0.457025	1.26106	0.132883	0.266641	1	1286	tags=17%, list=8%, signal=18%
HUMORAL_IMMUNE_RESPONSE	HUMORAL_IMMUNE_RESPONSE		19	0.546532	1.26034	0.172949	0.266733	1	1562	tags=11%, list=10%, signal=12%
CELL_CYCLE_ARREST_GO_0007050	CELL_CYCLE_ARREST_GO_0007050		50	0.450238	1.25534	0.140553	0.273054	1	2363	tags=28%, list=14%, signal=33%
ANTI_APOPTOSIS	ANTI_APOPTOSIS		99	0.405384	1.2541	0.0747253	0.273966	1	1195	tags=14%, list=7%, signal=15%
SIGNAL_SEQUENCE_BINDING	SIGNAL_SEQUENCE_BINDING		15	0.588723	1.25116	0.17161	0.277124	1	133	tags=13%, list=1%, signal=13%
REGULATION_OF_CELL_DIFFERENTIATION	REGULATION_OF_CELL_DIFFERENTIATION		48	0.459705	1.24867	0.130152	0.279761	1	1443	tags=17%, list=9%, signal=18%
DOUBLE_STRAND_BREAK_REPAIR	DOUBLE_STRAND_BREAK_REPAIR		22	0.527332	1.24638	0.172917	0.281904	1	2390	tags=32%, list=15%, signal=37%
MOTOR_ACTIVITY	MOTOR_ACTIVITY		22	0.522584	1.24564	0.17094	0.282056	1	710	tags=23%, list=4%, signal=24%
TRANSCRIPTION_FROM_RNA_POLYMERASE_III_PROMOTER	TRANSCRIPTION_FROM_RNA_POLYMERASE_III_PROMOTER		16	0.566199	1.2443	0.190583	0.283043	1	3024	tags=69%, list=18%, signal=84%
BIOPOLYMER_CATABOLIC_PROCESS	BIOPOLYMER_CATABOLIC_PROCESS		103	0.398861	1.23853	0.115207	0.290832	1	2037	tags=27%, list=12%, signal=31%
PURINE_NUCLEOTIDE_METABOLIC_PROCESS	PURINE_NUCLEOTIDE_METABOLIC_PROCESS		10	0.634629	1.2383	0.226013	0.290293	1	1664	tags=30%, list=10%, signal=33%
DNA_REPLICATION_INITIATION	DNA_REPLICATION_INITIATION		14	0.576156	1.23592	0.176344	0.292899	1	1825	tags=36%, list=11%, signal=40%
POSITIVE_REGULATION_OF_CELL_DIFFERENTIATION	POSITIVE_REGULATION_OF_CELL_DIFFERENTIATION		19	0.533006	1.23525	0.215078	0.292988	1	752	tags=16%, list=5%, signal=17%
TRNA_PROCESSING	TRNA_PROCESSING		10	0.616013	1.22638	0.237179	0.30515	1	689	tags=20%, list=4%, signal=21%
NLS_BEARING_SUBSTRATE_IMPORT_INTO_NUCLEUS	NLS_BEARING_SUBSTRATE_IMPORT_INTO_NUCLEUS		12	0.592071	1.22438	0.230444	0.307153	1	133	tags=17%, list=1%, signal=17%
PROTEIN_CATABOLIC_PROCESS	PROTEIN_CATABOLIC_PROCESS		62	0.416565	1.22298	0.11329	0.308568	1	2156	tags=27%, list=13%, signal=31%
MUSCLE_CELL_DIFFERENTIATION	MUSCLE_CELL_DIFFERENTIATION		19	0.534672	1.22212	0.225108	0.308949	1	639	tags=11%, list=4%, signal=11%
G2_M_TRANSITION_OF_MITOTIC_CELL_CYCLE	G2_M_TRANSITION_OF_MITOTIC_CELL_CYCLE		12	0.577667	1.22152	0.225581	0.308902	1	1216	tags=25%, list=7%, signal=27%
NITROGEN_COMPOUND_BIOSYNTHETIC_PROCESS	NITROGEN_COMPOUND_BIOSYNTHETIC_PROCESS		20	0.519133	1.21804	0.211417	0.313309	1	1310	tags=35%, list=8%, signal=38%
NUCLEASE_ACTIVITY	NUCLEASE_ACTIVITY		45	0.43564	1.216	0.183673	0.315435	1	2541	tags=36%, list=16%, signal=42%
UBIQUITIN_CYCLE	UBIQUITIN_CYCLE		45	0.442238	1.21223	0.169102	0.320232	1	1983	tags=29%, list=12%, signal=33%
CELLULAR_PROTEIN_CATABOLIC_PROCESS	CELLULAR_PROTEIN_CATABOLIC_PROCESS		55	0.425001	1.21215	0.121849	0.319379	1	2156	tags=25%, list=13%, signal=29%
MITOCHONDRIAL_MATRIX	MITOCHONDRIAL_MATRIX		44	0.447087	1.20542	0.169565	0.329289	1	2284	tags=39%, list=14%, signal=45%
HYDROGEN_ION_TRANSMEMBRANE_TRANSPORTER_ACTIVITY	HYDROGEN_ION_TRANSMEMBRANE_TRANSPORTER_ACTIVITY		20	0.507413	1.19879	0.204255	0.338732	1	1273	tags=25%, list=8%, signal=27%
REGULATION_OF_TRANSCRIPTION_FACTOR_ACTIVITY	REGULATION_OF_TRANSCRIPTION_FACTOR_ACTIVITY		34	0.460099	1.19865	0.182195	0.337918	1	1920	tags=24%, list=12%, signal=27%
NEGATIVE_REGULATION_OF_CELL_MIGRATION	NEGATIVE_REGULATION_OF_CELL_MIGRATION		11	0.573364	1.19561	0.266112	0.341879	1	1591	tags=36%, list=10%, signal=40%
MITOCHONDRIAL_LUMEN	MITOCHONDRIAL_LUMEN		44	0.447087	1.19524	0.191344	0.341494	1	2284	tags=39%, list=14%, signal=45%
REGULATION_OF_TRANSLATION	REGULATION_OF_TRANSLATION		72	0.404693	1.19396	0.172566	0.342522	1	2007	tags=21%, list=12%, signal=24%
NUCLEAR_MATRIX	NUCLEAR_MATRIX		10	0.599541	1.18963	0.275424	0.348669	1	3	tags=10%, list=0%, signal=10%
ZINC_ION_BINDING	ZINC_ION_BINDING		66	0.404421	1.18531	0.160183	0.354804	1	2800	tags=33%, list=17%, signal=40%
PROTEIN_IMPORT_INTO_NUCLEUS	PROTEIN_IMPORT_INTO_NUCLEUS		47	0.429331	1.18479	0.204444	0.354681	1	2934	tags=30%, list=18%, signal=36%
REGULATION_OF_PROTEIN_METABOLIC_PROCESS	REGULATION_OF_PROTEIN_METABOLIC_PROCESS		136	0.36477	1.18032	0.12212	0.36111	1	1782	tags=21%, list=11%, signal=23%
SARCOMERE	SARCOMERE		12	0.562587	1.17589	0.269939	0.367747	1	1199	tags=17%, list=7%, signal=18%
NUCLEAR_IMPORT	NUCLEAR_IMPORT		49	0.421506	1.17556	0.200441	0.367197	1	2934	tags=29%, list=18%, signal=35%
HEPARIN_BINDING	HEPARIN_BINDING		18	0.516667	1.17309	0.268145	0.370224	1	1686	tags=33%, list=10%, signal=37%
REGULATION_OF_MOLECULAR_FUNCTION	REGULATION_OF_MOLECULAR_FUNCTION		277	0.335721	1.1722	0.0638298	0.37071	1	1804	tags=17%, list=11%, signal=19%
POSITIVE_REGULATION_OF_HYDROLASE_ACTIVITY	POSITIVE_REGULATION_OF_HYDROLASE_ACTIVITY		45	0.434808	1.17208	0.211364	0.369838	1	2911	tags=27%, list=18%, signal=32%
PROTEIN_IMPORT	PROTEIN_IMPORT		61	0.407624	1.17125	0.191209	0.370207	1	2934	tags=28%, list=18%, signal=34%
REGULATION_OF_HYDROLASE_ACTIVITY	REGULATION_OF_HYDROLASE_ACTIVITY		64	0.400431	1.16718	0.190372	0.376215	1	2911	tags=25%, list=18%, signal=30%
CYTOSKELETON_ORGANIZATION_AND_BIOGENESIS	CYTOSKELETON_ORGANIZATION_AND_BIOGENESIS		189	0.347261	1.16522	0.135266	0.378609	1	1516	tags=16%, list=9%, signal=18%
REGULATION_OF_CELLULAR_PROTEIN_METABOLIC_PROCESS	REGULATION_OF_CELLULAR_PROTEIN_METABOLIC_PROCESS		127	0.360072	1.16467	0.144144	0.37856	1	1395	tags=17%, list=9%, signal=19%
NUCLEAR_UBIQUITIN_LIGASE_COMPLEX	NUCLEAR_UBIQUITIN_LIGASE_COMPLEX		11	0.568357	1.16271	0.292887	0.380892	1	3341	tags=64%, list=20%, signal=80%
POSITIVE_REGULATION_OF_DEVELOPMENTAL_PROCESS	POSITIVE_REGULATION_OF_DEVELOPMENTAL_PROCESS		185	0.347307	1.16149	0.139423	0.381912	1	1743	tags=15%, list=11%, signal=16%
NEGATIVE_REGULATION_OF_TRANSCRIPTION_FROM_RNA_POLYMERASE_II_PROMOTER	NEGATIVE_REGULATION_OF_TRANSCRIPTION_FROM_RNA_POLYMERASE_II_PROMOTER		61	0.399582	1.16055	0.201754	0.38244	1	2116	tags=25%, list=13%, signal=28%
MUSCLE_DEVELOPMENT	MUSCLE_DEVELOPMENT		82	0.384177	1.16029	0.169767	0.38177	1	1171	tags=9%, list=7%, signal=9%
DNA_DAMAGE_RESPONSESIGNAL_TRANSDUCTION	DNA_DAMAGE_RESPONSESIGNAL_TRANSDUCTION		28	0.469765	1.15968	0.231293	0.381675	1	1889	tags=25%, list=12%, signal=28%
CHAPERONE_BINDING	CHAPERONE_BINDING		12	0.550549	1.15924	0.280702	0.381301	1	1264	tags=25%, list=8%, signal=27%
REGULATION_OF_PROTEIN_MODIFICATION_PROCESS	REGULATION_OF_PROTEIN_MODIFICATION_PROCESS		32	0.445979	1.15876	0.238095	0.381085	1	1283	tags=22%, list=8%, signal=24%
PROTEIN_SERINE_THREONINE_PHOSPHATASE_ACTIVITY	PROTEIN_SERINE_THREONINE_PHOSPHATASE_ACTIVITY		22	0.493192	1.15797	0.243363	0.381311	1	3449	tags=50%, list=21%, signal=63%
LIGASE_ACTIVITY_FORMING_CARBON_OXYGEN_BONDS	LIGASE_ACTIVITY_FORMING_CARBON_OXYGEN_BONDS		14	0.552234	1.15315	0.292473	0.388682	1	2531	tags=50%, list=15%, signal=59%
REGULATION_OF_DNA_REPLICATION	REGULATION_OF_DNA_REPLICATION		18	0.496334	1.15284	0.25	0.388135	1	1051	tags=28%, list=6%, signal=30%
CELL_FATE_COMMITMENT	CELL_FATE_COMMITMENT		13	0.555012	1.15168	0.268627	0.389021	1	974	tags=15%, list=6%, signal=16%
NUCLEOSIDE_TRIPHOSPHATASE_ACTIVITY	NUCLEOSIDE_TRIPHOSPHATASE_ACTIVITY		188	0.345376	1.15129	0.140394	0.388596	1	1526	tags=19%, list=9%, signal=21%
REGULATION_OF_KINASE_ACTIVITY	REGULATION_OF_KINASE_ACTIVITY		137	0.352869	1.15024	0.142857	0.389381	1	1688	tags=18%, list=10%, signal=20%
REGULATION_OF_CELL_PROLIFERATION	REGULATION_OF_CELL_PROLIFERATION		241	0.332636	1.14835	0.121519	0.391415	1	2153	tags=19%, list=13%, signal=22%
PML_BODY	PML_BODY		12	0.556228	1.14789	0.297593	0.39123	1	317	tags=17%, list=2%, signal=17%
PROTEIN_TARGETING	PROTEIN_TARGETING		107	0.365343	1.14631	0.190698	0.392819	1	2784	tags=26%, list=17%, signal=31%
MITOCHONDRIAL_RESPIRATORY_CHAIN	MITOCHONDRIAL_RESPIRATORY_CHAIN		23	0.471742	1.14512	0.269978	0.39387	1	1376	tags=35%, list=8%, signal=38%
S_ADENOSYLMETHIONINE_DEPENDENT_METHYLTRANSFERASE_ACTIVITY	S_ADENOSYLMETHIONINE_DEPENDENT_METHYLTRANSFERASE_ACTIVITY		22	0.498851	1.1408	0.277083	0.4006	1	2690	tags=41%, list=16%, signal=49%
MESODERM_DEVELOPMENT	MESODERM_DEVELOPMENT		15	0.539712	1.13976	0.320408	0.401474	1	18	tags=7%, list=0%, signal=7%
N_ACYLTRANSFERASE_ACTIVITY	N_ACYLTRANSFERASE_ACTIVITY		17	0.510499	1.13824	0.287846	0.403148	1	2969	tags=47%, list=18%, signal=57%
NEGATIVE_REGULATION_OF_CELL_PROLIFERATION	NEGATIVE_REGULATION_OF_CELL_PROLIFERATION		121	0.356686	1.13761	0.195294	0.403195	1	1789	tags=20%, list=11%, signal=22%
PYROPHOSPHATASE_ACTIVITY	PYROPHOSPHATASE_ACTIVITY		201	0.336781	1.13578	0.155718	0.405392	1	1526	tags=19%, list=9%, signal=21%
RNA_EXPORT_FROM_NUCLEUS	RNA_EXPORT_FROM_NUCLEUS		18	0.492427	1.13253	0.30137	0.410103	1	2431	tags=39%, list=15%, signal=46%
HYDROLASE_ACTIVITY_ACTING_ON_ACID_ANHYDRIDES	HYDROLASE_ACTIVITY_ACTING_ON_ACID_ANHYDRIDES		203	0.331011	1.13219	0.15099	0.409638	1	1526	tags=19%, list=9%, signal=21%
REGULATION_OF_PROTEIN_KINASE_ACTIVITY	REGULATION_OF_PROTEIN_KINASE_ACTIVITY		135	0.348462	1.13182	0.194954	0.409169	1	1800	tags=19%, list=11%, signal=21%
REGULATION_OF_CELLULAR_COMPONENT_SIZE	REGULATION_OF_CELLULAR_COMPONENT_SIZE		13	0.540965	1.12986	0.316258	0.411697	1	806	tags=23%, list=5%, signal=24%
RNA_POLYMERASE_II_TRANSCRIPTION_MEDIATOR_ACTIVITY	RNA_POLYMERASE_II_TRANSCRIPTION_MEDIATOR_ACTIVITY		12	0.539946	1.12888	0.313175	0.412322	1	1896	tags=42%, list=12%, signal=47%
[truncated: 203 more rows]

## Sheet: Fig_1F
MSigDB C2 gene sets (v5.0)
[truncated: 1,404 more rows]

## Sheet: Fig_1G
MSigDB C2 gene sets (v5.0)
[truncated: 926 more rows]
