# Supplementary material for: Distinct radial glia subtypes regulate midbrain dopaminergic neuron development
Source: Nat Neurosci. 2026 Feb 16;29(4):810–24. doi: 10.1038/s41593-026-02200-8 (PMC13061605; doi:10.1038/s41593-026-02200-8)
Supplement: Supplementary file 8 — Statistical source data. [file 41593_2026_2200_MOESM8_ESM.xlsx]

## Sheet: Fig_3C
Measurement	Condition	Replicate	%
TH/DAPI	LN511	n1	5.89623
TH/DAPI	LN511	n1	6.74956
TH/DAPI	LN511	n1	6.2963
TH/DAPI	LN511	n1	3.87931
TH/DAPI	LN511	n1	7.12831
TH/DAPI	LN511	n1	10.8197
TH/DAPI	SPARC	n1	6.07029
TH/DAPI	SPARC	n1	4.48916
TH/DAPI	SPARC	n1	5.32544
TH/DAPI	SPARC	n1	4.02098
TH/DAPI	SPARC	n1	4.7138
TH/DAPI	SPARC	n1	4.63483
TH/DAPI	NTN1	n1	15.0538
TH/DAPI	NTN1	n1	9.96094
TH/DAPI	NTN1	n1	11.6371
TH/DAPI	NTN1	n1	8.11808
TH/DAPI	NTN1	n1	11.0891
TH/DAPI	NTN1	n1	11.2676
TH/DAPI	SLIT1	n1	12.3348
TH/DAPI	SLIT1	n1	14.0299
TH/DAPI	SLIT1	n1	9.88506
TH/DAPI	SLIT1	n1	10.7143
TH/DAPI	SLIT1	n1	11.1446
TH/DAPI	SLIT1	n1	9.04255
TH/DAPI	SPON1	n1	17.5214
TH/DAPI	SPON1	n1	15.9236
TH/DAPI	SPON1	n1	10.4167
TH/DAPI	SPON1	n1	6.63812
TH/DAPI	SPON1	n1	9.46502
TH/DAPI	SPON1	n1	9.78723
TH/DAPI	NSS	n1	15.1603
TH/DAPI	NSS	n1	14.0078
TH/DAPI	NSS	n1	17.2131
TH/DAPI	NSS	n1	14.1066
TH/DAPI	NSS	n1	12.2222
TH/DAPI	NSS	n1	9.62025
TH/DAPI	LN511	n2	7.53138
TH/DAPI	LN511	n2	6.51261
TH/DAPI	LN511	n2	5.90717
TH/DAPI	LN511	n2	7.53968
TH/DAPI	LN511	n2	7.7686
TH/DAPI	LN511	n2	9.18367
TH/DAPI	SPARC	n2	8.67824
TH/DAPI	SPARC	n2	7.73067
TH/DAPI	SPARC	n2	7.27273
TH/DAPI	SPARC	n2	10.6888
TH/DAPI	SPARC	n2	7.93201
TH/DAPI	SPARC	n2	10.7744
TH/DAPI	NTN1	n2	11.0312
TH/DAPI	NTN1	n2	10.7612
TH/DAPI	NTN1	n2	10
TH/DAPI	NTN1	n2	14.5882
TH/DAPI	NTN1	n2	9.78648
TH/DAPI	NTN1	n2	11.3274
TH/DAPI	SLIT1	n2	13.8796
TH/DAPI	SLIT1	n2	7.89096
TH/DAPI	SLIT1	n2	10.585
TH/DAPI	SLIT1	n2	11.5217
TH/DAPI	SLIT1	n2	10.3922
TH/DAPI	SLIT1	n2	10.9792
TH/DAPI	SPON1	n2	8.47176
TH/DAPI	SPON1	n2	10.6628
TH/DAPI	SPON1	n2	11.3043
TH/DAPI	SPON1	n2	12.5683
TH/DAPI	SPON1	n2	10.1896
TH/DAPI	SPON1	n2	9.93521
TH/DAPI	NSS	n2	11.7241
TH/DAPI	NSS	n2	10.2381
TH/DAPI	NSS	n2	11.1693
TH/DAPI	NSS	n2	11.7363
TH/DAPI	NSS	n2	7.74527
TH/DAPI	NSS	n2	12.3457
TH/DAPI	LN511	n3	8.02603
TH/DAPI	LN511	n3	7.3922
TH/DAPI	LN511	n3	6.40496
TH/DAPI	LN511	n3	8.47107
TH/DAPI	LN511	n3	7.18391
TH/DAPI	LN511	n3	8.26087
TH/DAPI	SPARC	n3	8.2777
TH/DAPI	SPARC	n3	7.12589
TH/DAPI	SPARC	n3	6.60661
TH/DAPI	SPARC	n3	10.1415
TH/DAPI	SPARC	n3	7.30337
TH/DAPI	SPARC	n3	9.96678
TH/DAPI	NTN1	n3	9.67742
TH/DAPI	NTN1	n3	12.3839
TH/DAPI	NTN1	n3	9.97783
TH/DAPI	NTN1	n3	12.3016
TH/DAPI	NTN1	n3	10.9375
TH/DAPI	NTN1	n3	10.9635
TH/DAPI	SLIT1	n3	18.3511
TH/DAPI	SLIT1	n3	9.92366
TH/DAPI	SLIT1	n3	10.3604
TH/DAPI	SLIT1	n3	8.26307
TH/DAPI	SLIT1	n3	9.10853
TH/DAPI	SLIT1	n3	9.12477
TH/DAPI	SPON1	n3	10.79
TH/DAPI	SPON1	n3	9.375
TH/DAPI	SPON1	n3	12.5
TH/DAPI	SPON1	n3	7.1599
TH/DAPI	SPON1	n3	9.10781
TH/DAPI	SPON1	n3	7.8629
TH/DAPI	NSS	n3	11.1465
TH/DAPI	NSS	n3	10.8046
TH/DAPI	NSS	n3	15.7182
TH/DAPI	NSS	n3	10.9589
TH/DAPI	NSS	n3	9.63115
TH/DAPI	NSS	n3	9.98573
TH/DAPI	LN511	n4	10.4869
TH/DAPI	LN511	n4	11.3333
TH/DAPI	LN511	n4	7.80781
TH/DAPI	LN511	n4	13.3094
TH/DAPI	LN511	n4	10.6383
TH/DAPI	LN511	n4	7.44048
TH/DAPI	SPARC	n4	3.79009
TH/DAPI	SPARC	n4	9.34579
TH/DAPI	SPARC	n4	7.16253
TH/DAPI	SPARC	n4	9.22509
TH/DAPI	SPARC	n4	8.95062
TH/DAPI	SPARC	n4	11.7117
TH/DAPI	NTN1	n4	9.76253
TH/DAPI	NTN1	n4	12.9944
TH/DAPI	NTN1	n4	10.1266
TH/DAPI	NTN1	n4	9.4431
TH/DAPI	NTN1	n4	9.54357
TH/DAPI	NTN1	n4	13.0909
TH/DAPI	SLIT1	n4	12.253
TH/DAPI	SLIT1	n4	9.15493
TH/DAPI	SLIT1	n4	9.85915
TH/DAPI	SLIT1	n4	9.74576
TH/DAPI	SLIT1	n4	8.19672
TH/DAPI	SLIT1	n4	11.1111
TH/DAPI	SPON1	n4	11.5625
TH/DAPI	SPON1	n4	7.33696
TH/DAPI	SPON1	n4	10.6965
TH/DAPI	SPON1	n4	6.8
TH/DAPI	SPON1	n4	9.05512
TH/DAPI	SPON1	n4	5.97015
TH/DAPI	NSS	n4	7.47664
TH/DAPI	NSS	n4	11.2
TH/DAPI	NSS	n4	8.90411
TH/DAPI	NSS	n4	8.85417
TH/DAPI	NSS	n4	16.7665
TH/DAPI	NSS	n4	10.3896
TH/DAPI	LN511	n5	9.28144
TH/DAPI	LN511	n5	10.6383
TH/DAPI	LN511	n5	5.89971
TH/DAPI	LN511	n5	10.4377
TH/DAPI	LN511	n5	10.7744
TH/DAPI	LN511	n5	7.55208
TH/DAPI	SPARC	n5	6.78466
TH/DAPI	SPARC	n5	8.64553
TH/DAPI	SPARC	n5	10.2564
TH/DAPI	SPARC	n5	6.93069
TH/DAPI	SPARC	n5	5.90551
TH/DAPI	SPARC	n5	15.7205
TH/DAPI	NTN1	n5	16.2544
TH/DAPI	NTN1	n5	21.6216
TH/DAPI	NTN1	n5	14.7287
TH/DAPI	NTN1	n5	11.25
TH/DAPI	NTN1	n5	13.0584
TH/DAPI	NTN1	n5	16.9811
TH/DAPI	SLIT1	n5	10.0629
TH/DAPI	SLIT1	n5	10.8527
TH/DAPI	SLIT1	n5	12.8151
TH/DAPI	SLIT1	n5	15.6028
TH/DAPI	SLIT1	n5	11.5727
TH/DAPI	SLIT1	n5	14.3813
TH/DAPI	SPON1	n5	14.4876
TH/DAPI	SPON1	n5	12
TH/DAPI	SPON1	n5	8.2774
TH/DAPI	SPON1	n5	8.35509
TH/DAPI	SPON1	n5	12.8134
TH/DAPI	SPON1	n5	9.62441
TH/DAPI	NSS	n5	12.4498
TH/DAPI	NSS	n5	10.0358
TH/DAPI	NSS	n5	10.9145
TH/DAPI	NSS	n5	11.5646
TH/DAPI	NSS	n5	13.2231
TH/DAPI	NSS	n5	11.2426
TH/DAPI	LN511	n6	5.59701
TH/DAPI	LN511	n6	6.97674
TH/DAPI	LN511	n6	7.7748
TH/DAPI	LN511	n6	8.80282
TH/DAPI	LN511	n6	7.18391
TH/DAPI	LN511	n6	7.26257
TH/DAPI	SPARC	n6	7.27273
TH/DAPI	SPARC	n6	9
TH/DAPI	SPARC	n6	16.1491
TH/DAPI	SPARC	n6	9.43396
TH/DAPI	SPARC	n6	8.22511
TH/DAPI	SPARC	n6	7.30594
TH/DAPI	NTN1	n6	7.98817
TH/DAPI	NTN1	n6	10.8014
TH/DAPI	NTN1	n6	7.58808
TH/DAPI	NTN1	n6	10.8861
TH/DAPI	NTN1	n6	13.5135
TH/DAPI	NTN1	n6	13.5762
TH/DAPI	SLIT1	n6	9.83607
TH/DAPI	SLIT1	n6	15.3846
TH/DAPI	SLIT1	n6	14.9606
TH/DAPI	SLIT1	n6	18.7192
TH/DAPI	SLIT1	n6	10.7692
TH/DAPI	SLIT1	n6	12.6344
TH/DAPI	SPON1	n6	11.8644
TH/DAPI	SPON1	n6	12.4031
TH/DAPI	SPON1	n6	12.3404
TH/DAPI	SPON1	n6	10.0529
TH/DAPI	SPON1	n6	8.68263
TH/DAPI	SPON1	n6	8.51064
TH/DAPI	NSS	n6	13.7795
TH/DAPI	NSS	n6	12.0172
TH/DAPI	NSS	n6	8.88889
TH/DAPI	NSS	n6	16.6667
TH/DAPI	NSS	n6	13.9535
TH/DAPI	NSS	n6	12.8492

## Sheet: Fig_3E
Measurement	Condition	Replicate	%
TH,EdU/DAPI	LN511	n1	8
TH,EdU/DAPI	LN511	n1	5.26316
TH,EdU/DAPI	LN511	n1	5.88235
TH,EdU/DAPI	LN511	n1	5.55556
TH,EdU/DAPI	LN511	n1	8.57143
TH,EdU/DAPI	LN511	n1	9.09091
TH,EdU/DAPI	SPARC	n1	0
TH,EdU/DAPI	SPARC	n1	0
TH,EdU/DAPI	SPARC	n1	7.40741
TH,EdU/DAPI	SPARC	n1	0
TH,EdU/DAPI	SPARC	n1	7.14286
TH,EdU/DAPI	SPARC	n1	3.0303
TH,EdU/DAPI	NTN1	n1	3.57143
TH,EdU/DAPI	NTN1	n1	0
TH,EdU/DAPI	NTN1	n1	1.69492
TH,EdU/DAPI	NTN1	n1	4.54545
TH,EdU/DAPI	NTN1	n1	0
TH,EdU/DAPI	NTN1	n1	0
TH,EdU/DAPI	SLIT1	n1	3.57143
TH,EdU/DAPI	SLIT1	n1	0
TH,EdU/DAPI	SLIT1	n1	0
TH,EdU/DAPI	SLIT1	n1	0
TH,EdU/DAPI	SLIT1	n1	0
TH,EdU/DAPI	SLIT1	n1	2.94118
TH,EdU/DAPI	SPON1	n1	2.43902
TH,EdU/DAPI	SPON1	n1	5.45455
TH,EdU/DAPI	SPON1	n1	3.33333
TH,EdU/DAPI	SPON1	n1	5.71429
TH,EdU/DAPI	SPON1	n1	0
TH,EdU/DAPI	SPON1	n1	0
TH,EdU/DAPI	NSS	n1	1.92308
TH,EdU/DAPI	NSS	n1	2.77778
TH,EdU/DAPI	NSS	n1	0
TH,EdU/DAPI	NSS	n1	0
TH,EdU/DAPI	NSS	n1	4.54545
TH,EdU/DAPI	NSS	n1	2.63158
TH,EdU/DAPI	LN511	n2	2.77778
TH,EdU/DAPI	LN511	n2	6.45161
TH,EdU/DAPI	LN511	n2	10.7143
TH,EdU/DAPI	LN511	n2	2.63158
TH,EdU/DAPI	LN511	n2	0
TH,EdU/DAPI	LN511	n2	7.40741
TH,EdU/DAPI	SPARC	n2	0
TH,EdU/DAPI	SPARC	n2	0
TH,EdU/DAPI	SPARC	n2	2.63158
TH,EdU/DAPI	SPARC	n2	0
TH,EdU/DAPI	SPARC	n2	0
TH,EdU/DAPI	SPARC	n2	2.04082
TH,EdU/DAPI	NTN1	n2	0
TH,EdU/DAPI	NTN1	n2	0
TH,EdU/DAPI	NTN1	n2	0
TH,EdU/DAPI	NTN1	n2	0
TH,EdU/DAPI	NTN1	n2	0
TH,EdU/DAPI	NTN1	n2	0
TH,EdU/DAPI	SLIT1	n2	0
TH,EdU/DAPI	SLIT1	n2	0
TH,EdU/DAPI	SLIT1	n2	0
TH,EdU/DAPI	SLIT1	n2	0
TH,EdU/DAPI	SLIT1	n2	0
TH,EdU/DAPI	SLIT1	n2	0
TH,EdU/DAPI	SPON1	n2	0
TH,EdU/DAPI	SPON1	n2	0
TH,EdU/DAPI	SPON1	n2	0
TH,EdU/DAPI	SPON1	n2	0
TH,EdU/DAPI	SPON1	n2	0
TH,EdU/DAPI	SPON1	n2	2.17391
TH,EdU/DAPI	NSS	n2	2.94118
TH,EdU/DAPI	NSS	n2	0
TH,EdU/DAPI	NSS	n2	3.125
TH,EdU/DAPI	NSS	n2	1.36986
TH,EdU/DAPI	NSS	n2	2.22222
TH,EdU/DAPI	NSS	n2	0
TH,EdU/DAPI	LN511	n3	8.10811
TH,EdU/DAPI	LN511	n3	2.77778
TH,EdU/DAPI	LN511	n3	3.22581
TH,EdU/DAPI	LN511	n3	4.87805
TH,EdU/DAPI	LN511	n3	4
TH,EdU/DAPI	LN511	n3	10.5263
TH,EdU/DAPI	SPARC	n3	0
TH,EdU/DAPI	SPARC	n3	0
TH,EdU/DAPI	SPARC	n3	0
TH,EdU/DAPI	SPARC	n3	4.65116
TH,EdU/DAPI	SPARC	n3	0
TH,EdU/DAPI	SPARC	n3	0
TH,EdU/DAPI	NTN1	n3	0
TH,EdU/DAPI	NTN1	n3	1.25
TH,EdU/DAPI	NTN1	n3	0
TH,EdU/DAPI	NTN1	n3	3.22581
TH,EdU/DAPI	NTN1	n3	2.04082
TH,EdU/DAPI	NTN1	n3	0
TH,EdU/DAPI	SLIT1	n3	2.89855
TH,EdU/DAPI	SLIT1	n3	1.92308
TH,EdU/DAPI	SLIT1	n3	0
TH,EdU/DAPI	SLIT1	n3	0
TH,EdU/DAPI	SLIT1	n3	0
TH,EdU/DAPI	SLIT1	n3	0
TH,EdU/DAPI	SPON1	n3	3.57143
TH,EdU/DAPI	SPON1	n3	2.5641
TH,EdU/DAPI	SPON1	n3	6.81818
TH,EdU/DAPI	SPON1	n3	0
TH,EdU/DAPI	SPON1	n3	6.12245
TH,EdU/DAPI	SPON1	n3	2.5641
TH,EdU/DAPI	NSS	n3	2.85714
TH,EdU/DAPI	NSS	n3	4.25532
TH,EdU/DAPI	NSS	n3	1.72414
TH,EdU/DAPI	NSS	n3	0
TH,EdU/DAPI	NSS	n3	2.12766
TH,EdU/DAPI	NSS	n3	0

## Sheet: Fig_3F
Measurement	Condition	Replicate	%
EdU/DAPI	LN511	n1	7.31132
EdU/DAPI	LN511	n1	4.97336
EdU/DAPI	LN511	n1	6.2963
EdU/DAPI	LN511	n1	6.25
EdU/DAPI	LN511	n1	6.10998
EdU/DAPI	LN511	n1	9.83607
EdU/DAPI	SPARC	n1	2.23642
EdU/DAPI	SPARC	n1	0.928793
EdU/DAPI	SPARC	n1	0.986193
EdU/DAPI	SPARC	n1	1.3986
EdU/DAPI	SPARC	n1	0.673401
EdU/DAPI	SPARC	n1	1.26404
EdU/DAPI	NTN1	n1	2.15054
EdU/DAPI	NTN1	n1	1.17188
EdU/DAPI	NTN1	n1	1.57791
EdU/DAPI	NTN1	n1	1.29151
EdU/DAPI	NTN1	n1	0.792079
EdU/DAPI	NTN1	n1	0.56338
EdU/DAPI	SLIT1	n1	1.76211
EdU/DAPI	SLIT1	n1	0.597015
EdU/DAPI	SLIT1	n1	0.229885
EdU/DAPI	SLIT1	n1	0.510204
EdU/DAPI	SLIT1	n1	1.50602
EdU/DAPI	SLIT1	n1	1.06383
EdU/DAPI	SPON1	n1	2.5641
EdU/DAPI	SPON1	n1	3.50318
EdU/DAPI	SPON1	n1	1.04167
EdU/DAPI	SPON1	n1	2.17984
EdU/DAPI	SPON1	n1	1.44033
EdU/DAPI	SPON1	n1	0.425532
EdU/DAPI	NSS	n1	1.16618
EdU/DAPI	NSS	n1	1.94553
EdU/DAPI	NSS	n1	1.22951
EdU/DAPI	NSS	n1	0.940439
EdU/DAPI	NSS	n1	1.66667
EdU/DAPI	NSS	n1	1.01266
EdU/DAPI	LN511	n2	3.13808
EdU/DAPI	LN511	n2	6.09244
EdU/DAPI	LN511	n2	6.32911
EdU/DAPI	LN511	n2	3.76984
EdU/DAPI	LN511	n2	3.47107
EdU/DAPI	LN511	n2	7.82313
EdU/DAPI	SPARC	n2	0
EdU/DAPI	SPARC	n2	0.280899
EdU/DAPI	SPARC	n2	0.623053
EdU/DAPI	SPARC	n2	0.581395
EdU/DAPI	SPARC	n2	0
EdU/DAPI	SPARC	n2	0.336134
EdU/DAPI	NTN1	n2	0
EdU/DAPI	NTN1	n2	0
EdU/DAPI	NTN1	n2	0.47619
EdU/DAPI	NTN1	n2	0.235294
EdU/DAPI	NTN1	n2	0
EdU/DAPI	NTN1	n2	0
EdU/DAPI	SLIT1	n2	0
EdU/DAPI	SLIT1	n2	0.143472
EdU/DAPI	SLIT1	n2	0.278552
EdU/DAPI	SLIT1	n2	0.217391
EdU/DAPI	SLIT1	n2	0.392157
EdU/DAPI	SLIT1	n2	0.148368
EdU/DAPI	SPON1	n2	0.332226
EdU/DAPI	SPON1	n2	0.576369
EdU/DAPI	SPON1	n2	0.289855
EdU/DAPI	SPON1	n2	0
EdU/DAPI	SPON1	n2	0.236967
EdU/DAPI	SPON1	n2	0.215983
EdU/DAPI	NSS	n2	0.862069
EdU/DAPI	NSS	n2	0.238095
EdU/DAPI	NSS	n2	1.57068
EdU/DAPI	NSS	n2	0.803859
EdU/DAPI	NSS	n2	1.37694
EdU/DAPI	NSS	n2	0.352734
EdU/DAPI	LN511	n3	3.68764
EdU/DAPI	LN511	n3	3.28542
EdU/DAPI	LN511	n3	4.54545
EdU/DAPI	LN511	n3	7.2314
EdU/DAPI	LN511	n3	6.03448
EdU/DAPI	LN511	n3	9.13043
EdU/DAPI	SPARC	n3	0.667557
EdU/DAPI	SPARC	n3	0.950119
EdU/DAPI	SPARC	n3	0.600601
EdU/DAPI	SPARC	n3	1.41509
EdU/DAPI	SPARC	n3	1.40449
EdU/DAPI	SPARC	n3	0.332226
EdU/DAPI	NTN1	n3	0.716846
EdU/DAPI	NTN1	n3	0.464396
EdU/DAPI	NTN1	n3	1.77384
EdU/DAPI	NTN1	n3	2.38095
EdU/DAPI	NTN1	n3	0.446429
EdU/DAPI	NTN1	n3	1.99336
EdU/DAPI	SLIT1	n3	1.06383
EdU/DAPI	SLIT1	n3	0.572519
EdU/DAPI	SLIT1	n3	0.225225
EdU/DAPI	SLIT1	n3	0
EdU/DAPI	SLIT1	n3	0
EdU/DAPI	SLIT1	n3	0
EdU/DAPI	SPON1	n3	1.92678
EdU/DAPI	SPON1	n3	1.20192
EdU/DAPI	SPON1	n3	2.84091
EdU/DAPI	SPON1	n3	2.14797
EdU/DAPI	SPON1	n3	1.67286
EdU/DAPI	SPON1	n3	2.62097
EdU/DAPI	NSS	n3	3.18471
EdU/DAPI	NSS	n3	1.6092
EdU/DAPI	NSS	n3	1.89702
EdU/DAPI	NSS	n3	1.21766
EdU/DAPI	NSS	n3	1.02459
EdU/DAPI	NSS	n3	2.1398

## Sheet: Fig_3H
Measurement	Condition	Replicate	%
TUNEL/DAPI	LN511	n1	0
TUNEL/DAPI	LN511	n1	0.333333
TUNEL/DAPI	LN511	n1	1.5015
TUNEL/DAPI	LN511	n1	1.43885
TUNEL/DAPI	LN511	n1	1.2766
TUNEL/DAPI	LN511	n1	0.297619
TUNEL/DAPI	SPARC	n1	0.58309
TUNEL/DAPI	SPARC	n1	0.311526
TUNEL/DAPI	SPARC	n1	1.37741
TUNEL/DAPI	SPARC	n1	0.369004
TUNEL/DAPI	SPARC	n1	0.925926
TUNEL/DAPI	SPARC	n1	0.600601
TUNEL/DAPI	NTN1	n1	0
TUNEL/DAPI	NTN1	n1	0
TUNEL/DAPI	NTN1	n1	0
TUNEL/DAPI	NTN1	n1	0.242131
TUNEL/DAPI	NTN1	n1	0
TUNEL/DAPI	NTN1	n1	0
TUNEL/DAPI	SLIT1	n1	0.395257
TUNEL/DAPI	SLIT1	n1	0
TUNEL/DAPI	SLIT1	n1	0
TUNEL/DAPI	SLIT1	n1	0
TUNEL/DAPI	SLIT1	n1	0
TUNEL/DAPI	SLIT1	n1	0
TUNEL/DAPI	SPON1	n1	0
TUNEL/DAPI	SPON1	n1	0.543478
TUNEL/DAPI	SPON1	n1	0
TUNEL/DAPI	SPON1	n1	0
TUNEL/DAPI	SPON1	n1	0.787402
TUNEL/DAPI	SPON1	n1	0
TUNEL/DAPI	NSS	n1	0
TUNEL/DAPI	NSS	n1	0.266667
TUNEL/DAPI	NSS	n1	0
TUNEL/DAPI	NSS	n1	0
TUNEL/DAPI	NSS	n1	0
TUNEL/DAPI	NSS	n1	0.324675
TUNEL/DAPI	LN511	n2	0.598802
TUNEL/DAPI	LN511	n2	1.2766
TUNEL/DAPI	LN511	n2	1.47493
TUNEL/DAPI	LN511	n2	0
TUNEL/DAPI	LN511	n2	0.673401
TUNEL/DAPI	LN511	n2	0.260417
TUNEL/DAPI	SPARC	n2	0.294985
TUNEL/DAPI	SPARC	n2	0.576369
TUNEL/DAPI	SPARC	n2	0.42735
TUNEL/DAPI	SPARC	n2	0.660066
TUNEL/DAPI	SPARC	n2	0.393701
TUNEL/DAPI	SPARC	n2	0.436681
TUNEL/DAPI	NTN1	n2	0
TUNEL/DAPI	NTN1	n2	0
TUNEL/DAPI	NTN1	n2	0
TUNEL/DAPI	NTN1	n2	0
TUNEL/DAPI	NTN1	n2	0
TUNEL/DAPI	NTN1	n2	0
TUNEL/DAPI	SLIT1	n2	0
TUNEL/DAPI	SLIT1	n2	0
TUNEL/DAPI	SLIT1	n2	0
TUNEL/DAPI	SLIT1	n2	0
TUNEL/DAPI	SLIT1	n2	0
TUNEL/DAPI	SLIT1	n2	0
TUNEL/DAPI	SPON1	n2	0
TUNEL/DAPI	SPON1	n2	0
TUNEL/DAPI	SPON1	n2	0.223714
TUNEL/DAPI	SPON1	n2	0.261097
TUNEL/DAPI	SPON1	n2	0.278552
TUNEL/DAPI	SPON1	n2	0
TUNEL/DAPI	NSS	n2	0
TUNEL/DAPI	NSS	n2	0
TUNEL/DAPI	NSS	n2	0
TUNEL/DAPI	NSS	n2	0
TUNEL/DAPI	NSS	n2	0.413223
TUNEL/DAPI	NSS	n2	0
TUNEL/DAPI	LN511	n3	0.373134
TUNEL/DAPI	LN511	n3	0.996678
TUNEL/DAPI	LN511	n3	1.34048
TUNEL/DAPI	LN511	n3	0.704225
TUNEL/DAPI	LN511	n3	0.574713
TUNEL/DAPI	LN511	n3	1.11732
TUNEL/DAPI	SPARC	n3	0.363636
TUNEL/DAPI	SPARC	n3	0
TUNEL/DAPI	SPARC	n3	0
TUNEL/DAPI	SPARC	n3	1.13208
TUNEL/DAPI	SPARC	n3	1.7316
TUNEL/DAPI	SPARC	n3	0.913242
TUNEL/DAPI	NTN1	n3	0.887574
TUNEL/DAPI	NTN1	n3	0
TUNEL/DAPI	NTN1	n3	0.271003
TUNEL/DAPI	NTN1	n3	0.253165
TUNEL/DAPI	NTN1	n3	0
TUNEL/DAPI	NTN1	n3	0
TUNEL/DAPI	SLIT1	n3	0.327869
TUNEL/DAPI	SLIT1	n3	0.34965
TUNEL/DAPI	SLIT1	n3	0.393701
TUNEL/DAPI	SLIT1	n3	0
TUNEL/DAPI	SLIT1	n3	0.512821
TUNEL/DAPI	SLIT1	n3	0
TUNEL/DAPI	SPON1	n3	0.338983
TUNEL/DAPI	SPON1	n3	0.775194
TUNEL/DAPI	SPON1	n3	2.12766
TUNEL/DAPI	SPON1	n3	1.0582
TUNEL/DAPI	SPON1	n3	0.898204
TUNEL/DAPI	SPON1	n3	0
TUNEL/DAPI	NSS	n3	0.393701
TUNEL/DAPI	NSS	n3	0.429185
TUNEL/DAPI	NSS	n3	0
TUNEL/DAPI	NSS	n3	0
TUNEL/DAPI	NSS	n3	0
TUNEL/DAPI	NSS	n3	0
