# Supplementary material for: Distinct radial glia subtypes regulate midbrain dopaminergic neuron development
Source: Nat Neurosci. 2026 Feb 16;29(4):810–24. doi: 10.1038/s41593-026-02200-8 (PMC13061605; doi:10.1038/s41593-026-02200-8)
Supplement: Supplementary file 9 — Statistical source data. [file 41593_2026_2200_MOESM9_ESM.xlsx]

## Sheet: Fig_4B
# FastWY ver. 1.0.1 (LAMP ver.2.0.3)
# item-file: singlecell/RG1_matrix_LAMP.csv
# value-file: singlecell/RG1_rank_for_Fisher.csv
# significance-level: 0.05, # of permuted datasets: 1000
# P-value computing procedure: fisher (one-sided)
# # of tested elements: 44, # of samples: 5652, # of positive samples: 130
# Adjusted significance level: 7.2741e-06
# # of significant combinations: 419
Rank	Raw p-value	Adjusted p-value	Combination	Arity	# of target rows	# of positives in the targets
1	3.9352e-20	< 0.001	E2F3	1	130	67
2	2.7184e-18	< 0.001	E2F3,E2F5	2	130	60
3	2.1216e-17	< 0.001	E2F5	1	130	64
4	6.9307e-11	< 0.001	GABPA,E2F5	2	130	26
5	1.0618e-10	< 0.001	ARNTL,ASCL1,E2F3,TCF3	4	130	21
6	1.5407e-10	< 0.001	ARNTL,ASCL1,E2F3	3	130	22
7	1.949e-10	< 0.001	ARNTL,E2F3	2	130	26
8	1.9626e-10	< 0.001	GABPA,E2F3,E2F5	3	130	24
9	2.9364e-10	< 0.001	ASCL1,E2F3	2	130	23
10	4.8451e-10	< 0.001	ARNTL,ASCL1,E2F3,TCF3,TCF4,TCF12	6	130	20
11	7.4933e-10	< 0.001	ASCL1,E2F3,TCF3	3	130	21
12	7.9199e-10	< 0.001	GABPA	1	130	50
13	8.8343e-10	< 0.001	ARNTL,ASCL1,E2F5,E2F3,TCF3	5	130	19
14	9.3575e-10	< 0.001	ARNTL,ASCL1,E2F3,E2F5	4	130	20
15	9.3575e-10	< 0.001	ARNTL,ASCL1,E2F3,TCF12,TCF4	5	130	20
16	1.1577e-09	< 0.001	ARNTL,E2F3,TCF12,TCF3,TCF4	5	130	20
17	1.3633e-09	< 0.001	ARNTL,E2F3,TCF3	3	130	21
18	1.3812e-09	< 0.001	ARNTL,SREBF1,E2F3	3	130	23
19	1.3932e-09	< 0.001	ARNTL,ASCL1,SREBF1,E2F3,TCF3	5	130	19
20	1.5761e-09	< 0.001	SREBF1,E2F3	2	130	25
21	1.5796e-09	< 0.001	GABPA,E2F3	2	130	24
22	1.584e-09	< 0.001	ARNTL,E2F3,TCF3,TCF4	4	130	20
23	1.7558e-09	< 0.001	ARNTL,ASCL1,SREBF1,E2F3	4	130	20
24	2.1653e-09	< 0.001	ASCL1,SREBF1,E2F3,TCF3	4	130	19
25	2.3808e-09	< 0.001	ARNTL,E2F3,TCF12,TCF4	4	130	20
26	2.6313e-09	< 0.001	ARNTL,TCF12,E2F3	3	130	20
27	2.9061e-09	< 0.001	ASCL1,E2F3,TCF12,TCF3,TCF4	5	130	20
28	2.9566e-09	< 0.001	ARNTL,E2F3,E2F5	3	130	23
29	3.2074e-09	< 0.001	ASCL1,SREBF1,E2F3	3	130	20
30	3.5375e-09	< 0.001	ARNTL,E2F3,TCF4	3	130	20
31	3.6857e-09	< 0.001	ARNTL,ASCL1,E2F5,TCF3	4	130	19
32	3.9855e-09	< 0.001	ARNTL,ASCL1,E2F3,TCF3,TCF4,E2F5,TCF12	7	130	18
33	4.2942e-09	< 0.001	ARNTL,ASCL1,E2F5	3	130	20
34	4.4412e-09	< 0.001	SREBF1,E2F3,E2F5	3	130	23
35	4.5335e-09	< 0.001	ASCL1,E2F5,E2F3,TCF3	4	130	19
36	5.5589e-09	< 0.001	ARNTL,SREBF1,E2F3,TCF3	4	130	19
37	5.7148e-09	< 0.001	ASCL1,E2F3,TCF12,TCF4	4	130	20
38	6.5725e-09	< 0.001	ARNTL,SREBF1,E2F3,E2F5	4	130	21
39	6.8899e-09	< 0.001	ARNTL,ASCL1,E2F3,E2F5,TCF4,TCF12	6	130	18
40	6.8899e-09	< 0.001	ARNTL,ASCL1,SREBF1,E2F3,TCF3,TCF4,TCF12	7	130	18
41	7.5612e-09	< 0.001	ASCL1,E2F3,E2F5	3	130	20
42	9.1331e-09	< 0.001	ARNTL,E2F5,E2F3,TCF3	4	130	19
43	9.4658e-09	< 0.001	ARNTL,E2F3,E2F5,TCF4,TCF3,TCF12	6	130	18
44	1.0117e-08	< 0.001	E2F3,TCF12,TCF3,TCF4	4	130	21
45	1.0505e-08	< 0.001	ASCL1,SREBF1,E2F3,TCF3,TCF4,TCF12	6	130	18
46	1.1648e-08	< 0.001	ARNTL,ASCL1,SREBF1,E2F3,E2F5	5	130	18
47	1.1648e-08	< 0.001	ARNTL,SREBF1,E2F3,TCF3,TCF4,TCF12	6	130	18
48	1.2196e-08	< 0.001	SREBF1,E2F3,TCF3	3	130	19
49	1.2679e-08	< 0.001	ARNTL,ASCL1,SREBF1,E2F3,E2F5,TCF3	6	130	17
50	1.2905e-08	< 0.001	ARNTL,E2F5,E2F3,TCF3,TCF4	5	130	18
51	1.2905e-08	< 0.001	ARNTL,ASCL1,SREBF1,E2F3,TCF4,TCF12	6	130	18
52	1.2905e-08	< 0.001	ARNTL,ASCL1,TCF12,E2F5,TCF4,TCF3	6	130	18
53	1.4286e-08	< 0.001	ARNTL,SREBF1,E2F3,TCF3,TCF4	5	130	18
54	1.5786e-08	< 0.001	ASCL1,E2F5,SREBF1,E2F3,TCF3	5	130	17
55	1.7464e-08	< 0.001	ASCL1,SREBF1,E2F3,E2F5	4	130	18
56	1.7464e-08	< 0.001	ASCL1,E2F3,E2F5,TCF4,TCF3,TCF12	6	130	18
57	1.7464e-08	< 0.001	ARNTL,E2F3,TCF12,E2F5,TCF4	5	130	18
58	1.7632e-08	< 0.001	TGIF1,E2F3,E2F5	3	130	23
59	1.9286e-08	< 0.001	ARNTL,TCF12,E2F5,E2F3	4	130	18
60	1.9286e-08	< 0.001	SREBF1,ASCL1,E2F3,TCF12,TCF4	5	130	18
61	1.9479e-08	< 0.001	ASCL1,E2F5,TCF3	3	130	19
62	2.0392e-08	< 0.001	SREBF1,E2F5	2	130	23
63	2.0392e-08	< 0.001	ARNTL,E2F5	2	130	23
64	2.1282e-08	< 0.001	SREBF1,E2F3,TCF12,TCF3,TCF4	5	130	18
65	2.3074e-08	< 0.001	E2F3,TCF12,TCF4	3	130	21
66	2.3467e-08	< 0.001	ARNTL,E2F3,E2F5,TCF4	4	130	18
67	2.3467e-08	< 0.001	ARNTL,SREBF1,E2F3,TCF12,TCF4	5	130	18
68	2.3467e-08	< 0.001	ARNTL,ASCL1,TCF12,E2F5,TCF4	5	130	18
69	2.499e-08	< 0.001	E2F3,TCF3,TCF4	3	130	21
70	2.5856e-08	< 0.001	ARNTL,SREBF1,TCF12,E2F3	4	130	18
71	2.7053e-08	< 0.001	TCF12,E2F3	2	130	21
72	2.8467e-08	< 0.001	SREBF1,E2F3,TCF3,TCF4	4	130	18
73	3.1318e-08	< 0.001	ARNTL,SREBF1,E2F3,TCF4	4	130	18
74	3.1318e-08	< 0.001	ASCL1,E2F3,TCF12,E2F5,TCF4	5	130	18
75	3.166e-08	< 0.001	ARNTL,SREBF1,E2F5	3	130	21
76	3.3396e-08	< 0.001	ASCL1,E2F5	2	130	20
77	3.443e-08	< 0.001	ARNTL,E2F5,TCF12,TCF3,TCF4	5	130	18
78	3.651e-08	< 0.001	ARNTL,E2F5,TCF3	3	130	19
79	4.3448e-08	< 0.001	E2F5,E2F3,TCF12,TCF3,TCF4	5	130	19
80	4.5551e-08	< 0.001	ARNTL,E2F5,TCF3,TCF4	4	130	18
81	4.9337e-08	< 0.001	ARNTL,E2F5,SREBF1,E2F3,TCF3	5	130	17
82	4.9337e-08	< 0.001	ARNTL,ASCL1,SREBF1,E2F5,TCF3	5	130	17
83	4.9935e-08	< 0.001	ARNTL,ASCL1,SREBF1,E2F5	4	130	18
84	4.9935e-08	< 0.001	SREBF1,E2F3,TCF12,TCF4	4	130	18
85	5.4704e-08	< 0.001	SREBF1,TCF12,E2F3	3	130	18
86	5.9888e-08	< 0.001	ASCL1,E2F5,TCF12,TCF3,TCF4	5	130	18
87	6.0019e-08	< 0.001	ASCL1,SREBF1,E2F5,TCF3	4	130	17
88	6.1553e-08	< 0.001	ARNTL,ASCL1,SREBF1,E2F3,TCF3,TCF4,E2F5,TCF12	8	130	16
89	6.552e-08	< 0.001	ARNTL,TCF12,E2F5,TCF4	4	130	18
90	6.7676e-08	< 0.001	ERF,E2F3	2	130	21
91	6.8384e-08	< 0.001	E2F3,TCF3	2	130	22
92	7.1633e-08	< 0.001	ASCL1,SREBF1,E2F5	3	130	18
93	7.1633e-08	< 0.001	ARNTL,TCF12,E2F5	3	130	18
94	7.2781e-08	< 0.001	E2F5,SREBF1,E2F3,TCF3	4	130	17
95	7.5828e-08	< 0.001	ASCL1,SREBF1,E2F3,TCF3,TCF4,E2F5,TCF12	7	130	16
96	7.8266e-08	< 0.001	SREBF1,E2F3,TCF4	3	130	18
97	7.838e-08	< 0.001	E2F3,TCF4	2	130	21
98	8.5458e-08	< 0.001	ARNTL,E2F5,TCF4	3	130	18
99	9.2382e-08	< 0.001	E2F3,TCF12,E2F5,TCF4	4	130	19
100	9.3782e-08	< 0.001	ERF,E2F3,E2F5	3	130	20
101	1.0018e-07	< 0.001	E2F5,E2F3,TCF3,TCF4	4	130	19
102	1.0295e-07	< 0.001	ARNTL,SREBF1,E2F3,TCF3,TCF4,E2F5,TCF12	7	130	16
103	1.0295e-07	< 0.001	ARNTL,ASCL1,SREBF1,E2F3,E2F5,TCF4,TCF12	7	130	16
104	1.0858e-07	< 0.001	TCF12,E2F5,E2F3	3	130	19
105	1.1083e-07	< 0.001	ASCL1,TCF12,E2F5,TCF4	4	130	18
106	1.1235e-07	< 0.001	ERF,E2F5	2	130	21
107	1.1919e-07	0.002	TGIF1,E2F5	2	130	23
108	1.2566e-07	0.002	ARNTL,SREBF1,E2F3,E2F5,TCF4,TCF3	6	130	16
109	1.2566e-07	0.002	SREBF1,E2F3,E2F5,TCF4,TCF3,TCF12	6	130	16
110	1.2566e-07	0.002	ASCL1,SREBF1,E2F3,E2F5,TCF4,TCF12	6	130	16
111	1.4908e-07	0.002	E2F5,TCF12,TCF3,TCF4	4	130	19
112	1.5592e-07	0.002	SREBF1,HES5,E2F3	3	127	15
113	1.6835e-07	0.002	E2F5,SREBF1,E2F3,TCF3,TCF4	5	130	16
114	1.8239e-07	0.002	ARNTL,SREBF1,E2F5,TCF3	4	130	17
115	1.8304e-07	0.002	E2F5,E2F3,TCF3	3	130	20
116	1.8527e-07	0.002	ARNTL,SREBF1,E2F3,E2F5,TCF4,TCF12	6	130	16
117	1.8527e-07	0.002	ARNTL,ASCL1,SREBF1,TCF12,TCF3,TCF4,E2F5	7	130	16
118	2.0373e-07	0.002	ARNTL,SREBF1,TCF12,E2F5,E2F3	5	130	16
119	2.2384e-07	0.002	ARNTL,SREBF1,E2F3,E2F5,TCF4	5	130	16
120	2.2384e-07	0.002	ASCL1,SREBF1,TCF12,E2F5,TCF4,TCF3	6	130	16
121	2.3699e-07	0.002	HES5,E2F3	2	130	17
122	2.5826e-07	0.003	SREBF1,E2F5,TCF3	3	130	17
123	2.6957e-07	0.003	SREBF1,E2F3,TCF12,E2F5,TCF4	5	130	16
124	2.744e-07	0.003	E2F3,E2F5,TCF4	3	130	19
125	2.8164e-07	0.003	ARNTL,ASCL1,SREBF1,E2F3,TCF3,HES5	6	98	13
126	2.9548e-07	0.003	SREBF1,TCF12,E2F5,E2F3	4	130	16
127	2.9694e-07	0.003	ARNTL,ASCL1,TCF12,TCF3,TCF4,E2F3,SOX2,SOX21	8	54	10
128	3.181e-07	0.003	TCF12,E2F5,TCF4	3	130	19
129	3.2363e-07	0.003	ARNTL,SREBF1,TCF12,E2F5,TCF4,TCF3	6	130	16
130	3.2363e-07	0.003	ARNTL,ASCL1,SREBF1,TCF12,E2F5,TCF4	6	130	16
131	3.4226e-07	0.003	E2F5,TCF3,TCF4	3	130	19
132	3.5592e-07	0.004	ARNTL,ASCL1,E2F3,TCF3,SOX2,SOX21	6	55	10
133	3.6809e-07	0.004	TCF12,E2F5	2	130	19
134	3.8735e-07	0.005	SREBF1,E2F3,E2F5,TCF4	4	130	16
135	3.8735e-07	0.005	ARNTL,SREBF1,E2F5,TCF3,TCF4	5	130	16
136	3.8735e-07	0.005	E2F5,SREBF1,TCF12,TCF3,TCF4	5	130	16
137	3.8735e-07	0.005	ASCL1,SREBF1,TCF12,E2F5,TCF4	5	130	16
138	4.0335e-07	0.005	ASCL1,SREBF1,HES5,TCF3,E2F3	5	101	13
139	4.0335e-07	0.005	ARNTL,SREBF1,HES5,TCF3,E2F3	5	101	13
140	4.3714e-07	0.005	ARNTL,SREBF1,HES5,E2F3	4	119	14
141	4.5332e-07	0.005	ARNTL,ASCL1,HES5,TCF3,E2F3	5	102	13
142	5.0443e-07	0.005	SREBF1,E2F5,TCF3,TCF4	4	130	16
143	5.0537e-07	0.005	ARNTL,ASCL1,TCF12,TCF4,E2F3,SOX2,SOX21	7	57	10
144	5.0876e-07	0.005	ARNTL,ASCL1,SREBF1,HES5,E2F3	5	103	13
145	5.3675e-07	0.006	TGIF1,E2F3	2	130	23
146	5.3819e-07	0.006	HES5,TCF3,E2F3	3	121	14
147	5.5615e-07	0.006	MEIS1,E2F3,E2F5	3	130	21
148	5.9939e-07	0.007	ARNTL,SREBF1,TCF12,E2F5,TCF4	5	130	16
149	6.0509e-07	0.007	ATF5,E2F3,E2F5	3	130	19
150	6.3669e-07	0.007	TGIF1,TGIF2,E2F3,E2F5	4	130	18
151	6.3669e-07	0.007	ARNTL,GABPA	2	130	18
152	6.3816e-07	0.007	SREBF1,HES5,TCF3,E2F3	4	105	13
153	6.527e-07	0.007	ARNTL,SREBF1,TCF12,E2F5	4	130	16
154	7.0714e-07	0.008	ARNTL,TCF12,TCF3,TCF4,E2F3,SOX2,SOX21	7	59	10
155	7.1026e-07	0.009	ARNTL,SREBF1,E2F5,TCF4	4	130	16
156	7.1329e-07	0.009	ASCL1,SREBF1,HES5,E2F3	4	106	13
157	7.3226e-07	0.009	ARNTL,ASCL1,TCF12,TCF3,TCF4,E2F5,E2F3,SOX2,SOX21	9	46	9
158	7.6641e-07	0.009	E2F5,TCF3	2	130	20
159	7.9622e-07	0.009	ARNTL,ASCL1,HES5,E2F3	4	107	13
160	8.3218e-07	0.009	ARNTL,E2F3,TCF3,TCF4,SOX2,SOX21	6	60	10
161	8.3938e-07	0.009	SREBF1,TCF12,E2F5,TCF4	4	130	16
162	8.5218e-07	0.009	MEIS1,TGIF1,E2F5,E2F3	4	130	19
163	8.8765e-07	0.01	ASCL1,HES5,TCF3,E2F3	4	108	13
164	8.8824e-07	0.01	ARNTL,ASCL1,E2F3,TCF3,E2F5,SOX2,SOX21	7	47	9
165	9.116e-07	0.01	SREBF1,TCF12,E2F5	3	130	16
166	9.7453e-07	0.01	E2F5,TCF4	2	130	19
167	9.7612e-07	0.01	ARNTL,ASCL1,E2F3,SOX2,SOX21	5	61	10
168	9.7612e-07	0.01	ASCL1,TCF12,TCF3,TCF4,E2F3,SOX2,SOX21	7	61	10
169	9.8834e-07	0.011	ARNTL,HES5,TCF3,E2F3	4	109	13
170	1.0722e-06	0.011	ARNTL,ASCL1,TCF12,E2F5,TCF4,E2F3,SOX2,SOX21	8	48	9
171	1.1465e-06	0.012	E2F3,E2F5,TCF4,GABPA,TCF3,TCF12	6	77	11
172	1.1632e-06	0.012	SREBF1,E2F5,TCF4	3	130	16
173	1.1863e-06	0.012	ARNTL,HES5,E2F3	3	129	14
174	1.1917e-06	0.012	ATF5,E2F3	2	130	20
175	1.2881e-06	0.012	ARNTL,ASCL1,TCF12,E2F5,TCF4,SOX2,SOX21	7	49	9
176	1.3089e-06	0.013	GABPA,E2F5,E2F3,TCF3,TCF4	5	78	11
177	1.3305e-06	0.016	ARNTL,ASCL1,TCF12,TCF3,TCF4,SOX2,E2F3	7	63	10
178	1.3305e-06	0.016	ARNTL,ASCL1,TCF12,TCF3,TCF4,GABPA,E2F5,E2F3	8	63	10
179	1.3305e-06	0.016	ASCL1,E2F3,SOX2,TCF3,SOX21	5	63	10
180	1.3305e-06	0.016	ARNTL,E2F3,TCF4,SOX21,SOX2,TCF12	6	63	10
181	1.4912e-06	0.017	E2F3,TCF3,TCF4,SOX21,SOX2,TCF12	6	79	11
182	1.5008e-06	0.018	ASCL1,HES5,E2F3	3	113	13
183	1.509e-06	0.018	HES5,E2F5,E2F3	3	130	15
184	1.5406e-06	0.018	SOX5,ASCL1,SOX9,TCF12,TCF3,ARNTL,TCF4,E2F3,SOX2,SOX21	10	50	9
185	1.5464e-06	0.019	ARNTL,ASCL1,TCF3,E2F5,GABPA,E2F3	6	64	10
186	1.5464e-06	0.019	ARNTL,E2F3,TCF12,SOX2,SOX21	5	64	10
187	1.5464e-06	0.019	ASCL1,E2F3,TCF4,SOX21,SOX2,TCF12	6	64	10
188	1.5914e-06	0.02	ARNTL,ASCL1,SREBF1,TCF12,TCF3,TCF4,HES5,E2F3	8	96	12
189	1.6612e-06	0.02	SREBF1,HES5,E2F5,E2F3	4	114	13
190	1.6612e-06	0.02	TCF4,E2F3,HES5,TCF3,TCF12	5	114	13
191	1.7246e-06	0.02	ARNTL,GABPA,SREBF1	3	130	16
192	1.7809e-06	0.02	ARNTL,GABPA,E2F3,E2F5	4	97	12
193	1.7923e-06	0.02	ARNTL,ASCL1,SOX2,TCF3,E2F3	5	65	10
194	1.7923e-06	0.02	ARNTL,TCF4,E2F3,SOX2,SOX21	5	65	10
195	1.8347e-06	0.02	ARNTL,ASCL1,E2F3,E2F5,SOX2,SOX21	6	51	9
196	1.8347e-06	0.02	ARNTL,ASCL1,SOX9,E2F3,TCF3,SOX5,SOX2,SOX21	8	51	9
197	1.8347e-06	0.02	ARNTL,TCF12,TCF3,TCF4,E2F5,E2F3,SOX2,SOX21	8	51	9
198	1.8347e-06	0.02	SOX5,ASCL1,TCF12,TCF3,ARNTL,TCF4,E2F3,SOX2,SOX21	9	51	9
199	1.961e-06	0.02	MEIS1,TGIF2,TGIF1,E2F5,E2F3	5	130	17
200	1.9901e-06	0.02	ARNTL,SREBF1,E2F3,TCF3,TCF4,HES5,TCF12	7	98	12
201	1.9901e-06	0.02	ARNTL,ASCL1,SREBF1,E2F3,TCF4,HES5,TCF12	7	98	12
202	2.0715e-06	0.02	ARNTL,E2F3,TCF3,TCF4,GABPA,E2F5,TCF12	7	66	10
203	2.0715e-06	0.02	ARNTL,ASCL1,E2F3,TCF4,SOX2,TCF12	6	66	10
204	2.0715e-06	0.02	ARNTL,ASCL1,E2F3,E2F5,TCF4,GABPA,TCF12	7	66	10
205	2.0715e-06	0.02	ARNTL,ASCL1,TCF12,TCF3,TCF4,GABPA,E2F5	7	66	10
206	2.0866e-06	0.02	TGIF1,TGIF2,E2F5	3	130	18
207	2.176e-06	0.02	ARNTL,ASCL1,E2F5,SOX2,SOX21	5	52	9
208	2.176e-06	0.02	ARNTL,ASCL1,E2F3,TCF3,SOX5,SOX2,SOX21	7	52	9
209	2.176e-06	0.02	ARNTL,E2F3,TCF3,TCF4,E2F5,SOX2,SOX21	7	52	9
210	2.176e-06	0.02	ASCL1,TCF12,TCF3,TCF4,E2F5,E2F3,SOX2,SOX21	8	52	9
211	2.176e-06	0.02	ARNTL,ASCL1,SOX9,TCF12,TCF3,TCF4,E2F3,SOX2,SOX21	9	52	9
212	2.179e-06	0.02	GABPA,E2F3,TCF12,E2F5,TCF4	5	82	11
213	2.179e-06	0.02	TCF4,E2F3,SOX2,TCF3,SOX21	5	82	11
214	2.2208e-06	0.02	ASCL1,SREBF1,E2F3,TCF3,TCF4,HES5,TCF12	7	99	12
215	2.2208e-06	0.02	ARNTL,ASCL1,TCF12,TCF3,TCF4,HES5,E2F3	7	99	12
216	2.2378e-06	0.02	TCF4,E2F3,HES5,TCF12	4	117	13
217	2.3879e-06	0.022	ARNTL,E2F3,E2F5,TCF4,GABPA,TCF3	6	67	10
218	2.3879e-06	0.022	ARNTL,E2F3,SOX2,TCF3,SOX21	5	67	10
219	2.4623e-06	0.022	ERF,ARNTL,GABPA,SREBF1	4	130	14
220	2.4633e-06	0.022	GABPA,E2F3,E2F5,TCF4	4	83	11
221	2.4633e-06	0.022	GABPA,E2F5,TCF12,TCF3,TCF4	5	83	11
222	2.4661e-06	0.023	E2F3,HES5,TCF12	3	118	13
223	2.4748e-06	0.023	ARNTL,SREBF1,E2F3,TCF4,HES5,TCF12	6	100	12
224	2.5403e-06	0.023	ATF5,E2F5	2	130	19
225	2.5706e-06	0.023	ARNTL,ASCL1,SOX9,TCF12,TCF3,SOX5,TCF4,SOX2,E2F3	9	53	9
226	2.5706e-06	0.023	ARNTL,ASCL1,SOX9,E2F3,TCF3,SOX2,SOX21	7	53	9
227	2.5706e-06	0.023	ASCL1,TCF12,TCF3,TCF4,E2F5,SOX2,SOX21	7	53	9
228	2.5706e-06	0.023	SOX5,ASCL1,SOX9,TCF12,ARNTL,TCF4,E2F3,SOX2,SOX21	9	53	9
229	2.7456e-06	0.024	ARNTL,ASCL1,E2F5,GABPA,TCF3	5	68	10
230	2.7456e-06	0.024	ARNTL,E2F3,TCF3,TCF4,SOX2,TCF12	6	68	10
231	2.7456e-06	0.024	ARNTL,ASCL1,TCF12,TCF3,TCF4,GABPA,E2F3	7	68	10
232	2.7456e-06	0.024	E2F3,TCF3,TCF4,E2F5,SOX21,SOX2,TCF12	7	68	10
233	2.7541e-06	0.024	ARNTL,SREBF1,E2F3,HES5,TCF12	5	101	12
234	2.7541e-06	0.024	SREBF1,E2F3,TCF3,TCF4,HES5,TCF12	6	101	12
235	2.7541e-06	0.024	ASCL1,SREBF1,E2F3,TCF4,HES5,TCF12	6	101	12
236	2.7541e-06	0.024	ARNTL,ASCL1,E2F3,TCF4,HES5,TCF12	6	101	12
237	2.7797e-06	0.024	GABPA,E2F5,TCF3,TCF4	4	84	11
238	2.7997e-06	0.024	SOX3,SOX5,ASCL1,SOX9,TCF12,TCF3,TCF4,SOX6,SOX2,SOX21	10	19	6
239	2.8494e-06	0.025	MEIS1,E2F5	2	130	21
240	3.0254e-06	0.025	ARNTL,ASCL1,SOX9,E2F3,TCF3,SOX5,SOX2	7	54	9
241	3.0254e-06	0.025	ARNTL,ASCL1,TCF12,TCF3,TCF4,E2F5,SOX2,E2F3	8	54	9
242	3.0254e-06	0.025	ARNTL,ASCL1,TCF12,TCF3,SOX5,TCF4,SOX2,E2F3	8	54	9
243	3.0254e-06	0.025	ASCL1,E2F3,E2F5,TCF3,SOX2,SOX21	6	54	9
244	3.0254e-06	0.025	ASCL1,E2F3,E2F5,TCF4,SOX21,SOX2,TCF12	7	54	9
245	3.0254e-06	0.025	ARNTL,E2F3,E2F5,TCF4,SOX21,SOX2,TCF12	7	54	9
246	3.0254e-06	0.025	SOX5,ASCL1,TCF12,ARNTL,TCF4,E2F3,SOX2,SOX21	8	54	9
247	3.0254e-06	0.025	SOX5,ASCL1,SOX9,TCF12,TCF3,ARNTL,TCF4,E2F3,SOX21	9	54	9
248	3.1311e-06	0.025	GABPA,E2F3,TCF12,TCF3,TCF4	5	85	11
249	3.1311e-06	0.025	TCF4,E2F3,TCF12,SOX2,SOX21	5	85	11
250	3.1453e-06	0.025	ERF,ARNTL,GABPA	3	130	15
251	3.1489e-06	0.025	ARNTL,ASCL1,GABPA,TCF3,E2F3	5	69	10
252	3.1489e-06	0.025	ARNTL,E2F3,SOX2,TCF3,TCF4	5	69	10
253	3.1489e-06	0.025	ASCL1,E2F3,TCF3,TCF4,GABPA,E2F5,TCF12	7	69	10
254	3.1489e-06	0.025	ARNTL,ASCL1,TCF12,E2F5,TCF4,GABPA	6	69	10
255	3.1489e-06	0.025	TCF12,E2F5,TCF4,TCF3,SOX2,SOX21	6	69	10
256	3.2358e-06	0.025	RFX4,E2F3,E2F5	3	130	19
257	3.2358e-06	0.025	MEIS1,TGIF1,E2F5	3	130	19
258	3.4488e-06	0.025	RFX4,E2F5	2	130	20
259	3.5208e-06	0.025	GABPA,E2F3,TCF3,TCF4	4	86	11
260	3.5208e-06	0.025	E2F3,TCF12,SOX2,SOX21	4	86	11
261	3.5477e-06	0.025	ARNTL,ASCL1,E2F3,TCF3,SOX5,SOX2	6	55	9
262	3.5477e-06	0.025	ARNTL,ASCL1,TCF12,TCF3,TCF4,E2F5,SOX2	7	55	9
263	3.5477e-06	0.025	ASCL1,E2F5,SOX2,TCF3,SOX21	5	55	9
264	3.5477e-06	0.025	ARNTL,ASCL1,SOX9,E2F3,TCF3,SOX5,SOX21	7	55	9
265	3.5477e-06	0.025	ARNTL,E2F3,E2F5,TCF4,SOX2,SOX21	6	55	9
266	3.5477e-06	0.025	ARNTL,E2F3,E2F5,SOX21,SOX2,TCF12	6	55	9
267	3.5477e-06	0.025	ARNTL,TCF12,E2F5,TCF4,SOX2,SOX21	6	55	9
268	3.5477e-06	0.025	ARNTL,SOX9,TCF12,TCF3,SOX5,TCF4,E2F3,SOX2,SOX21	9	55	9
269	3.5477e-06	0.025	ARNTL,ASCL1,SOX9,TCF12,TCF4,E2F3,SOX2,SOX21	8	55	9
270	3.6027e-06	0.025	ARNTL,E2F3,E2F5,TCF4,GABPA,TCF12	6	70	10
271	3.6027e-06	0.025	ARNTL,ASCL1,TCF12,TCF3,TCF4,SOX2,SOX21	7	70	10
272	3.7661e-06	0.025	ARNTL,GABPA,E2F5	3	104	12
273	3.7661e-06	0.025	SREBF1,TCF4,E2F3,HES5,TCF12	5	104	12
274	3.7661e-06	0.025	ARNTL,E2F3,TCF3,TCF4,HES5,TCF12	6	104	12
275	3.7953e-06	0.025	SOX5,SOX9,TCF12,TCF3,TCF4,GABPA,E2F5,E2F3,SOX2,SOX21	10	30	7
276	3.8607e-06	0.027	SOX5,ASCL1,SOX9,TCF12,TCF3,ARNTL,TCF4,E2F5,E2F3,SOX2,SOX21	11	42	8
277	3.9246e-06	0.03	SOX3,SOX5,SOX6,SOX9,TCF3,ASCL1,SOX2,SOX21	8	20	6
278	3.9246e-06	0.03	SOX3,ASCL1,SOX9,TCF12,TCF3,TCF4,SOX6,SOX2,SOX21	9	20	6
279	3.9246e-06	0.03	SOX3,SOX5,ASCL1,SOX9,TCF12,TCF4,SOX6,SOX2,SOX21	9	20	6
280	3.9524e-06	0.03	GABPA,E2F5,E2F3,TCF3	4	87	11
281	4.1124e-06	0.03	ASCL1,E2F5,GABPA,TCF3,E2F3	5	71	10
282	4.1124e-06	0.03	ARNTL,ASCL1,E2F3,SOX2	4	71	10
283	4.1124e-06	0.03	ARNTL,ASCL1,GABPA,E2F5,E2F3	5	71	10
284	4.1124e-06	0.03	ARNTL,GABPA,E2F3,E2F5,TCF4	5	71	10
285	4.1124e-06	0.03	ARNTL,TCF12,E2F5,TCF4,GABPA,TCF3	6	71	10
286	4.1124e-06	0.03	ARNTL,E2F3,TCF3,TCF4,GABPA,TCF12	6	71	10
287	4.1124e-06	0.03	ARNTL,ASCL1,E2F3,TCF4,GABPA,TCF12	6	71	10
288	4.1124e-06	0.03	ASCL1,E2F3,SOX2,SOX21	4	71	10
289	4.1124e-06	0.03	E2F3,E2F5,TCF4,TCF3,SOX2,SOX21	6	71	10
290	4.1456e-06	0.03	ARNTL,ASCL1,TCF3,E2F5,SOX2,E2F3	6	56	9
291	4.1456e-06	0.03	ARNTL,ASCL1,E2F3,E2F5,TCF4,SOX2,TCF12	7	56	9
292	4.1456e-06	0.03	ARNTL,ASCL1,SOX9,TCF12,SOX5,TCF4,SOX2,E2F3	8	56	9
293	4.1456e-06	0.03	ARNTL,TCF4,E2F5,SOX2,SOX21	5	56	9
294	4.1456e-06	0.03	ARNTL,SOX9,SOX5,TCF3,TCF4,E2F3,SOX2,SOX21	8	56	9
295	4.1456e-06	0.03	ARNTL,E2F5,TCF12,SOX2,SOX21	5	56	9
296	4.1456e-06	0.03	ASCL1,TCF12,E2F5,TCF4,SOX2,SOX21	6	56	9
297	4.1456e-06	0.03	SOX5,ASCL1,SOX9,TCF12,TCF3,TCF4,E2F3,SOX2,SOX21	9	56	9
298	4.1456e-06	0.03	ARNTL,TCF12,TCF3,SOX5,TCF4,E2F3,SOX2,SOX21	8	56	9
299	4.1697e-06	0.032	SREBF1,E2F3,HES5,TCF12	4	105	12
300	4.1697e-06	0.032	ASCL1,E2F3,TCF3,TCF4,HES5,TCF12	6	105	12
301	4.3252e-06	0.033	SREBF1,HES5,E2F5	3	124	13
302	4.4297e-06	0.033	GABPA,TCF12,E2F5,TCF4	4	88	11
303	4.4297e-06	0.033	ARNTL,ASCL1,SREBF1,E2F3,TCF3,HES5,E2F5	7	88	11
304	4.611e-06	0.033	ARNTL,GABPA,E2F3	3	106	12
305	4.611e-06	0.033	ARNTL,TCF4,E2F3,HES5,TCF12	5	106	12
306	4.6228e-06	0.033	E2F3,E2F5,TGIF1,TGIF2,MEIS1,RFX4	6	130	15
307	4.6228e-06	0.033	HES5,E2F5	2	130	15
308	4.6523e-06	0.033	ARNTL,ASCL1,SOX9,E2F3,TCF3,SOX5,E2F5,SOX2,SOX21	9	43	8
309	4.6523e-06	0.033	SOX5,ASCL1,TCF12,TCF3,ARNTL,TCF4,E2F5,E2F3,SOX2,SOX21	10	43	8
310	4.6834e-06	0.033	ARNTL,GABPA,E2F5,E2F3,TCF3	5	72	10
311	4.6834e-06	0.033	ARNTL,GABPA,E2F5,TCF3,TCF4	5	72	10
312	4.6834e-06	0.033	ARNTL,GABPA,E2F3,TCF3,TCF4	5	72	10
313	4.6834e-06	0.033	ASCL1,E2F3,E2F5,TCF4,GABPA,TCF12	6	72	10
314	4.6834e-06	0.033	ASCL1,E2F3,TCF3,TCF4,SOX2,TCF12	6	72	10
315	4.6834e-06	0.033	ARNTL,E2F3,TCF12,SOX2,TCF4	5	72	10
316	4.6834e-06	0.033	SOX5,SOX9,E2F3,E2F5,GABPA,SOX21	6	72	10
317	4.6834e-06	0.033	ARNTL,ASCL1,SOX2,TCF3,SOX21	5	72	10
318	4.8091e-06	0.034	ARNTL,ASCL1,SOX9,TCF12,TCF3,SOX5,GABPA,TCF4,SOX2	9	31	7
319	4.8091e-06	0.034	SOX5,TCF12,TCF3,TCF4,GABPA,E2F5,E2F3,SOX2,SOX21	9	31	7
320	4.8091e-06	0.034	SOX5,SOX9,TCF12,TCF3,TCF4,GABPA,E2F5,SOX2,SOX21	9	31	7
321	4.8177e-06	0.034	MEIS1,RFX4,E2F3,E2F5	4	130	16
322	4.8282e-06	0.034	ARNTL,ASCL1,TCF12,SOX5,TCF4,SOX2,E2F3	7	57	9
323	4.8282e-06	0.034	ARNTL,ASCL1,SOX9,TCF12,TCF3,SOX5,TCF4,E2F3	8	57	9
324	4.8282e-06	0.034	ARNTL,E2F3,E2F5,TCF3,SOX2,SOX21	6	57	9
325	4.8282e-06	0.034	ARNTL,ASCL1,SOX9,E2F3,SOX5,SOX2,SOX21	7	57	9
326	4.8282e-06	0.034	ARNTL,SOX5,TCF3,TCF4,E2F3,SOX2,SOX21	7	57	9
327	4.8282e-06	0.034	SOX5,ASCL1,TCF12,TCF3,TCF4,E2F3,SOX2,SOX21	8	57	9
328	4.8282e-06	0.034	ARNTL,SOX9,TCF12,TCF3,TCF4,E2F3,SOX2,SOX21	8	57	9
329	4.8282e-06	0.034	SOX5,ASCL1,SOX9,TCF12,ARNTL,TCF4,E2F3,SOX21	8	57	9
330	5.0673e-06	0.034	E2F3,E2F5,OTX2	3	130	17
331	5.0928e-06	0.034	ARNTL,SREBF1,HES5,E2F5,E2F3	5	107	12
332	5.0928e-06	0.034	ARNTL,E2F3,HES5,TCF12	4	107	12
333	5.0928e-06	0.034	ASCL1,TCF4,E2F3,HES5,TCF12	5	107	12
334	5.322e-06	0.034	ARNTL,TCF12,SOX2,E2F3	4	73	10
335	5.322e-06	0.034	ASCL1,TCF12,E2F5,TCF4,GABPA,TCF3	6	73	10
336	5.322e-06	0.034	E2F5,TCF4,SOX2,TCF3,SOX21	5	73	10
337	5.322e-06	0.034	E2F3,E2F5,TCF4,SOX21,SOX2,TCF12	6	73	10
338	5.3914e-06	0.037	SOX5,ASCL1,SOX9,TCF12,TCF3,ARNTL,GABPA,TCF4,E2F5,E2F3,SOX2,SOX21	12	21	6
339	5.3914e-06	0.037	SOX5,ATF5,E2F3,E2F5,FOXM1,TGIF1,HES5,MEIS1,SOX9,PAX6,SOX2,SOX21	12	21	6
340	5.3914e-06	0.037	SOX3,SOX6,SOX9,TCF3,ASCL1,SOX2,SOX21	7	21	6
341	5.3914e-06	0.037	SOX3,SOX5,SOX6,SOX9,ASCL1,SOX2,SOX21	7	21	6
342	5.3914e-06	0.037	SOX3,ASCL1,SOX9,TCF12,TCF4,SOX6,SOX2,SOX21	8	21	6
343	5.3914e-06	0.037	SOX3,SOX5,ASCL1,TCF12,TCF3,TCF4,SOX6,SOX2,SOX21	9	21	6
344	5.405e-06	0.038	MEIS1,TGIF2,TGIF1,E2F5	4	130	17
345	5.5375e-06	0.038	GABPA,E2F5,TCF4	3	90	11
346	5.5375e-06	0.038	GABPA,E2F3,TCF12,TCF4	4	90	11
347	5.5375e-06	0.038	ASCL1,SREBF1,TCF3,E2F5,HES5,E2F3	6	90	11
348	5.5773e-06	0.038	ARNTL,ASCL1,E2F3,TCF3,SOX5,E2F5,SOX2,SOX21	8	44	8
349	5.5773e-06	0.038	ARNTL,ASCL1,SOX9,TCF12,TCF3,TCF4,E2F5,E2F3,SOX2,SOX21	10	44	8
350	5.5773e-06	0.038	SOX5,ASCL1,SOX9,TCF12,E2F5,ARNTL,TCF4,E2F3,SOX2,SOX21	10	44	8
351	5.605e-06	0.038	ARNTL,ASCL1,E2F5,SOX2,TCF3	5	58	9
352	5.605e-06	0.038	ARNTL,ASCL1,SOX9,E2F3,TCF3,SOX5	6	58	9
353	5.605e-06	0.038	ARNTL,SOX9,TCF12,TCF3,SOX5,TCF4,SOX2,E2F3	8	58	9
354	5.605e-06	0.038	ARNTL,ASCL1,TCF12,E2F5,TCF4,SOX2	6	58	9
355	5.605e-06	0.038	SOX5,ASCL1,SOX9,E2F3,TCF3,SOX2,SOX21	7	58	9
356	5.605e-06	0.038	ARNTL,ASCL1,E2F3,SOX5,SOX2,SOX21	6	58	9
357	5.605e-06	0.038	ARNTL,SOX9,E2F3,TCF3,TCF4,SOX2,SOX21	7	58	9
358	5.605e-06	0.038	ARNTL,ASCL1,SOX9,TCF12,TCF3,TCF4,E2F3,SOX21	8	58	9
359	5.605e-06	0.038	SOX5,ASCL1,TCF12,TCF3,ARNTL,TCF4,E2F3,SOX21	8	58	9
360	5.6185e-06	0.038	E2F5,HES5,TCF3,E2F3	4	108	12
361	5.782e-06	0.038	RFX4,TGIF1,TGIF2,E2F3,E2F5	5	130	15
362	5.9724e-06	0.038	FOXM1,E2F3,E2F5	3	130	20
363	6.0348e-06	0.038	ARNTL,E2F3,SOX2,TCF4	4	74	10
364	6.0348e-06	0.038	E2F5,E2F3,TCF12,SOX2,SOX21	5	74	10
365	6.0348e-06	0.038	SOX5,SOX9,TCF12,TCF3,TCF4,E2F3,SOX2,SOX21	8	74	10
366	6.0348e-06	0.038	ARNTL,ASCL1,TCF12,TCF4,SOX2,SOX21	6	74	10
367	6.0348e-06	0.038	ARNTL,ASCL1,TCF12,TCF3,TCF4,E2F3,SOX21	7	74	10
368	6.0348e-06	0.038	TGIF1,HES5,E2F5,E2F3	4	74	10
369	6.0388e-06	0.038	ARNTL,ASCL1,SOX9,TCF12,SOX5,GABPA,TCF4,SOX2	8	32	7
370	6.0388e-06	0.038	ARNTL,ASCL1,SOX9,TCF12,TCF3,SOX5,GABPA,TCF4	8	32	7
371	6.0388e-06	0.038	ARNTL,ASCL1,TCF12,TCF3,SOX5,GABPA,TCF4,SOX2	8	32	7
372	6.0388e-06	0.038	SOX9,TCF12,TCF3,TCF4,GABPA,E2F5,E2F3,SOX2,SOX21	9	32	7
373	6.0388e-06	0.038	SOX5,SOX9,TCF12,TCF3,TCF4,GABPA,E2F5,E2F3,SOX21	9	32	7
374	6.0388e-06	0.038	SOX5,TCF12,TCF3,TCF4,GABPA,E2F5,SOX2,SOX21	8	32	7
375	6.0388e-06	0.038	SOX5,SOX9,TCF12,TCF3,TCF4,GABPA,E2F3,SOX2,SOX21	9	32	7
376	6.177e-06	0.038	GABPA,E2F3,TCF4	3	91	11
377	6.177e-06	0.038	SOX2,E2F3,TCF12,TCF3,TCF4	5	91	11
378	6.177e-06	0.038	ARNTL,SREBF1,TCF3,E2F5,HES5,E2F3	6	91	11
379	6.2225e-06	0.038	RFX4,MEIS1,TGIF2,E2F3,E2F5	5	130	15
380	6.3416e-06	0.038	TGIF1,RFX4,E2F3,E2F5	4	130	16
381	6.4866e-06	0.038	ARNTL,SOX9,E2F3,TCF3,SOX5,TCF4,SOX2	7	59	9
382	6.4866e-06	0.038	ARNTL,E2F3,TCF3,TCF4,E2F5,SOX2,TCF12	7	59	9
383	6.4866e-06	0.038	ARNTL,TCF12,TCF3,SOX5,TCF4,SOX2,E2F3	7	59	9
384	6.4866e-06	0.038	SOX5,ASCL1,E2F3,TCF3,SOX2,SOX21	6	59	9
385	6.4866e-06	0.038	ARNTL,ASCL1,SOX9,E2F3,SOX2,SOX21	6	59	9
386	6.4866e-06	0.038	ARNTL,ASCL1,SOX9,E2F3,TCF3,SOX21	6	59	9
387	6.4866e-06	0.038	ARNTL,ASCL1,E2F3,TCF3,SOX5,SOX21	6	59	9
388	6.4866e-06	0.038	ASCL1,SOX9,TCF12,TCF3,TCF4,E2F3,SOX2,SOX21	8	59	9
389	6.4866e-06	0.038	SOX5,ASCL1,SOX9,TCF12,TCF4,E2F3,SOX2,SOX21	8	59	9
390	6.4866e-06	0.038	ARNTL,SOX9,TCF12,SOX5,TCF4,E2F3,SOX2,SOX21	8	59	9
391	6.4866e-06	0.038	ARNTL,SOX9,TCF12,TCF3,SOX5,TCF4,E2F3,SOX21	8	59	9
392	6.6169e-06	0.044	SOX3,ARNTL,ASCL1,SOX9,TCF12,TCF3,TCF4,SOX6,E2F5,SOX5,E2F3,SOX2,SOX21	13	13	5
393	6.6533e-06	0.045	ARNTL,ASCL1,SOX9,TCF12,TCF3,SOX5,TCF4,E2F5,SOX2,E2F3	10	45	8
394	6.6533e-06	0.045	ARNTL,ASCL1,SOX9,E2F3,TCF3,E2F5,SOX2,SOX21	8	45	8
395	6.6533e-06	0.045	SOX5,ASCL1,TCF12,E2F5,ARNTL,TCF4,E2F3,SOX2,SOX21	9	45	8
396	6.6533e-06	0.045	SOX5,ASCL1,SOX9,TCF12,E2F5,ARNTL,TCF4,SOX2,SOX21	9	45	8
397	6.6533e-06	0.045	SOX5,ASCL1,SOX9,TCF12,TCF3,ARNTL,TCF4,E2F5,E2F3,SOX21	10	45	8
398	6.8287e-06	0.045	ASCL1,SOX2,TCF3,E2F3	4	75	10
399	6.8287e-06	0.045	ARNTL,ASCL1,GABPA,E2F5	4	75	10
400	6.8287e-06	0.045	ASCL1,E2F3,TCF3,TCF4,GABPA,TCF12	6	75	10
401	6.8287e-06	0.045	ARNTL,GABPA,TCF12,E2F5,TCF4	5	75	10
402	6.8287e-06	0.045	ARNTL,GABPA,E2F3,TCF12,TCF4	5	75	10
403	6.8287e-06	0.045	ARNTL,ASCL1,SOX9,TCF12,TCF3,SOX5,TCF4,SOX2	8	75	10
404	6.8287e-06	0.045	ARNTL,ASCL1,E2F3,TCF3,SOX21	5	75	10
405	6.8287e-06	0.045	E2F5,TCF4,TCF12,SOX2,SOX21	5	75	10
406	6.8287e-06	0.045	SOX5,TCF12,TCF3,TCF4,E2F3,SOX2,SOX21	7	75	10
407	6.8801e-06	0.045	SOX5,GABPA,E2F3,E2F5	4	92	11
408	6.8801e-06	0.045	TCF4,E2F3,SOX2,SOX21	4	92	11
409	6.8801e-06	0.045	ARNTL,ASCL1,TCF3,E2F5,HES5,E2F3	6	92	11
410	7.2741e-06	0.045	SOX5,ASCL1,SOX9,TCF12,E2F5,ARNTL,GABPA,TCF4,E2F3,SOX2,SOX21	11	22	6
411	7.2741e-06	0.045	SOX5,ASCL1,SOX9,TCF12,TCF3,ARNTL,GABPA,TCF4,E2F5,E2F3,SOX21	11	22	6
412	7.2741e-06	0.045	SOX5,ASCL1,TCF12,TCF3,ARNTL,GABPA,TCF4,E2F5,E2F3,SOX2,SOX21	11	22	6
413	7.2741e-06	0.045	SOX5,ATF5,E2F3,E2F5,FOXM1,TGIF1,HES5,MEIS1,SOX9,SOX2,SOX21	11	22	6
414	7.2741e-06	0.045	SOX5,ATF5,E2F3,E2F5,FOXM1,TGIF1,HES5,SOX9,PAX6,SOX2,SOX21	11	22	6
415	7.2741e-06	0.045	ATF5,E2F3,E2F5,FOXM1,TGIF1,HES5,MEIS1,PAX6,SOX21	9	22	6
416	7.2741e-06	0.045	SOX5,ATF5,E2F3,E2F5,FOXM1,HES5,MEIS1,SOX9,PAX6,SOX2,SOX21	11	22	6
417	7.2741e-06	0.045	SOX3,SOX6,SOX9,ASCL1,SOX2,SOX21	6	22	6
418	7.2741e-06	0.045	SOX3,SOX5,SOX6,TCF3,ASCL1,SOX2,SOX21	7	22	6
419	7.2741e-06	0.045	SOX3,SOX5,ASCL1,TCF12,TCF4,SOX6,SOX2,SOX21	8	22	6

## Sheet: Fig_4G
Cell Type	hFP-Rgl1	hRgl2	hRgl3
Name	prerank	prerank	prerank
Term	GOBP_NEUROGENESIS	GOBP_NEUROGENESIS	GOBP_NEUROGENESIS
ES	0.616266	-0.461227	-0.491336
NES	1.07387	-1.07177	-1.1069
NOM p-val	0.068	0.197838	0.116424
FDR q-val	0.068	0.197838	0.116424
FWER p-val	0.068	0.197838	0.116424
Tag %	724/1663	488/1663	547/1663
Gene %	0.1307	0.0765	0.0853
Lead_gene	LMX1A	NTN1	NCAM2
	RSPO2	ADGRV1	NTM
	SLIT2	SYT1	NRXN1
	FOXA2	CNTN4	CXCR4
	EN1	DCC	NFIB
	PTPRO	EFNB3	GPM6A
	PRTG	SHH	SOX5
	OTX2	ARX	NCAN
	TCF12	ID3	OPHN1
	MAP1B	ALCAM	DCLK2
	TPBG	KIF5C	SERPINE2
	LGI1	FOXA1	CTNNA2
	EPHB2	MAP1B	GFAP
	NREP	FOXA2	SOX9
	DMRTA2	GRIN2A	ERBB4
	APCDD1	PTPRO	CTNND2
	CDK6	S100A10	PLP1
	ELAVL4	VIM	IRX2
	TENM4	ANXA2	CDK6
	TENM3	PRKG1	PTCH1
	ZNF536	PRTG	IRX1
	CCND1	TENM4	ADGRB3
	ZFHX3	SLIT1	PTPRZ1
	HES6	LMX1A	VCAM1
	SYT1	DCDC2	TAOK3
	CHD7	MAP6	SLITRK2
	IL1RAPL1	ZFHX3	TNC
	HEY1	TPBG	FUT9
	CDON	NREP	ADGRG1
	ADGRV1	EFNB2	B2M
	STMN1	FAT3	RPL24
	DCC	NRP1	GPC1
	ASCL1	MYO16	CSMD3
	NKD1	HEY1	DOK5
	ID3	WNT5A	TCF4
	GRID2	NRCAM	DDIT4
	ERBB4	CDON	FEZ1
	ATXN10	NDN	PTN
	FOXA1	ACTB	ASTN2
	CUX2	WASF3	AGBL4
	HECW2	ZNF536	EDNRB
	SOX9	APLP2	TSC22D4
	PRKG1	HDAC9	NTNG1
	ARX	DMD	NMNAT2
	ZEB2	APLP1	NKX6-2
	PDLIM5	RSPO2	NTRK2
	MAP6	LMX1B	ANOS1
	MIB1	ANXA1	NRXN3
	BMP7	ARHGEF28	TUBB3
	SOCS2	SH3RF1	CCND1
	PAK3	IL6ST	BCAN
	NEUROG2	TENM3	MT3
	TWIST1	EN1	KALRN
	FLRT2	ACTG1	LAMA1
	LRP8	HECW2	ASCL1
	TOX	NKD1	BMP7
	FAT4	TANC2	HSP90AA1
	EPHA7	RTN4	ROBO2
	LMO4	PDLIM5	BMPR1B
	RND1	EPHB2	ROBO1
	HDAC9	FEZ2	RTN3
	SHH	IL1RAPL1	NAV1
	EFNB2	EIF4G2	NTRK3
	HES5	NR2F1	SH3GL2
	FAT3	ETV6	NAV3
	SOX11	SLIT3	CDH11
	AUTS2	TUBA1A	PHACTR1
	WNT5A	S100A6	ATP2B2
	SOX5	TRAK1	STMN1
	WNT5B	LGI1	MMD2
	RNF165	CDH2	DOCK10
	TUBB3	SDC2	NFIA
	FGFR2	ELAVL4	TCF12
	PPP3CA	HIF1A	KIRREL3
	TCF3	RERE	DNER
	TRPC4	ADGRL3	TGFB2
	ZMIZ1	ITGB1	S100B
	ZNF521	EPB41L3	RORA
	EPHA4	TOX	ID2
	MDK	SRGAP2	SOX11
	EN2	DMRTA2	MYO6
	NRCAM	AKT1	HEY2
	DIXDC1	MIB1	CCDC88A
	TRIO	SOX6	CAMK2G
	NOTCH1	MAN2A1	FRY
	FRYL	CTNNA1	ARHGEF10
	WNT10B	OTX2	SOCS2
	TCF4	FZD1	NLGN4X
	IGF2BP1	PBX1	NEO1
	SRGAP2	RNF220	GRM5
	PTPRM	MAGI2	PLPP3
	ZEB1	SDK1	CRB1
	DHX36	ITGA6	OTX2
	MARK1	CSNK1E	PLEKHG4B
	CUX1	TSPAN2	LRP6
	HEYL	FAIM2	DIXDC1
	SLC4A7	SMARCE1	BOC
	TIAM2	PRMT1	KAT2B
	SDK2	PIGT	CRB2
	MAN2A1	GDI1	DIP2B
	DBN1	ATXN10	CLU
	KALRN	SPOCK1	TAFA1
	BMP6	ZEB2	TIAM2
	GRIP1	B4GAT1	PAK3
	FLRT3	EXT1	MARK1
	HIF1A	CERS2	GRIP1
	STK24	LRP2	SOX8
	SOX6	CDC42	POU3F2
	RYK	STK24	BRINP3
	SIAH1	RRAS2	NEXMIF
	WASF1	SKIL	EPHB1
	ENC1	TCF12	NF1
	SOX4	SVBP	BMERB1
	HDGFL3	SCARB2	MDK
	TOP2B	B4GALT6	TMEM98
	EIF4G2	CYB5D2	ZEB1
	UGDH	APCDD1	GLI2
	IFRD1	OBSL1	LDLR
	CRMP1	SERPINF1	NR3C1
	GPC2	TWIST1	EPHA4
	PRMT1	SEMA6D	EGFR
	SOD2	TNIK	CFL1
	GSK3B	RGS2	APOE
	CNTN6	SPAG9	PPP3CA
	CASZ1	PRICKLE1	FOXB1
	GLI3	TMEM30A	VEGFA
	LEF1	NANOS1	SEMA3A
	SMAD4	PREX1	NRG3
	SMARCE1	EPHA7	ZSWIM6
	NTM	HLTF	LRRC4C
	DCX	SOD1	ASTN1
	HIPK2	NCSTN	ASAP1
	FZD1	WNT5B	SEMA6A
	MAPK6	ATF4	APCDD1
	MAP4K4	TRPC4	MAP4K4
	BRAF	DLG5	ZC4H2
	CDH2	APP	DCX
	KRAS	HES6	IER2
	LARGE1	GRN	OMG
	WNT1	CUX2	UGDH
	CNTN1	CNTN6	RNF165
	PTPRG	SNAPIN	BMPR1A
	WEE1	RTN4R	CNP
	RAP2A	TTC21B	EN2
	TNFRSF21	DBN1	PTEN
	POU3F1	GRM7	DPYSL3
	ATP9A	SOD2	NEDD4L
	DPYSL3	RUFY3	CUX1
	AKT1	LMO4	TYRO3
	PUM2	NCAM1	CHD7
	ADNP	CHD7	FKBP4
	SECISBP2	VWC2	NOG
	ZNF609	NAB1	S1PR1
	HLTF	LAMB2	HES5
	CSNK1E	DGKG	PPT1
	MYCBP2	CELSR2	CRMP1
	TGFBR1	LRRK2	SOX4
	THOC2	HIPK2	BNIP3
	WNT8B	AUTS2	SLC39A12
	CFL1	KREMEN1	GLI3
	UGCG	CALR	BRAF
	NRN1	MEF2C	FGFR1
	CECR2	GAS6	IRX3
	LMX1B	FGFR2	ABI2
	ROBO1	SYT17	PAK1
	C12orf57	SHTN1	RSPO2
	CARM1	NEUROG2	ZMIZ1
	UPF3B	IFRD1	GAS7
	BCL11A	BEND6	ZMYND8
	CHN1	SMARCA1	SLITRK5
	SYT4	CDKN1C	FRYL
	YWHAG	PPP1R9A	HES6
	EXT1	CASZ1	C1QL1
	DDX6	FGF13	RAB6B
	WNT7B	GSK3B	FAT4
	MEF2A	ATP9A	SEMA5B
	EP300	BMP6	RAPH1
	RPL24	YWHAH	KCNJ10
	FARP1	LARGE1	VAPA
	WASF3	FN1	EYA1
	CYFIP2	FAIM	TCF3
	PARD3	EFNA5	LGI1
	WNK1	HEYL	NAV2
	MEF2C	TGFBR1	CNTNAP2
	JAG1	FLRT3	RAB6A
	TRAK1	PTPRG	EPHB3
	YWHAH	FZD3	DHX36
	COPS2	LRRC7	HAPLN3
	UBA6	MTMR2	SFRP1
	GIGYF2	FLRT2	IRX5
	TP53	BMP2	CYFIP2
	DENND5A	XBP1	WDR47
	ACTG1	IGF2BP1	SIPA1L1
	DIP2B	GPC2	PARD6B
	NOG	HSP90AB1	DMRTA2
	SKIL	DYNLT1	DLL1
	RNF220	GFRA1	PAQR3
	EFNB3	IQSEC1	CECR2
	TTL	HEXA	HS6ST1
	PTPN11	ARF4	PUM2
	PLAA	CDKL5	SORL1
	VIM	COPS2	THRB
	ZHX2	NPTN	ANKS1A
	FARP2	DPYSL5	GIGYF2
	STK25	MEGF8	AGTPBP1
	MAP2K1	UCHL1	TP53
	NOTCH2	SERPINI1	PROX1
	EFNA5	MAP4	YTHDF2
	TULP3	KIFBP	LRP8
	RAPGEF2	RND1	RYK
	RORB	TOR1A	EN1
	CBFA2T2	JAG1	ATP1B2
	CAMSAP1	LPAR1	ST8SIA2
	LPAR1	PTK2	SMARCD3
	SIN3A	WNT10B	CHL1
	MYO6	CTNNB1	BCL11B
	NCKAP1	TRIOBP	WASF1
	SMARCA1	MAPK1	ROBO3
	BMPR2	RHOA	ARHGAP35
	GDF11	PRKCZ	PLXNA2
	TANC2	LRP8	KANK1
	ATF4	PTPRM	TNFRSF21
	NEDD4	CFLAR	BCL2
	PAQR3	PRAG1	FARP1
	DGUOK	ALK	SOX3
	PPP1R9A	SPAG6	CD9
	PTPRS	VHL	PRDM8
	TBC1D23	ZNF521	SLC11A2
	VHL	TRIO	PTPRD
	NAB1	NR2F6	GPR173
	PBX1	GSK3A	ADGRB1
	HEY2	MANF	NOTCH1
	REST	NOVA2	ZDHHC15
	GOLGA4	PBX2	VCL
	NCK2	DOCK7	SDK2
	YTHDF2	NDEL1	MTR
	PREX1	NRN1	TGIF2
	KDM1A	PTPN11	PLAG1
	HERC1	SEMA5A	MDGA2
	STRN	DISC1	OLFM1
	UNK	PBX3	IFT172
	TGIF2	HMG20A	ENC1
	NOVA2	MAPK6	BCL11A
	NTN1	HERC1	ZHX2
	PTPRD	CDK16	OGDH
	ST8SIA2	HDAC11	RND1
	PALLD	FERD3L	RAP1GAP
	SF3A2	VCAN	MOSMO
	IL6ST	CELSR1	FLRT2
	MYLIP	WNT9A	SMAD4
	SFRP2	CRK	EML1
	CEP85L	REST	RAP1A
	DPYSL5	CAMSAP1	IRX4
	ARHGEF2	SALL1	SPEN
	RGS2	IFT20	KRAS
	SCYL2	AKT2	KDM1A
	HMG20A	MMD	BAX
	FGF13	TRAPPC4	MAP2K2
	FZD2	EIF2AK4	SEMA4B
	CREB1	TGFB1	WEE1
	FN1	AHI1	MAP2
	PICALM	IFT27	FZD2
	PRKCI	NR4A2	RNF157
	NR4A2	USP9X	PMP22
	FOXB1	PAFAH1B1	ZNF609
	CRK	CAPRIN2	RAP2A
	SEC24B	HDAC6	GPM6B
	EHMT2	GAP43	MAPT
	RTN4	CPNE1	STMN4
	MAPK1	RBPJ	NCS1
	RAB10	MACF1	CDK5R1
	VPS54	ANK3	RTN1
	RERE	WNT1	ZFYVE27
	ROCK1	WNT8B	NDP
	CNTNAP2	LEF1	CUX2
	ABL2	KAT8	PQBP1
	SH3RF1	CAMK2A	CREB1
	RNF157	WNK1	SYNE1
	SMURF1	CRPPA	RPS6KA5
	SMO	DGUOK	THOC2
	JAK2	IST1	KCNQ1
	CHL1	SIN3A	PARP6
	NOTCH3	PALLD	KIF1A
	MAP2K2	NYAP1	NEUROG2
	STK11	SLC4A7	RASSF10
	CTNNB1	DDR2	ADNP
	DTNB	FAT4	EFHD1
	NDEL1	PLEC	NUP133
	RRAS2	XRN2	SLC4A7
	PRAG1	CERS5	ZNF521
	GPM6A	NIN	BTG2
	ABI2	ARHGEF2	FARP2
	EML1	NCK2	CNTN1
	NEPRO	STXBP1	PRKD1
	IST1	ROR2	SIAH1
	RAB21	CHN1	EIF2B1
	RIMS2	ARL3	SEC24B
	FZD3	NOTCH1	DDX6
	LRP6	CARM1	SEMA4D
	XRN2	BLOC1S5	SECISBP2
	RUFY3	TRIM32	LYPLA2
	CAMSAP2	PLXNA1	EHMT2
	DICER1	NDNF	RORB
	FBXO38	DDR1	CDK5RAP1
	HPRT1	DSCAM	UBA6
	SRRT	MEF2A	CEP85L
	RBPJ	WNT4	DICER1
	CFLAR	PPP3CB	ELAVL4
	ITGB1	UGCG	SEMA6B
	PQBP1	HDGFL3	ABL2
	CAPRIN1	SDCCAG8	PARD3
	NEDD4L	DNAJB11	TOP2B
	RNF10	MECP2	UPF3B
	RIT2	YWHAG	ARHGEF40
	MTPN	TOP2B	SNAP25
	MAP2	FLNA	HDGFL3
	VWC2	MYO9A	CAMSAP2
	GSK3A	P2RY1	AXL
	SIPA1L1	POU3F1	ABT1
	PLAG1	FLOT1	STAU2
	MYO9A	PICALM	ULK4
	NPC1	DNMT3A	ARC
	FGF2	SIAH1	MAP2K1
	NIN	NCKAP1	CSPG5
	ABT1	PLAA	FGF2
	UNC5D	NIBAN2	CYFIP1
	SUN2	JAK2	STYXL1
	POU3F2	DENND5A	TRIO
	FMR1	TTC8	STAT3
	HOOK3	SPAST	FBXO38
	C21orf91	FKBP1B	SLC4A10
	RPS6KA5	STRN	FKBP8
	STXBP1	SUN2	AKNA
	PAFAH1B1	SCYL2	STK25
	GFRA1	ILK	BMPR2
	HDAC1	HES5	ROCK1
	IGSF9	VPS13B	THY1
	CELSR1	ERCC3	EP300
	SCARB2	GPRIN3	GOLGA4
	ZMYND8	P3H1	ATL1
	IER2	APBB1	CAPRIN1
	VPS13B	SMO	ANKRD27
	RAC3	POMGNT2	FBXW8
	PBX4	BRSK2	DSCAML1
	KREMEN1	SDK2	TUBB2B
	SDC2	STK11	CD38
	ZSWIM6	SMURF1	MYCBP2
	CPNE1	FTSJ1	ABITRAM
	TOR1A	TCF3	GPRC5B
	SLIT1	NEPRO	CBFA2T2
	XBP1	EPHA5	VASP
	MTR	ARSB	TTL
	KLF7	MAPK3	CRTAC1
	DLL1	SATB2	WNT7A
	SHTN1	GDF11	HOOK3
	BLOC1S6	C12orf57	DTX1
	NF1	GABRB2	ARMCX5-GPRASP2
	FIG4	ABL1	EPHB2
	HDAC6	UNK	WNT7B
	ZFYVE27	DISP3	DYNC2H1
	HDAC5	DUSP10	SRRT
	SRRM4	C5AR1	PRKN
	RAB11A	PTPRS	SF3A2
	KAT5	VPS54	ACSL4
	MDM2	SLITRK4	MAP3K13
	USP9X	RAPGEF1	BLOC1S6
	SATB2	C21orf91	NEDD4
	IGSF10	MYCBP2	NFASC
	APLP1	STRAP	BAG5
	B4GALT6	NOTCH2	CASP3
	SPAST	CDH4	UNC13A
	PSEN1	HTRA2	BCCIP
	STMN3	DTNB	SYT4
	RAB6A	LAMB1	SOX13
	KAT8	GDPD5	RAPGEF2
	NR2F6	CNTN2	PSEN1
	ULK1	CSNK1D	NBN
	CNTN2	KAT5	PRMT5
	SOS1	ROGDI	HCN1
	PBX2	SYT4	NCOA1
	MED1	CUL4B	DAGLA
	DAGLB	PROM1	SYNGAP1
	HSP90AB1	PREX2	RAC1
	FBXO7	GBX2	SFRP2
	TRIOBP	PBX4	C12orf57
	STAU2	BTBD6	NF2
	BMERB1	ENC1	TULP3
	MTMR2	NRBP2	LRP1
	OLFM1	SNW1	SEMA4C
	ARSB	EIF2B4	MTOR
	CDK5RAP1	TEAD3	BHLHE41
	USP33	FIG4	SEZ6
	THAP11	MIOS	POU3F1
	RB1	MYLIP	HAPLN1
	PRMT5	WNT7B	ACSL3
	GPRIN3	CAMK2B	MED1
	DRAXIN	RB1	PTPRM
	HDAC11	IGF1R	ROR1
	NFIA	ALS2	DRAXIN
	STRAP	CNTN1	AUTS2
	MACF1	TDP2	TBC1D23
	BRSK2	TENM2	NDUFS2
	PEX13	LEMD2	PTPN9
	CAPRIN2	UHMK1	WNT10B
	LDB1	INSM1	PEX5
	DNMT3A	CTHRC1	PLXNA4
	UHMK1	UFL1	RELA
	EIF2B3	METTL3	HPRT1
	CDKN1C	FBXO7	ADAM17
	PTK2	SUFU	ID4
	GDPD5	MTPN	NSMF
	BMP5	PEX13	EIF2B3
	ULK2	STMN3	LMX1A
	CELSR2	IGSF10	CX3CL1
	PRICKLE1	SECISBP2	RIT2
	TRAPPC9	MBOAT7	LMO4
	MYCL	KLF7	HEXB
	FRS2	MDM2	LEF1
	DOK5	PAK2	DAGLB
	BTBD6	RAB21	SLC25A46
	SNW1	EP300	UGCG
	MAP3K13	LRP4	NCK1
	DUSP10	SMAD4	IFNGR1
	DIP2A	ADNP	PRKCI
	ABL1	TRAPPC9	ETV5
	ROR1	ZMIZ1	ALKBH1
	ADAM17	BECN1	FGFR2
	GPRC5B	RAB3A	SPRY3
	SEMA4C	TULP3	NPHP4
	ARF6	GPR37	NOTCH2
	KIDINS220	RNF165	DAAM2
	CYFIP1	IFT88	TSPO
	OGDH	CAMSAP3	IFT140
	LHX3	RAC3	KCNQ3
	TRIP11	IGSF9	TWF1
	SKI	NPC1	RPGRIP1L
	MAPKAPK5	NOTCH3	LHFPL5
	VLDLR	NIF3L1	SRCIN1
	ATCAY	UPF3B	SETX
	MFSD8	TBC1D23	RELN
	SS18L1	PLXNA3	CRKL
	PAK1	TTL	RIMS2
	SPAG9	RAP2A	BHLHE40
	ACSL4	DBNL	YWHAG
	BLOC1S4	KRAS	WASL
	DLG5	RAB11A	ITM2C
	NEXN	THOC2	SKI
	MED12	RAPGEF2	RAB10
	ACAP3	DCHS1	VXN
	BMP2	EHD1	LLGL1
	SDCCAG8	NLGN2	PAX6
	SUFU	RAB10	HDAC5
	MMD	SEMA3C	TENM1
	BTBD2	WEE1	MEF2A
	NCOA1	TP73	NKX2-8
	EIF2B2	DLL3	DLG4
	BMPR1A	RNF6	MAPK8IP3
	CUL4B	PRKCI	ZNF804A
	TEAD3	CTTN	ELP3
	INSM1	CEP120	HHIP
	ACTB	FLRT1	WNT1
	SLC25A46	LHX3	MAPKAPK5
	LRP4	SCRIB	DENND5A
	DMD	KCTD11	ULK2
	FTSJ1	TRIP11	HDAC1
	ARMCX5-GPRASP2	YTHDF1	MYCL
	STAT3	FMR1	ATXN10
	P3H1	MAP1A	NECTIN1
	RAPH1	RETREG3	PTPRS
	DLL3	ZNF609	THAP11
	NYAP1	LDB1	EFHC2
	KCTD11	SOS1	GDF11
	NLGN2	SPART	MYLIP
	ACSL3	ARHGAP33	RNF10
	NECTIN1	PARD3	CARM1
	SVBP	PLXNB2	TRAK2
	IQSEC1	CDH1	CPNE5
	BCCIP	WNT2B	METRN
	DDX56	MYB	ZDHHC17
	ZC4H2	DVL2	ZPR1
	AKT2	UNC5D	MFSD8
	MECP2	GIT1	NOTCH3
	EPHA2	KIAA0319L	NLGN3
	LAMB1	GPER1	PLAA
	APBB1	B3GNT2	IGF2BP1
	INPP5F	DDX6	MFSD2A
	METTL14	CBFA2T2	BCL6
	MFSD2A		CHN1
	ZNF212		SRRM4
	RORA		SS18L1
	BECN1		MOV10
	PROX1		PLXNB1
	SHOC2		WDR1
	CASP3		UNK
	IGF1R		GBA2
	MOSMO		DIO3
	EIF4ENIF1		BTBD2
	CRKL		MAPK6
	PTPN9		WNT8B
	TTC8		ZNF212
	BAX		GSDME
	NSUN5		LNX2
	SOX13		LLPH
	ARF4		ACAP3
	ETV5		SIRT2
	EIF2AK4		GABRB1
	PEX5		DIP2A
	RARA		NR2F2
	ASAP1		NCKAP1
	KIF5C		UNC5D
	SLITRK4		TUBGCP2
	CTHRC1		STX1B
	INHBA		KIT
	DVL3		XRCC2
	RETREG3		RAB21
	SEMA4D		ITGB4
	CAMK2A		SHOC2
	CCK		KIDINS220
	FKBP4		NCKIPSD
	BLOC1S5		DNM3
	ADCY6		FMR1
	ATF1		WDR62
	CAMSAP3		TWIST1
	FBXO45		INPP5F
	CRPPA		WHRN
	ZDHHC17		ATF1
	TRIM32		CLCN2
	SCYL3		CDHR1
	NAV3		MAPK8IP2
	NFASC		NFATC4
	RAP1A		ATAT1
	PER2		NPC1
	MIOS		CRABP2
	RAB3A		OLIG1
	LRIG2		ZEB2
	LIMK1		CACNG7
	TUBB2B		MYT1L
	LEMD2		PPFIA2
	XRCC2		KIAA1755
	ATP8A2		STRN
	KIF13B		ATP8A2
	BIN1		PTPRF
	SLITRK2		B4GALT5
	DVL2		NDRG1
	GABRA5		P2RX4
	VASP		USP33
	TDP2
	DISP3
	DTX1
	CSNK1D
	ATL1
	ARHGAP33
	IQGAP1
	NCSTN
	GBX2
	VEGFA
	DTNBP1
	SLIT3
	CDK5RAP3
	ADARB1
	EPB41L3
	PBX3
	DAAM2
	NIF3L1
	SLC11A2
	NUMB
	DBNL
	MARK2
	SCRIB
	UFL1
	EIF2B1
	KANK1
	ORC3
	SETX
	CPEB3
	NDUFS2
	SLC45A3
	ECE1
	B3GNT2
	ZPR1
	KDM4A
	NCK1
	HSP90AA1
	DCHS1
	MEGF8
	GAS6
	P2RX4
	WDR1
	PAK2
	MMP2
	CERS5
	NRP1
	IFT20
	WASHC5
	DNM2
	SPRY3
	CNTN4
	ALKBH1
	FLNA
	THY1
	FOXO6
	BTBD1
	NUP133
	GRN
	NBN
	AGTPBP1
	FERD3L
	CAMK1D
	CAMK1
	CERS2
	STYXL1
	ITGA4
	ZNF335
	PRRX1
	WASL
	BAG5
	SIX4
	EFHD1
	MBD1
	B4GALT5
	TRIM46
	LNX2
	PPP1R9B
	LLGL1
	DUSP15
	CACNG7
	MAPK8IP3
	FZD7
	NFATC4
	SYT2
	SHANK1
	TIAM1
	NEK3
	MOV10
	CHODL
	ZDHHC15
	ANKRD27
	SARM1
	DNAJB11
	PRKN
	BLOC1S2
	EFNA4
	DAB2IP
	NF2
	PTEN
	CDK16
	TBCD
	NPTN
	ADGRL3
	EIF2B4
	LRP2
	LEPR
	ALS2
	FOXD1
	PPFIA2
	NIBAN2
	PLXNA3
	DAGLA
	DVL1
	STMN2
	DSCAM
	TBX20
	PPP3CB
	MAP4
	TRIM11
	TGFB1
	PICK1
	SZT2
	METTL3
	LSM1
	MAGI2
	NRBP2
	MANF
	SGK1
	ANAPC2
	HEXB
	ANKS1A
	UGT8
	SLC4A10
	ELP3
	NAPA
	SAMD14
	DLG4
	LZTS3
	PLXNA1
	TMEM30A
	EIF2B5
	CYB5D2
	WNT4
	CSK
	SLC7A5
	FBXW8
	PARP6
	MAPK8IP2
	NEXMIF
	SLITRK5
	CCDC88A
	MAPK3
	AFG3L2
	SPEN
	PRKCZ
	SLC23A2
	SPG11
	GBA2
	KCNQ3
	NRL
	FZD4
	PLXNB1
	BEND6
	KATNB1
	SRCIN1
	NR2F2
	GDI1
	MYRF
	SCN11A
	ARHGEF40
	LHFPL5
	RUNX2
	ILK
	SNAP25
	ADM
	ADCY10
	CX3CL1
	CLCN2
