# Supplementary material for: Distinct radial glia subtypes regulate midbrain dopaminergic neuron development
Source: Nat Neurosci. 2026 Feb 16;29(4):810–24. doi: 10.1038/s41593-026-02200-8 (PMC13061605; doi:10.1038/s41593-026-02200-8)
Supplement: Supplementary file 10 — Statistical source data. [file 41593_2026_2200_MOESM10_ESM.xlsx]

## Sheet: Fig_5C
	Replicate	EdU/DAPI%	TH/DAPI%	EdU/TH%
BMAL1-OE	1	12.4498	21.2851	2.40964		EdU/DAPI	n1	n2	n3		p-values D2
BMAL1-OE	1	25.2688	20.9677	5.37634		BMAL1-OE D2	27.3541	35.5945	37.8844		EdU/DAPI	0.0433822
BMAL1-OE	1	27.8027	13.0045	3.13901		EGFP-OE D2	20.4907	23.4596	25.8203		TH/DAPI	0.0399723
BMAL1-OE	1	46.1864	10.5932	2.9661							TH/EdU	0.000290518
BMAL1-OE	1	37.6963	14.6597	2.6178		TH
BMAL1-OE	1	14.7208	17.2589	1.52284		BMAL1-OE D2	16.2949	13.5339	15.7265
BMAL1-OE	2	35.0181	18.7726	3.2491		EGFP-OE D2	10.7783	11.1207	5.42986
BMAL1-OE	2	27.7259	13.0841	3.42679
BMAL1-OE	2	50	12.7551	1.53061		TH/EDU
BMAL1-OE	2	28.5256	15.0641	2.24359		BMAL1-OE D2	3.00529	2.57611	2.75264
BMAL1-OE	2	41.6667	10.4167	2.60417		EGFP-OE D2	0.735033	0.463965	0.217135
BMAL1-OE	2	30.6306	11.1111	2.4024
BMAL1-OE	3	29.6296	14.8148	2.22222
BMAL1-OE	3	34.2342	20.7207	2.7027
BMAL1-OE	3	40.8163	9.18367	3.06122
BMAL1-OE	3	41.8301	15.6863	2.61438
BMAL1-OE	3	28.4884	13.9535	2.32558
BMAL1-OE	3	52.3077	20	3.58974
CTRL-OE	1	29.5195	10.984	1.373
CTRL-OE	1	21.6981	13.2075	1.17925
CTRL-OE	1	15.7647	6.35294	0
CTRL-OE	1	10.0386	10.8108	0.579151
CTRL-OE	1	28.0098	8.35381	0.4914
CTRL-OE	1	17.9134	14.9606	0.787402
CTRL-OE	2	40.1639	11.4754	0
CTRL-OE	2	23.4234	16.6667	1.57658
CTRL-OE	2	30.7971	8.33333	0.362319
CTRL-OE	2	12.844	5.19878	0.30581
CTRL-OE	2	20.0521	15.8854	0
CTRL-OE	2	13.4771	9.16442	0.539084
CTRL-OE	3	29.7229	7.0529	0.251889
CTRL-OE	3	19.2893	4.56853	0.253807
CTRL-OE	3	22.5564	5.76441	0.501253
CTRL-OE	3	19.4888	4.15335	0
CTRL-OE	3	35.7576	3.93939	0
CTRL-OE	3	28.1065	7.10059	0.295858

## Sheet: Fig_5E
	Replicate	EdU/DAPI%	TH/DAPI%	EdU/TH%
BMAL1-OE	1	48.5757	14.5427	2.09895
BMAL1-OE	1	43.6019	13.9021	1.10585
BMAL1-OE	1	38.4746	12.3729	1.01695
BMAL1-OE	1	42.3333	10.1667	0.333333		EdU/DAPI	n1	n2	n3		p-values D6
BMAL1-OE	1	43.7398	11.5447	0.325203		BMAL1-OE	41.3886	37.1567	36.9703		EdU/DAPI	0.000364321
BMAL1-OE	1	31.6062	10.8808	0.690846		EGFP-OE	22.5975	21.6036	21.4608		TH/DAPI	0.890528
BMAL1-OE	2	50.8197	13.2969	0.182149							TH/EdU	0.745966
BMAL1-OE	2	50.3311	8.60927	1.10375		TH/DAPI
BMAL1-OE	2	52.9514	10.9375	0.347222		BMAL1-OE	12.235	11.5875	13.388
BMAL1-OE	2	22.4044	8.74317	0.546448		EGFP-OE	8.41441	12.0781	15.7573
BMAL1-OE	2	17.6364	16.5455	0.909091
BMAL1-OE	2	28.7975	11.3924	0.632911		TH/EDU
BMAL1-OE	3	40.0982	14.4026	0.654664		BMAL1-OE	0.928521	0.620262	1.08987
BMAL1-OE	3	37.8336	13.0298	0.941915		EGFP-OE	0.379566	0.860381	1.8818
BMAL1-OE	3	43.9024	11.5447	1.46341
BMAL1-OE	3	32.6923	11.3462	1.15385
BMAL1-OE	3	38.0546	14.3345	1.19454
BMAL1-OE	3	29.2407	15.6704	1.13086
CTRL-OE	1	16.5932	7.48899	0.293686
CTRL-OE	1	24.8013	9.69793	0.317965
CTRL-OE	1	15.8513	9.19765	0.587084
CTRL-OE	1	24.3502	8.48153	0.547196
CTRL-OE	1	27.5563	9.70537	0.34662
CTRL-OE	1	26.4325	5.91497	0.184843
CTRL-OE	2	21.9512	14.6341	1.52439
CTRL-OE	2	19.2308	12.2378	0.699301
CTRL-OE	2	17.5115	13.3641	0.768049
CTRL-OE	2	22.0459	11.4638	0.705467
CTRL-OE	2	23.0019	7.21248	0.584795
CTRL-OE	2	25.8803	13.5563	0.880282
CTRL-OE	3	18.4971	17.7264	1.54143
CTRL-OE	3	23.5955	20.0642	3.04976
CTRL-OE	3	18.985	14.6617	1.69173
CTRL-OE	3	19.1638	13.0662	1.21951
CTRL-OE	3	22.6244	10.8597	1.80995
CTRL-OE	3	25.8993	18.1655	1.97842

## Sheet: Fig_5G
	Replicate	EdU/DAPI%	TH/DAPI%	EdU/TH%
BMAL1-OE	1	56.8789	20.1232	4.10678		EdU/DAPI	n1	n2	n3		p-values D4
BMAL1-OE	1	52.5301	21.9277	5.78313		BMAL1-OE	61.9062	56.6977	57.1867		EdU/DAPI	0.0370642
BMAL1-OE	1	69.3299	18.299	6.18557		EGFP-OE	22.0712	44.1004	40.1904		TH/DAPI	0.0473674
BMAL1-OE	1	61.4379	18.3007	5.44662							TH/EdU	0.0197965
BMAL1-OE	1	62.2951	15.2225	3.51288		TH
BMAL1-OE	1	68.9655	14.4828	3.67816		BMAL1-OE	18.0593	18.036	17.0523
BMAL1-OE	2	63.7813	15.9453	4.7836		EGFP-OE	10.894	14.9981	15.126
BMAL1-OE	2	52.2673	17.4224	2.86396
BMAL1-OE	2	57.8283	15.6566	3.53535		TH/EDU
BMAL1-OE	2	55.8673	19.898	3.82653		BMAL1-OE	4.78552	4.22681	3.89932
BMAL1-OE	2	55.8577	19.0377	5.02092		EGFP-OE	2.33755	2.11985	3.09756
BMAL1-OE	2	54.5842	20.2559	5.33049
BMAL1-OE	3	61.186	11.3208	2.42588
BMAL1-OE	3	52.5066	22.6913	5.80475
BMAL1-OE	3	49.7207	19.8324	2.51397
BMAL1-OE	3	54.8628	11.9701	3.2419
BMAL1-OE	3	65.9524	15.7143	5.71429
BMAL1-OE	3	58.8915	20.7852	3.69515
CTRL-OE	1	23.0928	11.7526	2.68041
CTRL-OE	1	19.3103	10.3448	1.83908
CTRL-OE	1	20.9486	10.2767	2.17391
CTRL-OE	1	16.2162	11.6424	1.8711
CTRL-OE	1	28.1536	11.7002	3.10786
CTRL-OE	1	24.7059	9.64706	2.35294
CTRL-OE	2	54.6185	14.6586	2.81124
CTRL-OE	2	27.4463	14.3198	2.6253
CTRL-OE	2	50.8911	17.4257	2.9703
CTRL-OE	2	45.0102	11.609	1.42566
CTRL-OE	2	41.3276	17.5589	1.2848
CTRL-OE	2	45.3089	14.4165	1.60183
CTRL-OE	3	48.2201	13.5922	4.20712
CTRL-OE	3	48.3271	16.7286	4.46097
CTRL-OE	3	41.1255	16.8831	4.329
CTRL-OE	3	39.8734	15.8228	1.89873
CTRL-OE	3	33.3333	16.2162	2.7027
CTRL-OE	3	30.2632	11.5132	0.986842

## Sheet: Fig_5I
	Replicate	EdU/DAPI%	TH/DAPI%	EdU/TH%
shBMAL1	1	39.4366	2.8169	0		EdU/DAPI	n1	n2	n3		pvalues
shBMAL1	1	54	0.666667	0		shBMAL1	34.6307	31.1777	34.8463		EdU/DAPI	0.0156916
shBMAL1	1	39.0244	8.29268	0		shCTRL	53.603	57.5659	43.216		TH	0.637889
shBMAL1	1	28.7582	1.30719	0							EdU/TH	0.0200724
shBMAL1	1	21.4286	10.7143	0		TH/DAPI
shBMAL1	1	25.1366	3.27869	0.546448		shBMAL1	4.51274	2.91257	3.77113
shBMAL1	2	28.9216	4.90196	0		shCTRL	3.66743	3.35961	5.34564
shBMAL1	2	45.9459	3.24324	#REF!
shBMAL1	2	32.3353	0	0		TH/EdU
shBMAL1	2	18.7215	5.02283	0		shBMAL1	0.0910747	0.00196078	0.069735
shBMAL1	2	38.4615	1.21457	0		shCTRL	0.261411	0.364036	0.187204
shBMAL1	2	22.6804	3.09278	0
shBMAL1	3	30.9524	1.90476	0
shBMAL1	3	38.4937	5.43933	0.41841
shBMAL1	3	20.4678	1.75439	0
shBMAL1	3	43.5484	2.15054	0
shBMAL1	3	37.8882	6.8323	0
shBMAL1	3	37.7273	4.54545	0
shCTRL	1	54.3668	2.40175	0
shCTRL	1	46.856	2.23124	0.20284
shCTRL	1	74.8555	5.49133	0.578035
shCTRL	1	48.9731	4.2654	0.157978
shCTRL	1	49.2308	3.51648	0.21978
shCTRL	1	47.3361	4.09836	0.409836
shCTRL	2	56.1822	1.0846	0.21692
shCTRL	2	50.5556	5.18519	0
shCTRL	2	55.4795	2.96804	0.228311
shCTRL	2	65.6805	2.66272	1.18343
shCTRL	2	63.0531	4.64602	0
shCTRL	2	54.4444	3.61111	0.555556
shCTRL	3	38	2.75	0.25
shCTRL	3	50.7289	5.53936	0.291545
shCTRL	3	41.8782	5.07614	0.253807
shCTRL	3	45.6471	3.76471	0
shCTRL	3	32.7138	8.55019	0
shCTRL	3	50.3279	6.39344	0.327869

## Sheet: Fig_5K
	Replicate	Ki67/DAPI%	TH/DAPI
shBMAL1	1	23.8727	2.91777		Ki67/DAPI	n1	n2	n3		pvalues
shBMAL1	1	27.9864	1.02389		shBMAL1 D4	30.5962	31.7812	24.3395		Ki67	0.0153218
shBMAL1	1	28.8714	2.3622		shCTRL D4	43.979	45.8056	37.7765		TH	0.0130674
shBMAL1	1	33.7778	0.888889
shBMAL1	1	27.6276	2.7027		TH/DAPI
shBMAL1	1	41.4414	2.4024		shBMAL1 D4	2.04964	3.05045	1.75375
shCTRL	1	36.7601	0.311526		shCTRL D4	0.519099	0.753715	0.361623
shCTRL	1	49.2064	0.15873
shCTRL	1	40.1914	0.15949
shCTRL	1	50.4909	0
shCTRL	1	41.1303	1.41287
shCTRL	1	46.0949	1.07197
shBMAL1	2	31.5972	3.47222
shBMAL1	2	32.3864	1.98864
shBMAL1	2	25.9494	2.21519
shBMAL1	2	40.367	3.36391
shBMAL1	2	22.7891	2.04082
shBMAL1	2	37.5979	5.22193
shCTRL	2	63.5179	0
shCTRL	2	39.8026	0.164474
shCTRL	2	42.8571	0.172117
shCTRL	2	44.1417	0.681199
shCTRL	2	36.9565	2.35507
shCTRL	2	47.5575	1.14942
shBMAL1	3	20.548	2.2831
shBMAL1	3	28.1928	0.722892
shBMAL1	3	18.9516	2.82258
shBMAL1	3	27.3224	2.18579
shBMAL1	3	20.598	1.3289
shBMAL1	3	30.4245	1.17925
shCTRL	3	44.4772	0.883652
shCTRL	3	37.4815	0.148148
shCTRL	3	25.3205	0.480769
shCTRL	3	37.6254	0.167224
shCTRL	3	47.6636	0.186916
shCTRL	3	34.0909	0.30303
