# Supplementary material for: Distinct radial glia subtypes regulate midbrain dopaminergic neuron development
Source: Nat Neurosci. 2026 Feb 16;29(4):810–24. doi: 10.1038/s41593-026-02200-8 (PMC13061605; doi:10.1038/s41593-026-02200-8)
Supplement: Supplementary file 11 — Statistical source data. [file 41593_2026_2200_MOESM11_ESM.xlsx]

## Sheet: Fig_6C
Image number	Condition	Replicate	TH/DAPI%
6	Unsorted	1	6.59341			n1	n2	n3
3	Unsorted	1	7.23514		Unsorted	7.73828	8.8713	5.03471
2	Unsorted	1	7.25034		tdTom	11.3241	13.0175	10.0396
7	Unsorted	1	7.34177
4	Unsorted	1	8.88252
5	Unsorted	1	9.12647
10	tdTom+	1	10.0437
12	tdTom+	1	10.0287
11	tdTom+	1	9.92701
9	tdTom+	1	12.3418
1	tdTom+	1	13.3333
8	tdTom+	1	12.2699
19	Unsorted	2	7.47922
23	Unsorted	2	8.28025
24	Unsorted	2	8.39895
20	Unsorted	2	9.04255
22	Unsorted	2	9.26641
17	Unsorted	2	10.7604
13	tdTom+	2	11.7962
18	tdTom+	2	12.2517
21	tdTom+	2	13.9683
14	tdTom+	2	12.1298
16	tdTom+	2	14.2649
15	tdTom+	2	13.6943
29	Unsorted	3	2.89017
30	Unsorted	3	3.38164
32	Unsorted	3	5.77465
31	Unsorted	3	5.91472
28	Unsorted	3	6.07966
34	Unsorted	3	6.1674
26	tdTom+	3	8.90052
27	tdTom+	3	8.72483
36	tdTom+	3	9.09091
35	tdTom+	3	12.3142
33	tdTom+	3	10.245
25	tdTom+	3	10.962
