# Supplementary material for: Distinct radial glia subtypes regulate midbrain dopaminergic neuron development
Source: Nat Neurosci. 2026 Feb 16;29(4):810–24. doi: 10.1038/s41593-026-02200-8 (PMC13061605; doi:10.1038/s41593-026-02200-8)
Supplement: Supplementary file 12 — Statistical source data. [file 41593_2026_2200_MOESM12_ESM.xlsx]

## Sheet: ED_1D
WGCNA analysis_bulkRNAseq
Statistical significance determined using two-sided Student’s t-test
	moduleColor	GS.VM	p.GS.VM	MM.lightyellow	p.MM.lightyellow	MM.cyan	p.MM.cyan	MM.green	p.MM.green	MM.magenta	p.MM.magenta	MM.salmon	p.MM.salmon	MM.grey	p.MM.grey	MM.brown	p.MM.brown	MM.black	p.MM.black	MM.tan	p.MM.tan	MM.greenyellow	p.MM.greenyellow	MM.lightcyan	p.MM.lightcyan	MM.grey60	p.MM.grey60	MM.lightgreen	p.MM.lightgreen
Zfp738	black	0.747289	6.98206e-12	-0.730898	3.35615e-11	-0.595485	5.20166e-07	0.312109	0.0151943	-0.291411	0.02388	0.158748	0.225708	0.168823	0.197235	-0.289865	0.0246707	0.533321	1.14708e-05	-0.189687	0.146609	-0.201097	0.123388	0.0988211	0.45253	-0.175399	0.180092	-0.102862	0.434164
Rb1cc1	black	0.705333	3.13334e-10	-0.79525	3.22742e-14	-0.604165	3.20276e-07	0.395343	0.00177005	-0.364702	0.004171	0.188561	0.149066	0.25075	0.0533054	-0.369096	0.00370684	0.573237	1.69326e-06	-0.160952	0.219247	-0.241103	0.0634859	0.141188	0.281914	-0.262439	0.0427912	-0.149082	0.255598
Ncoa7	black	0.698228	5.59276e-10	-0.773922	4.14494e-13	-0.724563	5.97443e-11	0.498119	5.12316e-05	-0.515188	2.5314e-05	0.718695	1.00505e-10	0.652063	1.6636e-08	-0.0791336	0.547829	0.0484404	0.713216	-0.171142	0.191062	0.0619641	0.638121	-0.508142	3.40208e-05	0.300572	0.0196226	0.387704	0.00220856
Exoc6	black	0.663045	7.83084e-09	-0.721315	7.98031e-11	-0.750347	5.14063e-12	0.386057	0.00231497	-0.406407	0.00127262	0.615504	1.66243e-07	0.628061	7.79796e-08	-0.00684719	0.95859	0.0330348	0.802145	-0.25885	0.0458207	0.0429516	0.744535	-0.463065	0.000194834	0.304626	0.0179555	0.33176	0.00961065
Rab33b	black	0.650877	1.80133e-08	-0.671083	4.42153e-09	-0.70267	3.90111e-10	0.399254	0.0015772	-0.410924	0.00110861	0.640922	3.46512e-08	0.627019	8.31438e-08	-0.000130725	0.999209	-0.0745293	0.571431	-0.225067	0.083819	0.110772	0.399461	-0.543563	7.1864e-06	0.340107	0.00784184	0.361575	0.00453187
Rasa2	black	0.650213	1.88309e-08	-0.850588	7.85409e-18	-0.755458	3.05101e-12	0.506484	3.64371e-05	-0.499614	4.82368e-05	0.741928	1.18201e-11	0.623815	1.01107e-07	-0.14684	0.262895	0.189442	0.147139	-0.186394	0.153881	-0.125133	0.340774	-0.60296	3.42873e-07	0.34429	0.00706735	0.524298	1.71046e-05
Gm10509	black	0.645984	2.49197e-08	-0.636189	4.69079e-08	-0.655906	1.28255e-08	0.291915	0.0236273	-0.28912	0.0250594	0.335074	0.00887066	0.416745	0.000925412	-0.144224	0.271588	0.0535246	0.684618	-0.29585	0.0217288	-0.105909	0.420602	-0.278274	0.0313285	0.0390012	0.767337	0.11961	0.362675
Slc25a32	black	0.644624	2.72444e-08	-0.661561	8.68588e-09	-0.688852	1.17147e-09	0.282585	0.0286951	-0.274497	0.033798	0.339093	0.00804018	0.523027	1.80786e-05	-0.0534298	0.685148	0.188923	0.148272	-0.289016	0.0251138	0.058399	0.657607	-0.155025	0.23692	0.0956869	0.467062	0.0662156	0.615199
Rab27b	black	0.631632	6.24872e-08	-0.646213	2.45466e-08	-0.690433	1.03614e-09	0.357172	0.00508668	-0.376529	0.00302495	0.613185	1.90496e-07	0.568651	2.13676e-06	0.0704404	0.592777	-0.0359706	0.784965	-0.241751	0.0627564	0.170887	0.191735	-0.4087	0.00118683	0.360248	0.00469317	0.358043	0.00497235
Gucy1a2	black	0.615079	1.70461e-07	-0.751004	4.81063e-12	-0.71932	9.51454e-11	0.294736	0.0222527	-0.276899	0.0322093	0.302301	0.0188962	0.42927	0.000620482	-0.11931	0.363887	0.3816	0.0026261	-0.280553	0.0299119	-0.0700623	0.594768	-0.142183	0.2785	0.00849157	0.948657	-0.0347618	0.792027
Zfp81	black	0.596183	5.00543e-07	-0.701549	4.27501e-10	-0.680865	2.15279e-09	0.190399	0.145071	-0.162748	0.21408	0.116527	0.375264	0.280235	0.0301067	-0.102287	0.436755	0.537184	9.63342e-06	-0.324746	0.0113552	-0.0589595	0.654528	0.0651975	0.620656	-0.0644334	0.624765	-0.131645	0.316036
Bex4	black	0.590139	6.96361e-07	-0.313273	0.0147993	-0.479479	0.000106127	0.194012	0.137451	-0.185588	0.1557	0.320268	0.0126068	0.437689	0.000470154	-0.0719223	0.585	-0.416122	0.000943632	-0.255927	0.0484156	-0.0970508	0.460708	-0.379759	0.00276515	0.0739789	0.574284	0.0480885	0.715211
Tmem181a	black	0.586799	8.33339e-07	-0.653227	1.53818e-08	-0.562343	2.92594e-06	0.44831	0.000327884	-0.425149	0.000708917	0.549993	5.3155e-06	0.533033	1.16201e-05	-0.229211	0.0781283	0.10056	0.444577	-0.121206	0.356258	-0.224403	0.0847602	-0.410463	0.00112443	0.10821	0.410518	0.272392	0.0352438
Mmp16	black	0.579516	1.22435e-06	-0.840727	4.34044e-17	-0.585685	8.84383e-07	0.557618	3.68726e-06	-0.555191	4.1466e-06	0.532196	1.20642e-05	0.482335	9.51796e-05	-0.247254	0.0568296	0.584529	9.40452e-07	0.00412549	0.975043	-0.0492849	0.708437	-0.149367	0.25468	0.0278848	0.832503	0.170513	0.192722
Zfp704	black	0.567852	2.22436e-06	-0.83814	6.66849e-17	-0.696525	6.4101e-10	0.503211	4.16775e-05	-0.501485	4.47153e-05	0.643744	2.8856e-08	0.559537	3.35815e-06	-0.130228	0.321319	0.403391	0.00139392	-0.100641	0.444207	-0.0344076	0.794099	-0.366546	0.00397027	0.240052	0.0646847	0.327636	0.0106057
Eea1	black	0.564164	2.67399e-06	-0.739638	1.47429e-11	-0.722494	7.18784e-11	0.260338	0.0445438	-0.233107	0.0730627	0.386625	0.00227778	0.554989	4.187e-06	-0.0269946	0.837777	0.446019	0.000354741	-0.312665	0.0150047	-0.0268791	0.838462	-0.20136	0.122887	0.201489	0.122643	0.209023	0.108982
Tmem181b-ps	black	0.563304	2.79028e-06	-0.555881	4.01072e-06	-0.59071	6.7515e-07	0.239193	0.0656761	-0.204665	0.116733	0.29978	0.0199632	0.479993	0.000104077	-0.170398	0.193027	0.0540979	0.68142	-0.306301	0.0173028	-0.281387	0.0294076	-0.249421	0.0546239	0.00681042	0.958812	0.0932119	0.478714
Dynlt1a	black	0.556008	3.98621e-06	-0.511901	2.90811e-05	-0.397663	0.00165328	0.388004	0.00218971	-0.357347	0.00506351	0.31741	0.0134661	0.341005	0.00766961	-0.364374	0.00420756	0.0429154	0.744743	-0.0816019	0.535374	-0.364389	0.00420586	-0.206083	0.114167	-0.159131	0.224574	0.042433	0.747517
Zbtb37	black	0.546085	6.38929e-06	-0.72645	5.03972e-11	-0.611078	2.15394e-07	0.272273	0.035327	-0.257441	0.0470569	0.234192	0.0717001	0.273686	0.0343492	-0.188244	0.149763	0.550355	5.22519e-06	-0.229873	0.0772491	-0.17923	0.170615	-0.00168718	0.989792	-0.0524015	0.690899	0.0229703	0.861703
Zdhhc2	black	0.545923	6.43795e-06	-0.599999	4.0493e-07	-0.511853	2.91395e-05	0.513157	2.75838e-05	-0.505924	3.72884e-05	0.73063	3.44021e-11	0.577477	1.36127e-06	-0.193625	0.138252	-0.114929	0.381893	-0.0422813	0.748389	-0.145601	0.266988	-0.764474	1.17751e-12	0.274069	0.0340879	0.482135	9.59114e-05
Zfp619	black	0.536358	1.00014e-05	-0.580794	1.14516e-06	-0.419677	0.000843909	0.314423	0.0144178	-0.282551	0.0287153	0.19808	0.129236	0.0215486	0.870186	-0.253242	0.0509032	0.476486	0.000118833	-0.0523255	0.691325	-0.100243	0.44602	0.0685362	0.602838	-0.0994751	0.449529	-0.0311052	0.813488
Klf6	black	0.530561	1.29781e-05	-0.54224	7.64049e-06	-0.69129	9.69164e-10	0.228708	0.078803	-0.252804	0.0513188	0.533718	1.12681e-05	0.634143	5.33861e-08	0.24198	0.0625007	-0.143625	0.273603	-0.318973	0.0129901	0.383724	0.00247349	-0.542022	7.71764e-06	0.439145	0.000447796	0.316832	0.0136461
Gm15441	black	0.529803	1.34226e-05	-0.472831	0.000136239	-0.35972	0.00475872	0.357639	0.00502503	-0.312648	0.0150105	0.363643	0.00429023	0.344018	0.00711571	-0.039249	0.765901	0.335954	0.00868271	0.0169884	0.89749	0.260782	0.0441686	-0.0336096	0.798774	0.114211	0.384897	0.0797442	0.544735
1700066M21Rik	black	0.529474	1.36205e-05	-0.612982	1.92777e-07	-0.715777	1.29545e-10	0.231724	0.07483	-0.259453	0.0452996	0.534073	1.10897e-05	0.638164	4.13668e-08	0.0456208	0.729249	-0.118433	0.367453	-0.378457	0.00286739	-0.0158971	0.904043	-0.435863	0.000499622	0.374851	0.00316833	0.434032	0.000530836
Gm11837	black	0.521656	1.91865e-05	-0.452823	0.000280329	-0.444153	0.000378086	0.326771	0.0108253	-0.343755	0.00716259	0.499104	4.92399e-05	0.331595	0.00964872	-0.0791784	0.547602	-0.113611	0.387415	-0.122956	0.349305	-0.00261943	0.984152	-0.287545	0.0258978	0.217878	0.0944593	0.314545	0.0143781
Irak1bp1	black	0.520749	1.99536e-05	-0.24514	0.0590505	-0.52102	1.97219e-05	0.0523775	0.691033	-0.0480326	0.715527	0.257461	0.0470387	0.55121	5.01707e-06	0.108485	0.409323	-0.463172	0.000194079	-0.389611	0.0020909	0.0221418	0.866645	-0.401897	0.0014578	0.165222	0.207103	0.0690786	0.599965
Gm16386	black	0.509212	3.25401e-05	-0.782803	1.48249e-13	-0.427989	0.000646831	0.472809	0.000136348	-0.441935	0.000407643	0.284549	0.027559	0.0771759	0.557807	-0.441324	0.000416139	0.790938	5.53722e-14	0.0450633	0.732434	-0.342437	0.00740183	0.0493015	0.708343	-0.192648	0.14029	0.059837	0.649719
Aff4	black	0.506801	3.59631e-05	-0.777123	2.87688e-13	-0.47106	0.000145488	0.439728	0.000439127	-0.408678	0.00118761	0.272856	0.0349207	0.148049	0.258944	-0.402081	0.0014498	0.756961	2.61054e-12	-0.00959098	0.942021	-0.317411	0.0134659	0.00933275	0.943579	-0.168129	0.199111	0.0447573	0.734184
Akap7	black	0.500082	4.73323e-05	-0.598867	4.31343e-07	-0.623192	1.04998e-07	0.401367	0.00148105	-0.404603	0.00134398	0.746162	7.80768e-12	0.734759	2.34283e-11	-0.0242277	0.854212	-0.189028	0.148043	-0.188889	0.148345	-0.0318966	0.808831	-0.732546	2.88105e-11	0.443273	0.000389569	0.580326	1.17356e-06
Zfp874b	black	0.499843	4.77912e-05	-0.345808	0.0068034	-0.420092	0.000832918	0.14598	0.265732	-0.142758	0.276542	0.307513	0.0168434	0.191032	0.143714	0.142623	0.276999	0.0861165	0.512957	-0.17088	0.191753	0.31591	0.0139371	-0.0135232	0.918319	0.304093	0.0181677	0.186324	0.154037
Dnajb14	black	0.492714	6.35555e-05	-0.744257	9.41856e-12	-0.572146	1.79021e-06	0.360672	0.00464111	-0.35783	0.00500011	0.340397	0.0077858	0.32459	0.0113968	-0.225097	0.0837759	0.56319	2.80611e-06	-0.156709	0.231802	-0.206932	0.11265	-0.072392	0.582544	0.00115297	0.993024	0.168783	0.197343
Tet1	black	0.490291	6.99203e-05	-0.758358	2.25624e-12	-0.597807	4.57531e-07	0.368978	0.00371868	-0.35119	0.00593574	0.405211	0.00131953	0.299747	0.0199774	-0.189273	0.147509	0.568893	2.1109e-06	-0.118526	0.367074	-0.149524	0.254176	-0.24678	0.0573213	0.108259	0.410307	0.199881	0.12572
Nbeal1	black	0.486895	7.9832e-05	-0.795648	3.06853e-14	-0.678148	2.63629e-09	0.336523	0.00856307	-0.320946	0.01241	0.469577	0.000153667	0.388489	0.00215944	-0.137963	0.29316	0.547028	6.11325e-06	-0.2128	0.10259	-0.194792	0.135846	-0.270146	0.0368419	0.213182	0.10196	0.34375	0.00716348
Cntfr	black	-0.483852	8.97975e-05	0.461276	0.000207785	0.409329	0.00116423	-0.358195	0.0049527	0.34859	0.00634193	-0.425727	0.000695855	-0.192658	0.140271	0.108937	0.407365	0.0255223	0.846515	0.0174736	0.894579	-0.0869332	0.508953	0.540913	8.12265e-06	-0.153498	0.241626	-0.16353	0.211858
Vps13b	black	0.483074	9.25208e-05	-0.770438	6.12646e-13	-0.492807	6.33212e-05	0.517696	2.27501e-05	-0.515301	2.51937e-05	0.526344	1.56389e-05	0.441248	0.000417209	-0.225169	0.0836753	0.663221	7.7352e-09	0.0646833	0.623419	-0.0768929	0.559256	-0.111327	0.397089	0.0957474	0.466779	0.261169	0.0438436
Alkbh8	black	0.481857	9.69373e-05	-0.747479	6.85119e-12	-0.520312	2.03338e-05	0.364661	0.00417551	-0.332065	0.00954027	0.235326	0.070297	0.166283	0.204159	-0.329522	0.0101399	0.699488	5.05264e-10	-0.103019	0.433463	-0.296033	0.0216435	0.0142071	0.914203	-0.130876	0.318894	0.0270621	0.837377
A230073K19Rik	black	0.477072	0.000116244	-0.704168	3.44966e-10	-0.606059	2.87551e-07	0.243504	0.0608171	-0.201725	0.122196	0.2093	0.108503	0.290432	0.024378	-0.18147	0.165247	0.587136	8.18466e-07	-0.239006	0.0658945	-0.233037	0.0731512	-0.0157907	0.904682	-0.0199223	0.879908	0.0487593	0.71141
Tarsl2	black	0.476767	0.000117584	-0.624731	9.5628e-08	-0.682815	1.85884e-09	0.332685	0.00939877	-0.355031	0.00537735	0.621485	1.16402e-07	0.777488	2.75842e-13	0.00934102	0.943529	-0.0878137	0.504655	-0.267472	0.0388233	-0.0512953	0.697106	-0.53801	9.27771e-06	0.348093	0.00642242	0.428161	0.000643242
Gale	black	-0.473733	0.000131737	0.353115	0.00564988	0.555406	4.10377e-06	0.145169	0.268426	-0.15114	0.249018	0.0643263	0.625341	-0.0766824	0.560336	-0.0945706	0.472299	-0.169621	0.195095	0.470974	0.00014595	0.0491971	0.708933	-0.102504	0.435775	-0.0970156	0.460871	0.0702327	0.593871
Asns	black	0.472741	0.000136696	-0.497435	5.26596e-05	-0.701732	4.21158e-10	0.224232	0.0850035	-0.223778	0.085654	0.592784	6.03183e-07	0.716022	1.26826e-10	0.163276	0.212576	-0.291631	0.0237696	-0.370649	0.003554	0.135787	0.300914	-0.638663	4.00667e-08	0.488409	7.52631e-05	0.457979	0.000233746
Arhgef12	black	0.472635	0.000137237	-0.784709	1.18157e-13	-0.210318	0.106756	0.76341	1.3204e-12	-0.753003	3.92602e-12	0.452006	0.000288445	0.135016	0.303693	-0.633291	5.63232e-08	0.838317	6.4769e-17	0.415904	0.000950088	-0.340771	0.00771411	0.0558053	0.671928	-0.352303	0.00576898	0.0139181	0.915942
D130040H23Rik	black	0.471093	0.000145307	-0.650511	1.84599e-08	-0.646829	2.3572e-08	0.112391	0.392565	-0.0929089	0.480151	0.120585	0.358749	0.324646	0.0113819	-0.147507	0.260709	0.430272	0.000600561	-0.383987	0.00245511	-0.308374	0.0165232	0.00247159	0.985047	-0.0397827	0.76281	0.0197691	0.880824
Cmpk2	black	0.470115	0.000150651	-0.572539	1.75474e-06	-0.582656	1.03837e-06	0.375468	0.00311492	-0.401859	0.00145946	0.69248	8.82891e-10	0.627852	7.89908e-08	0.0350068	0.790595	-0.100782	0.443566	-0.149623	0.253856	0.0485859	0.712392	-0.656348	1.2444e-08	0.436243	0.000493341	0.541111	8.04873e-06
Ubxn2a	black	0.464289	0.000186397	-0.655615	1.30817e-08	-0.678064	2.6528e-09	0.216981	0.0958569	-0.2044	0.117218	0.260533	0.0443792	0.593308	5.86155e-07	-0.080965	0.538575	0.278762	0.0310202	-0.322214	0.012049	-0.164999	0.207725	-0.148342	0.25799	0.0243082	0.853733	0.0156606	0.905464
1700048O20Rik	black	0.463814	0.00018963	-0.482256	9.5469e-05	-0.35159	0.00587522	0.319361	0.0128743	-0.289357	0.0249351	0.162807	0.213911	0.165072	0.207522	-0.292855	0.0231616	0.250866	0.0531912	-0.0362127	0.783553	-0.158652	0.225991	-0.0352852	0.788967	-0.162994	0.213379	-0.0839713	0.523549
Sh3d19	black	0.463703	0.000190397	-0.484153	8.87616e-05	-0.506448	3.64907e-05	0.235746	0.0697827	-0.25214	0.0519544	0.387676	0.00221034	0.413216	0.00103292	0.155164	0.236494	0.179766	0.169319	-0.148004	0.259089	0.368225	0.00379503	-0.0765501	0.561014	0.293998	0.0226056	0.175842	0.178976
Clock	black	0.462631	0.000197907	-0.742913	1.07407e-11	-0.425197	0.000707809	0.465936	0.000175581	-0.430913	0.000588106	0.344903	0.0069597	0.155458	0.235597	-0.386914	0.00225908	0.732432	2.91185e-11	0.0503332	0.702521	-0.31392	0.0145839	-0.0271133	0.837073	-0.0922341	0.483359	0.133919	0.307674
Pm20d2	black	0.461038	0.000209572	-0.498927	4.95915e-05	-0.606472	2.8085e-07	0.266339	0.0396892	-0.276719	0.0323263	0.538083	9.24701e-06	0.615357	1.67693e-07	0.139153	0.288978	-0.0796041	0.545445	-0.208867	0.109252	0.198125	0.129148	-0.525818	1.60042e-05	0.381379	0.00264248	0.284036	0.0278516
Trpm3	black	0.4521	0.000287492	-0.509655	3.19457e-05	-0.511547	2.95165e-05	0.335069	0.00887164	-0.338276	0.00820335	0.484914	8.61974e-05	0.521614	1.92215e-05	0.0213439	0.871409	0.0576994	0.661458	-0.0875266	0.506054	0.120415	0.359431	-0.298916	0.0203405	0.23209	0.0743593	0.152379	0.245114
Arntl	black	0.449653	0.000313024	-0.364278	0.00421832	-0.243942	0.06034	0.348137	0.00641516	-0.316637	0.0137071	0.216965	0.0958821	0.203786	0.118347	-0.204665	0.116734	0.124759	0.342229	0.0848642	0.519127	0.0486755	0.711885	-0.135813	0.30082	-0.147003	0.262361	-0.164663	0.208666
Epg5	black	0.448334	0.000327621	-0.718685	1.00591e-10	-0.105289	0.423343	0.782095	1.61195e-13	-0.769522	6.78212e-13	0.488914	7.37936e-05	0.0206	0.875854	-0.645738	2.5326e-08	0.847088	1.46081e-17	0.503847	4.06085e-05	-0.30558	0.0175814	0.0700074	0.595058	-0.300855	0.0195022	0.10733	0.41436
Dynlt1b	black	0.444853	0.000369171	-0.333289	0.00926288	-0.329503	0.0101446	0.181297	0.165655	-0.166167	0.204479	0.0906158	0.4911	0.253238	0.0509069	-0.29412	0.0225468	-0.0781417	0.552874	-0.194241	0.136979	-0.369915	0.00362552	-0.082861	0.529074	-0.220201	0.0909119	-0.0675636	0.608005
Kcnk1	black	0.436046	0.000496586	-0.513439	2.72587e-05	-0.522609	1.84103e-05	0.364301	0.00421574	-0.372094	0.0034169	0.506091	3.7032e-05	0.618962	1.35412e-07	-0.0492009	0.708912	-0.0874864	0.50625	-0.106242	0.419135	0.032301	0.806454	-0.380781	0.00268715	0.160778	0.219754	0.149208	0.25519
Idua	black	-0.436013	0.000497141	0.175264	0.180433	0.273156	0.0347134	-0.0466152	0.723581	0.0143617	0.913274	0.0756492	0.565647	-0.257309	0.0471738	0.170129	0.193741	0.134119	0.306945	0.256984	0.0474637	0.162418	0.215022	-0.122446	0.351326	0.259049	0.0456478	0.263447	0.0419711
Srgap2	black	0.433398	0.00054204	-0.468198	0.000161653	-0.265032	0.0407072	0.284913	0.027352	-0.294239	0.0224898	0.028288	0.830117	0.115519	0.37944	-0.267395	0.0388813	0.513186	2.75511e-05	0.0227025	0.8633	-0.0807682	0.539565	0.473215	0.000134306	-0.339154	0.0080281	-0.289885	0.0246601
Pgm2	black	0.433277	0.00054421	-0.557506	3.70725e-06	-0.435267	0.000509593	0.508406	3.36491e-05	-0.53228	1.20193e-05	0.727806	4.45611e-11	0.487434	7.81782e-05	-0.0275476	0.8345	0.0635196	0.629694	0.0592226	0.653085	0.173395	0.185198	-0.402594	0.00142766	0.36496	0.00414234	0.485476	8.43444e-05
Txnip	black	0.432283	0.000562294	-0.192009	0.141638	-0.307442	0.01687	0.0743174	0.572528	-0.0489757	0.710186	0.122313	0.35185	0.355734	0.00528031	0.205073	0.11599	0.00180203	0.989097	-0.147901	0.259426	0.489331	7.26008e-05	0.0549913	0.676447	0.173837	0.184064	-0.0547666	0.677697
Ash1l	black	0.431448	0.0005779	-0.752995	3.92923e-12	-0.318316	0.0131885	0.595605	5.16745e-07	-0.574701	1.57092e-06	0.435158	0.000511428	0.0736664	0.575906	-0.416578	0.000930258	0.842861	3.0285e-17	0.259141	0.0455682	-0.187708	0.150946	-0.0307564	0.815543	-0.10629	0.418923	0.114788	0.382483
Kit	black	0.430513	0.00059585	-0.463266	0.000193426	-0.344952	0.00695122	0.322259	0.0120362	-0.301833	0.0190908	0.273793	0.0342758	0.428552	0.000635135	-0.147378	0.26113	0.340052	0.00785237	0.00720933	0.956402	0.0508909	0.69938	0.107404	0.414035	-0.0145346	0.912233	0.0121351	0.926679
Xk	black	0.426013	0.000689472	-0.592494	6.12797e-07	-0.591686	6.40321e-07	0.347471	0.00652422	-0.381496	0.00263382	0.623028	1.06047e-07	0.682378	1.92123e-09	0.0466047	0.723641	-0.0298269	0.821024	-0.185832	0.155148	0.0238146	0.856672	-0.566244	2.41093e-06	0.345281	0.00689404	0.438424	0.000458742
E130311K13Rik	black	0.4254	0.000703205	-0.329204	0.0102171	-0.406174	0.00128163	0.214525	0.0997687	-0.25049	0.0535608	0.405312	0.00131553	0.418458	0.000876976	0.0514334	0.69633	-0.185693	0.155461	-0.171828	0.189262	0.10314	0.432917	-0.324129	0.011521	0.227594	0.0803114	0.265765	0.0401336
Mir138-1	black	0.423365	0.00075061	-0.391586	0.00197493	-0.287644	0.0258443	0.272155	0.0354092	-0.295091	0.0220846	0.255679	0.0486406	0.165042	0.207606	-0.197756	0.129877	0.113982	0.385853	-0.0387114	0.769018	-0.153385	0.241977	-0.020582	0.875962	-0.0514832	0.696051	0.0858529	0.514252
Hs6st2	black	0.422472	0.000772297	-0.428762	0.000630825	-0.5165	2.39417e-05	0.236995	0.0682718	-0.223839	0.0855656	0.449259	0.000317313	0.741904	1.18474e-11	-0.0371147	0.778297	-0.206654	0.113144	-0.241737	0.062772	-0.0846129	0.52037	-0.4442	0.000377482	0.201866	0.121929	0.254741	0.0495016
3110007F17Rik	black	0.422342	0.000775504	-0.508969	3.28716e-05	-0.382582	0.00255456	0.190465	0.144928	-0.18091	0.166577	-0.0445226	0.735526	0.0912207	0.488199	-0.241521	0.0630147	0.472262	0.00013915	-0.116674	0.374661	-0.152506	0.244717	0.317811	0.0133427	-0.299331	0.0201584	-0.285284	0.0271433
Gm13308_loc1	black	-0.42212	0.000781003	0.216381	0.0968024	0.625056	9.37506e-08	0.302857	0.0186677	-0.293068	0.0230569	0.0652366	0.620446	-0.302532	0.0188011	-0.377371	0.00295521	0.20084	0.123878	0.667559	5.69303e-09	-0.242328	0.0621124	0.0346379	0.792752	-0.272283	0.0353196	0.023531	0.858361
Irs2	black	-0.420249	0.00082879	-0.0507289	0.700292	0.210666	0.106165	0.108936	0.407367	-0.104136	0.428467	0.11797	0.36934	-0.268214	0.0382648	-0.0580837	0.659342	0.536784	9.80981e-06	0.273082	0.034764	-0.0868835	0.509197	-0.00584393	0.964653	0.109918	0.40313	0.288975	0.0251356
Pygo1	black	0.418653	0.000871604	-0.77342	4.38691e-13	-0.429124	0.000623438	0.572124	1.79221e-06	-0.553578	4.48065e-06	0.563565	2.75448e-06	0.265185	0.0405873	-0.383555	0.00248534	0.66616	6.28813e-09	0.115437	0.379781	-0.307458	0.016864	-0.246938	0.0571566	0.0407655	0.757128	0.344026	0.00711431
Ccdc126	black	0.418606	0.000872887	-0.334939	0.00889977	-0.308801	0.0163667	0.229223	0.0781125	-0.245483	0.0586856	0.23063	0.076252	0.223936	0.0854264	-0.0608735	0.644057	0.0172417	0.89597	-0.0779118	0.554047	0.110116	0.402278	0.00288571	0.982542	0.0330572	0.802014	0.0430283	0.744095
Arvcf	black	-0.417539	0.000902667	0.264341	0.0412543	0.601176	3.79105e-07	0.141057	0.282365	-0.147184	0.261766	0.0680795	0.605262	-0.583279	1.00482e-06	-0.224228	0.0850094	0.214118	0.10043	0.550871	5.09868e-06	-0.0989087	0.452127	0.00363429	0.978014	0.0132414	0.920015	0.288694	0.0252839
Zfpm1	black	-0.416612	0.000929273	0.268358	0.0381572	0.489914	7.09611e-05	-0.0488456	0.710922	0.0312855	0.812427	-0.296464	0.0214444	-0.29029	0.024451	-0.105065	0.424332	0.337162	0.00843034	0.310319	0.0158195	-0.0183746	0.889176	0.567267	2.29061e-06	-0.287985	0.0256612	-0.183459	0.160583
Gca	black	0.415983	0.00094775	-0.453766	0.000271223	-0.466943	0.000169252	0.325215	0.0112305	-0.334762	0.00893823	0.671572	4.26819e-09	0.517331	2.31075e-05	0.010757	0.934986	-0.110205	0.401895	-0.0854844	0.516067	0.00156984	0.990502	-0.643143	3.00072e-08	0.477996	0.000112258	0.580079	1.18887e-06
Acss2	black	-0.415659	0.000957357	0.332063	0.00954063	0.585151	9.09872e-07	-0.0710656	0.58949	0.0570449	0.665069	-0.42534	0.000704563	-0.384704	0.00240576	-0.228588	0.0789645	0.277892	0.0315712	0.343322	0.00724043	-0.187826	0.150687	0.588453	7.62625e-07	-0.485852	8.31285e-05	-0.32729	0.010693
D1Ertd622e	black	0.413182	0.00103399	-0.430852	0.000589285	-0.300346	0.0197193	0.411087	0.00110308	-0.405935	0.00129095	0.450637	0.000302517	0.155192	0.236408	-0.312983	0.0148969	-0.153893	0.240402	0.00628572	0.961983	-0.27475	0.033628	-0.561269	3.08484e-06	0.0251772	0.848565	0.301148	0.019378
Osbpl1a	black	0.411654	0.00108398	-0.570299	1.9662e-06	-0.635312	4.95892e-08	0.271628	0.0357806	-0.285008	0.0272987	0.56307	2.82288e-06	0.555718	4.04244e-06	0.0963486	0.463973	0.0206898	0.875317	-0.247403	0.0566751	0.105453	0.422614	-0.414009	0.00100781	0.397248	0.00167364	0.379235	0.00280591
Arid1a	black	-0.410785	0.00111335	0.13116	0.317839	0.513739	2.69156e-05	0.0800355	0.543262	-0.0695482	0.597481	-0.239839	0.0649288	-0.56481	2.58957e-06	-0.266324	0.0397006	0.703618	3.60922e-10	0.500082	4.73316e-05	-0.156248	0.233196	0.422538	0.000770678	-0.340906	0.00768844	-0.210901	0.105767
Tcp11l1	black	0.409142	0.00117088	-0.717207	1.14433e-10	-0.406726	0.00126036	0.434066	0.000530244	-0.410595	0.00111991	0.264663	0.040999	0.0967611	0.462053	-0.428369	0.000638924	0.700693	4.58305e-10	0.0246573	0.851657	-0.380691	0.00269396	-0.00407885	0.975325	-0.194461	0.136525	0.072118	0.583976
F3	black	0.406993	0.00125017	-0.272125	0.0354307	-0.246728	0.0573755	0.317136	0.0135512	-0.308404	0.0165123	0.390775	0.00202178	0.273017	0.0348095	0.0364224	0.78233	-0.038103	0.77255	0.0869204	0.509016	0.341805	0.00751893	-0.240183	0.0645339	0.155711	0.234825	0.0560819	0.670395
Tnks	black	0.406114	0.00128395	-0.845991	1.76876e-17	-0.465857	0.000176086	0.596666	4.87355e-07	-0.582484	1.04787e-06	0.563068	2.82314e-06	0.298309	0.0206091	-0.397865	0.00164342	0.745007	8.7498e-12	0.111041	0.398312	-0.315397	0.0141014	-0.209069	0.108902	0.0243745	0.853339	0.352409	0.0057532
Arhgef1	black	-0.404483	0.00134885	0.286633	0.0263944	0.626765	8.44496e-08	0.244653	0.0595715	-0.255689	0.0486313	0.132192	0.314012	-0.453853	0.000270396	-0.0659248	0.616755	0.1899	0.146148	0.705062	3.20435e-10	0.293788	0.0227068	0.0831134	0.527815	0.0064076	0.961246	0.0836553	0.525118
Rorb	black	0.40414	0.00136286	-0.32003	0.0126764	-0.0227608	0.862952	0.37074	0.0035453	-0.315684	0.0140093	-0.118628	0.366658	-0.0205744	0.876007	-0.478849	0.000108695	0.43281	0.000552636	0.237715	0.0674129	-0.143374	0.274451	0.426723	0.000673867	-0.637317	4.3664e-08	-0.587555	8.00271e-07
1700086L19Rik	black	0.404113	0.00136397	-0.354911	0.00539412	-0.420558	0.000820718	0.269761	0.0371223	-0.250708	0.0533465	0.510709	3.05701e-05	0.592233	6.21553e-07	0.0253104	0.847774	-0.188181	0.149901	-0.0997856	0.448108	0.0251941	0.848465	-0.525978	1.58925e-05	0.306813	0.0171075	0.291326	0.0239233
Gstm1	black	0.403329	0.00139652	-0.328973	0.0102736	-0.5387	8.98998e-06	0.17305	0.186089	-0.178097	0.173379	0.529154	1.38152e-05	0.679287	2.42231e-09	0.143682	0.273411	-0.41023	0.00113252	-0.288428	0.0254249	0.062924	0.632915	-0.588413	7.64266e-07	0.434703	0.000519194	0.41033	0.00112905
Mef2a	black	0.402242	0.00144283	-0.712377	1.73439e-10	-0.572519	1.75648e-06	0.368937	0.00372276	-0.349456	0.00620404	0.450834	0.000300452	0.461205	0.000208318	-0.0652468	0.620391	0.56969	2.02769e-06	-0.109653	0.404269	0.0155696	0.906011	-0.219287	0.092294	0.189735	0.146503	0.252397	0.0517077
Dcaf12l1	black	0.402215	0.00144396	-0.446106	0.000353689	-0.538016	9.27496e-06	0.267639	0.0386973	-0.312944	0.01491	0.66163	8.64459e-09	0.340481	0.00776972	0.149297	0.254904	-0.255723	0.0486006	-0.190716	0.144388	0.188374	0.149477	-0.682132	1.95719e-09	0.557053	3.78974e-06	0.593742	5.72419e-07
Gm21586_loc4	black	-0.401869	0.001459	0.227006	0.0811164	0.613395	1.88171e-07	0.291458	0.0238565	-0.284151	0.0277862	0.0766758	0.56037	-0.284249	0.02773	-0.368031	0.00381491	0.165389	0.206638	0.644953	2.66634e-08	-0.260619	0.0443058	0.00286007	0.982697	-0.256119	0.0482415	0.0435681	0.740996
Snora19_loc1	black	0.401446	0.00147758	-0.376794	0.0030028	-0.209834	0.107584	0.277974	0.0315184	-0.302525	0.018804	0.157461	0.229541	0.112848	0.390631	-0.2778	0.0316299	0.254775	0.0494704	0.0382758	0.771547	-0.266461	0.0395954	0.0767475	0.560002	-0.200552	0.124429	-0.0513248	0.69694
Pik3r3	black	0.401306	0.00148377	-0.500506	4.65274e-05	0.00512089	0.969024	0.501115	4.53909e-05	-0.464794	0.000183021	-0.0236214	0.857822	-0.22152	0.0889443	-0.690713	1.01384e-09	0.732319	2.9426e-11	0.330392	0.00993114	-0.435053	0.000513218	0.440617	0.000426182	-0.680518	2.20937e-09	-0.35696	0.00511475
Syt9	black	0.400208	0.00153313	-0.363064	0.00435669	-0.537038	9.69763e-06	0.129296	0.324823	-0.106438	0.418273	0.393729	0.00185558	0.490549	6.9216e-05	0.106776	0.416784	-0.128539	0.327688	-0.279838	0.0303507	0.0463655	0.725003	-0.376731	0.0030081	0.314723	0.01432	0.204274	0.117448
Sox5	black	0.398932	0.00159237	-0.516292	2.41547e-05	-0.323079	0.0118079	0.417417	0.000906146	-0.393493	0.00186844	0.389365	0.00210575	0.143374	0.274452	-0.276377	0.0325491	0.180857	0.166703	0.0720432	0.584367	-0.127833	0.330374	-0.466165	0.000174121	-0.0156583	0.905478	0.120358	0.359659
Cep85l	black	0.398187	0.00162785	-0.657352	1.16178e-08	-0.480678	0.0001014	0.290064	0.0245677	-0.259813	0.0449912	0.24668	0.0574255	0.129225	0.325089	-0.170663	0.192327	0.702446	3.97305e-10	-0.0943279	0.473441	-0.142585	0.277129	0.041291	0.754095	0.0190922	0.884877	0.103724	0.430305
A630007B06Rik	black	0.392111	0.00194507	-0.646439	2.41856e-08	-0.49773	5.20397e-05	0.209578	0.108024	-0.188731	0.148693	0.139038	0.28938	0.140313	0.284937	-0.126506	0.335458	0.724694	5.90474e-11	-0.1603	0.221144	-0.0835516	0.525634	0.133792	0.308138	-0.0166891	0.899287	0.0285181	0.828756
Riiad1	black	0.391223	0.0019958	-0.23551	0.0700711	-0.196045	0.133298	0.258636	0.0460068	-0.240852	0.0637707	0.299059	0.0202777	0.137852	0.293552	-0.228858	0.0786008	-0.2087	0.109542	-0.01118	0.932435	-0.243198	0.0611518	-0.300865	0.0194977	0.0191563	0.884493	0.204967	0.116183
Zc3h6	black	0.390267	0.00205169	-0.286265	0.0265967	0.0391024	0.766751	0.32083	0.0124434	-0.27173	0.0357084	-0.180317	0.167995	-0.22915	0.0782103	-0.514555	2.60022e-05	0.557331	3.73887e-06	0.269602	0.0372383	-0.260645	0.0442845	0.455098	0.00025882	-0.645823	2.51848e-08	-0.560407	3.21819e-06
Gm20878_loc2	black	-0.38987	0.00207531	0.207967	0.110822	0.603718	3.28486e-07	0.304205	0.018123	-0.296578	0.0213922	0.0823766	0.531493	-0.282665	0.0286485	-0.381713	0.00261775	0.182489	0.162844	0.647498	2.25528e-08	-0.266263	0.0397473	0.000391545	0.997631	-0.265095	0.0406576	0.042509	0.74708
Dynlt1f_loc2	black	0.385329	0.0023634	-0.172311	0.188004	-0.247984	0.0560788	0.0371614	0.778025	-0.0252021	0.848417	-0.0235318	0.858356	0.204372	0.117269	-0.161917	0.216462	-0.188566	0.149054	-0.229958	0.0771364	-0.257609	0.046908	-0.0195292	0.882261	-0.191263	0.14322	-0.126881	0.334017
Emp2	black	0.383947	0.00245793	-0.455469	0.000255461	-0.572735	1.73729e-06	0.269215	0.0375222	-0.280885	0.0297103	0.675862	3.12138e-09	0.611406	2.11332e-07	0.236393	0.068997	-0.163225	0.212721	-0.207205	0.112165	0.338689	0.00812044	-0.596953	4.79686e-07	0.619639	1.30043e-07	0.587805	7.8961e-07
Ssc5d	black	-0.381347	0.00264483	0.318493	0.0131349	0.413288	0.0010306	-0.0516509	0.695108	0.0647816	0.622891	0.00500231	0.969741	-0.52509	1.6523e-05	0.0959767	0.465708	0.0675531	0.608061	0.311719	0.0153287	0.186666	0.15327	-0.126664	0.33485	0.200982	0.123607	0.233105	0.0730659
Pard6a	black	-0.378568	0.00285856	0.267435	0.0388514	0.653151	1.54606e-08	0.309713	0.0160358	-0.297246	0.0210872	0.0268199	0.838813	-0.251432	0.0526389	-0.406644	0.0012635	0.0359424	0.78513	0.638914	3.94286e-08	-0.18828	0.149684	0.0475391	0.718328	-0.347718	0.00648363	-0.0421311	0.749254
2610005L07Rik	black	0.377485	0.00294585	-0.712502	1.71601e-10	-0.317	0.0135934	0.577779	1.34011e-06	-0.549351	5.47964e-06	0.46927	0.000155413	0.156323	0.232966	-0.329888	0.0100517	0.789197	6.86084e-14	0.248483	0.0555699	-0.0990354	0.451545	-0.0787234	0.549913	-0.0302135	0.818743	0.170846	0.191844
Dynlt1c_loc1	black	0.377229	0.0029669	-0.171157	0.191022	-0.24718	0.056906	0.0235042	0.858521	-0.0143263	0.913486	-0.0475115	0.718485	0.18675	0.153081	-0.156003	0.233938	-0.17103	0.191358	-0.237861	0.0672396	-0.247553	0.0565212	-0.00235865	0.98573	-0.197918	0.129556	-0.137534	0.294679
Macf1	black	0.376085	0.00306228	-0.703254	3.71855e-10	-0.130122	0.321714	0.727293	4.66885e-11	-0.708591	2.38857e-10	0.501029	4.55508e-05	0.00745774	0.954901	-0.556936	3.81121e-06	0.870504	1.65414e-19	0.475101	0.000125174	-0.254878	0.0493749	0.0351512	0.789751	-0.175855	0.178943	0.177452	0.174968
Ick	black	0.374598	0.00319041	-0.427693	0.00065306	-0.100746	0.44373	0.343607	0.00718907	-0.305594	0.0175759	-0.0915273	0.486732	0.163281	0.212562	-0.550838	5.10667e-06	0.585862	8.7608e-07	0.128955	0.326112	-0.475837	0.000121768	0.503522	4.11519e-05	-0.646544	2.40185e-08	-0.429947	0.000606955
Camkv	black	0.374254	0.00322073	-0.103484	0.431377	0.0572881	0.663726	0.178111	0.173344	-0.115046	0.381406	-0.268326	0.0381811	-0.193189	0.139158	-0.354982	0.00538423	0.267092	0.0391122	0.15493	0.23721	-0.0928607	0.48038	0.497477	5.25709e-05	-0.603209	3.38082e-07	-0.668535	5.30994e-09
Mpped2	black	0.373814	0.00325983	-0.271575	0.035818	0.0827321	0.529717	0.415729	0.000955287	-0.394191	0.00183077	0.0158933	0.904066	-0.244458	0.0597816	-0.409144	0.00117083	0.506436	3.65083e-05	0.389828	0.00207783	0.0298909	0.820646	0.488838	7.40134e-05	-0.426707	0.000674227	-0.369378	0.00367862
Nim1	black	0.370457	0.00357257	-0.4379	0.00046685	-0.367018	0.00392032	0.39902	0.00158822	-0.42205	0.00078275	0.688001	1.2511e-09	0.305764	0.0175101	-0.019518	0.882327	-0.132002	0.314712	0.0366793	0.780833	0.0980059	0.456286	-0.794565	3.51922e-14	0.461443	0.00020655	0.586108	8.64679e-07
Kcna4	black	0.368596	0.00375715	-0.25815	0.0464311	0.1227	0.350317	0.426571	0.000677179	-0.396729	0.00169945	-0.0317645	0.809608	-0.149147	0.255388	-0.475893	0.00012151	0.545852	6.45954e-06	0.394966	0.00178972	-0.0548582	0.677187	0.614875	1.72516e-07	-0.536661	9.86485e-06	-0.440147	0.000432981
Rasal2	black	0.36785	0.00383357	-0.65629	1.24931e-08	-0.258626	0.046015	0.505149	3.84965e-05	-0.471864	0.000141219	0.373448	0.00329277	0.150321	0.251623	-0.449523	0.000314434	0.784426	1.22222e-13	0.185261	0.156441	-0.3765	0.00302741	0.079543	0.545754	-0.128527	0.327733	0.184815	0.15746
Chd9	black	0.366025	0.00402605	-0.750286	5.17201e-12	-0.268551	0.038014	0.633156	5.68038e-08	-0.617121	1.51082e-07	0.499103	4.92414e-05	0.0927599	0.480859	-0.499873	4.77336e-05	0.815727	2.06111e-15	0.278453	0.031215	-0.338048	0.00824938	-0.0659967	0.61637	-0.077416	0.556579	0.313393	0.0147592
Klf12	black	0.363454	0.00431187	-0.615218	1.69074e-07	-0.114123	0.385264	0.556873	3.82285e-06	-0.530308	1.31248e-05	0.144587	0.27037	-0.0578648	0.660547	-0.576911	1.40175e-06	0.891627	1.28014e-21	0.336676	0.00853117	-0.323121	0.0117962	0.358596	0.00490095	-0.496346	5.50072e-05	-0.246957	0.0571377
B3galtl	black	0.363395	0.00431857	-0.145407	0.267633	-0.328143	0.0104787	-0.162705	0.214202	0.174616	0.182073	-0.132208	0.313953	-0.101622	0.439756	0.244314	0.059937	0.165677	0.205837	-0.294334	0.0224443	0.368615	0.00375523	0.254314	0.0498975	0.136371	0.298819	-0.161931	0.21642
9930021J03Rik	black	0.363318	0.00432739	-0.649014	2.03967e-08	-0.528854	1.4e-05	0.168611	0.197808	-0.141941	0.279329	0.0511731	0.697793	0.167816	0.199959	-0.179064	0.171019	0.69275	8.6441e-10	-0.220117	0.0910382	-0.246989	0.0571038	0.132477	0.312959	-0.126329	0.336141	-0.0854443	0.516264
Fbxl22	black	-0.360744	0.00463223	0.26004	0.0447975	0.608885	2.44524e-07	0.253974	0.0502149	-0.263872	0.0416294	0.0401719	0.760559	-0.360412	0.00467296	-0.391919	0.00195596	-0.00746439	0.954861	0.604132	3.20879e-07	-0.265708	0.0401777	0.042031	0.74983	-0.265738	0.0401547	0.055044	0.676154
Farp1	black	0.360708	0.00463665	-0.55659	3.87559e-06	-0.372906	0.00334194	0.529871	1.33822e-05	-0.557053	3.78973e-06	0.74963	5.52553e-12	0.37949	0.00278599	0.0213442	0.871407	0.227399	0.0805779	0.176734	0.176746	0.323609	0.0116623	-0.496036	5.56931e-05	0.421894	0.000786639	0.482708	9.3831e-05
Taf9b	black	0.359143	0.00483128	-0.364351	0.00421018	-0.564241	2.6637e-06	0.0950395	0.470095	-0.0725214	0.581868	0.440751	0.000424269	0.575793	1.4851e-06	0.164436	0.209302	-0.288693	0.0252841	-0.374039	0.00323984	0.0815114	0.535828	-0.674984	3.32924e-09	0.46139	0.000206941	0.447369	0.000338692
Fbxl17	black	0.35891	0.00486086	-0.311198	0.0155098	0.0592736	0.652805	0.388955	0.0021307	-0.368775	0.00373912	-0.0616224	0.639978	-0.187118	0.152258	-0.47685	0.00011722	0.576322	1.44513e-06	0.331905	0.00957709	-0.123398	0.347562	0.604649	3.11598e-07	-0.525589	1.61658e-05	-0.385875	0.00232701
Coch	black	0.358162	0.00495694	-0.362889	0.004377	-0.37456	0.00319372	0.272245	0.0353462	-0.247886	0.0561788	0.288056	0.0256234	0.504802	3.90488e-05	-0.0260992	0.843089	0.00419905	0.974598	-0.0542285	0.680692	0.0914325	0.487186	-0.144886	0.26937	0.0298965	0.820613	-0.0793348	0.546809
Dbpht2	black	0.357537	0.0050384	-0.404225	0.00135938	-0.420482	0.000822685	0.322691	0.0119154	-0.272924	0.0348736	0.530863	1.28045e-05	0.518843	2.16599e-05	-0.0442976	0.736815	-0.0950536	0.470029	-0.0912028	0.488285	-0.0013797	0.991652	-0.567899	2.21918e-06	0.296597	0.0213832	0.353195	0.00563817
Slc25a28	black	-0.356811	0.00513467	0.245905	0.0582386	0.37675	0.00300654	0.161382	0.218003	-0.171069	0.191256	0.30197	0.0190334	0.0904151	0.492065	0.0507715	0.700052	-0.158734	0.225751	0.389396	0.00210389	0.196155	0.133075	-0.182595	0.162596	0.248578	0.0554734	0.361893	0.00449394
Msl3l2	black	0.356548	0.00516996	-0.317288	0.0135041	-0.307065	0.0170121	0.319593	0.0128053	-0.303496	0.0184077	0.355772	0.00527506	0.435253	0.000509821	-0.0629197	0.632938	-0.163894	0.210829	-0.011231	0.932128	0.0896916	0.49555	-0.246435	0.0576817	0.0428833	0.744928	0.0445329	0.735468
Klhl28	black	0.356267	0.00520784	-0.707017	2.72448e-10	-0.406951	0.00125178	0.382309	0.00257424	-0.372217	0.00340551	0.281246	0.0294924	0.174437	0.18253	-0.368901	0.00372642	0.768225	7.82499e-13	-0.00129319	0.992176	-0.370163	0.00360125	0.0616545	0.639804	-0.110637	0.400041	0.153967	0.240172
Etv1	black	0.354647	0.00543107	-0.477081	0.000116201	-0.407701	0.00122354	0.311439	0.0154258	-0.273632	0.0343863	0.323384	0.0117238	0.400054	0.0015402	-0.136575	0.298089	0.19134	0.143057	-0.0721236	0.583947	-0.00638329	0.961393	-0.153743	0.240867	0.0486194	0.712202	0.106918	0.416163
Prkx	black	0.35433	0.00547566	-0.567509	2.26296e-06	-0.112581	0.391757	0.499801	4.78731e-05	-0.463427	0.000192305	0.0801633	0.542616	-0.0852687	0.51713	-0.562178	2.94982e-06	0.844666	2.22416e-17	0.290495	0.0243456	-0.363282	0.00433163	0.401231	0.00148708	-0.508438	3.36044e-05	-0.257034	0.0474188
Armcx3	black	0.351981	0.0058168	-0.389245	0.00211303	-0.546387	6.29959e-06	0.195008	0.135405	-0.188157	0.149954	0.510753	3.05136e-05	0.560042	3.2762e-06	0.143789	0.273051	-0.325362	0.0111917	-0.260231	0.0446344	0.11207	0.393926	-0.714128	1.49312e-10	0.386674	0.00227458	0.319309	0.0128896
Lxn	black	0.351583	0.0058763	-0.29395	0.0226286	0.128929	0.32621	0.495701	5.64442e-05	-0.512047	2.89026e-05	0.127076	0.333269	-0.215669	0.0979323	-0.413142	0.00103528	0.445872	0.000356536	0.459127	0.000224393	0.0694577	0.597959	0.433852	0.000534004	-0.382566	0.00255566	-0.222788	0.0870847
H2-T24	black	0.349365	0.00621836	-0.65481	1.38185e-08	-0.527235	1.50377e-05	0.30929	0.0161884	-0.277688	0.031701	0.348883	0.00629497	0.451158	0.000297087	-0.19726	0.130861	0.487939	7.6654e-05	-0.170182	0.1936	-0.318382	0.0131684	-0.17264	0.187148	0.0530033	0.687531	0.243456	0.0608698
Exoc3l	black	-0.348503	0.00635589	0.11324	0.388976	0.512782	2.80238e-05	0.301378	0.0192812	-0.30182	0.0190962	0.0787048	0.550008	-0.342467	0.00739619	-0.310576	0.0157283	0.294012	0.0225985	0.575857	1.4802e-06	-0.0534872	0.684827	0.240998	0.0636052	-0.210215	0.106933	0.0816974	0.534895
Sacs	black	0.348261	0.00639515	-0.663363	7.65861e-09	-0.448927	0.000320976	0.367476	0.00387231	-0.375047	0.00315127	0.387369	0.00222985	0.303109	0.0185645	-0.214067	0.100512	0.54949	5.44369e-06	-0.0200376	0.879218	-0.180931	0.166525	-0.193448	0.13862	0.0510524	0.698471	0.206475	0.113465
Plekhm3	black	0.34808	0.00642438	-0.519553	2.10085e-05	-0.138886	0.289913	0.416982	0.000918568	-0.355161	0.00535935	0.133829	0.308001	-0.0365288	0.78171	-0.464616	0.000184207	0.774214	4.01042e-13	0.206244	0.113877	-0.288775	0.0252409	0.284971	0.0273193	-0.297272	0.0210751	-0.0597821	0.650019
Stox2	black	0.348023	0.00643376	-0.447515	0.000336989	-0.16869	0.197594	0.238211	0.0668263	-0.192729	0.140121	-0.136407	0.298689	-0.221261	0.0893282	-0.380375	0.00271788	0.799901	1.77679e-14	0.0698917	0.595668	-0.257784	0.0467528	0.51461	2.59419e-05	-0.450499	0.000303976	-0.374892	0.00316474
Zbtb20	black	0.347845	0.00646274	-0.621218	1.18285e-07	-0.318105	0.0132526	0.448372	0.000327191	-0.422978	0.000759938	0.401397	0.00147974	0.114054	0.385554	-0.315328	0.0141236	0.610184	2.2685e-07	0.116671	0.374673	-0.155062	0.236806	-0.12388	0.345671	0.0160116	0.903355	0.22822	0.0794609
Eltd1	black	0.347519	0.00651631	-0.528497	1.42229e-05	-0.414335	0.000997674	0.409203	0.0011687	-0.429866	0.000608568	0.610614	2.21274e-07	0.262861	0.0424468	0.0411112	0.755133	0.148037	0.258982	0.0436659	0.740435	0.327588	0.0106177	-0.388068	0.00218565	0.403976	0.00136964	0.468851	0.000157825
Fndc9	black	0.347215	0.00656655	-0.0796781	0.54507	0.177987	0.173649	0.226376	0.0819864	-0.194508	0.13643	-0.223588	0.0859269	-0.428961	0.000626746	-0.38614	0.00230951	0.301413	0.0192666	0.306467	0.0172395	-0.0904501	0.491896	0.39607	0.0017327	-0.587147	8.17945e-07	-0.588658	7.54244e-07
Slc35f2	black	0.346842	0.00662865	-0.389138	0.00211952	-0.446685	0.000346739	0.246751	0.0573512	-0.251678	0.0523999	0.506125	3.69795e-05	0.4548	0.00026155	0.128078	0.329438	-0.0441253	0.737801	-0.129025	0.325848	0.242951	0.0614239	-0.231647	0.0749296	0.37642	0.00303408	0.328627	0.0103587
Ager	black	-0.345038	0.00693627	0.189456	0.147109	0.460956	0.000210186	0.228102	0.0796209	-0.228906	0.0785364	0.217529	0.0950009	-0.26955	0.0372764	-0.0380309	0.772969	0.134061	0.307155	0.571459	1.85388e-06	0.240607	0.064049	-0.0378979	0.773742	0.113228	0.389025	0.182893	0.161899
Clcn6	black	0.343203	0.00726197	-0.68519	1.55214e-09	-0.101525	0.440195	0.678447	2.57848e-09	-0.642075	3.21632e-08	0.374839	0.00316931	-0.0444131	0.736153	-0.622011	1.1277e-07	0.908687	1.13558e-23	0.438536	0.000457031	-0.379568	0.0027799	0.104551	0.426617	-0.300519	0.0196455	0.0839546	0.523632
Vps13d	black	0.341435	0.00758821	-0.763246	1.34385e-12	-0.195569	0.134262	0.803393	1.1234e-14	-0.788766	7.23338e-14	0.656742	1.21138e-08	0.164867	0.208093	-0.577428	1.36477e-06	0.761341	1.64699e-12	0.466358	0.000172903	-0.305358	0.0176678	-0.171774	0.189404	-0.102555	0.435548	0.315287	0.0141369
Med12	black	-0.341274	0.00761856	0.048797	0.711196	0.386594	0.00227978	0.0993376	0.450159	-0.0702485	0.593788	-0.155387	0.235812	-0.421561	0.000795014	-0.146492	0.264042	0.744087	9.57714e-12	0.451311	0.000295513	0.0221846	0.866389	0.400102	0.001538	-0.204154	0.11767	-0.169999	0.194088
Vangl2	black	-0.336066	0.00865912	-0.0182562	0.889886	0.362078	0.00447195	0.167644	0.200428	-0.151862	0.246738	-0.00273407	0.983459	-0.281773	0.0291762	-0.293566	0.0228144	0.641388	3.36253e-08	0.412918	0.00104247	-0.331024	0.00978189	0.162712	0.214182	-0.175924	0.178772	0.097398	0.459097
Zdbf2	black	0.334411	0.00901459	-0.506637	3.62072e-05	-0.329394	0.010171	0.460376	0.000214601	-0.444	0.000380067	0.557717	3.66949e-06	0.233164	0.0729904	-0.22575	0.082859	0.101185	0.441737	0.104388	0.427343	-0.119035	0.365003	-0.654847	1.37834e-08	0.16253	0.214702	0.323937	0.0115728
Col25a1	black	0.333725	0.00916565	-0.254881	0.0493721	0.119078	0.364831	0.355325	0.00533656	-0.350607	0.00602477	-0.134601	0.305195	-0.414681	0.000986984	-0.437652	0.000470724	0.534781	1.07409e-05	0.354852	0.00540225	-0.0787666	0.549693	0.617979	1.43577e-07	-0.601419	3.73966e-07	-0.521065	1.96835e-05
Jmjd1c	black	0.33128	0.009722	-0.515534	2.49448e-05	-0.286731	0.0263408	0.196404	0.132574	-0.179729	0.169408	-0.0304201	0.817525	-0.0677266	0.607138	-0.201433	0.122749	0.776017	3.26613e-13	0.0157784	0.904756	-0.075413	0.566865	0.324672	0.011375	-0.225496	0.0832148	-0.215636	0.0979852
1110001J03Rik	black	-0.331076	0.00976978	0.3208	0.0124522	0.562206	2.94586e-06	0.201465	0.122688	-0.211445	0.104849	0.113374	0.38841	-0.269518	0.0372995	-0.278296	0.0313142	-0.243688	0.0606156	0.496838	5.39345e-05	-0.181062	0.166215	-0.0374068	0.776597	-0.151491	0.247909	0.101311	0.441166
Hbb-b1	black	0.330155	0.00998784	-0.207064	0.112416	0.0573566	0.663348	0.46077	0.00021159	-0.469804	0.000152387	0.303881	0.0182525	0.00491744	0.970254	-0.137849	0.293562	0.150888	0.249819	0.41628	0.00093897	0.418025	0.000888995	0.10844	0.40952	-0.0621172	0.63729	-0.0881112	0.503206
Fam222a	black	-0.329648	0.0101096	-0.00956099	0.942202	0.358229	0.00494828	0.302716	0.0187252	-0.299076	0.0202705	0.26511	0.0406461	-0.175696	0.179344	-0.322977	0.0118359	0.251672	0.0524066	0.4377	0.000469978	-0.294674	0.0222819	-0.229345	0.0779503	0.0207189	0.875143	0.437857	0.000467518
Cntnap2	black	0.329381	0.0101742	-0.175673	0.179401	0.0122454	0.926014	0.218607	0.0933342	-0.202764	0.120243	-0.175723	0.179276	-0.0535999	0.684198	-0.317906	0.0133134	0.310949	0.0155971	0.192297	0.14103	-0.0673295	0.609252	0.519477	2.10772e-05	-0.529292	1.37308e-05	-0.618532	1.38929e-07
Hbb-bs	black	0.329174	0.0102245	-0.207371	0.111871	0.058387	0.657673	0.460975	0.00021004	-0.470115	0.000150654	0.30326	0.0185034	0.00496427	0.969971	-0.138899	0.289867	0.152093	0.246014	0.417039	0.000916935	0.41633	0.000937521	0.110127	0.402229	-0.0633644	0.630533	-0.0881061	0.503231
Sema3e	black	0.327577	0.0106206	-0.559692	3.33278e-06	-0.456413	0.000247088	0.411889	0.00107615	-0.45916	0.000224129	0.700267	4.74397e-10	0.422246	0.000777871	-0.00314299	0.980985	0.0606465	0.645295	-0.0425469	0.746862	0.0832115	0.527326	-0.478119	0.000111738	0.437306	0.000476198	0.659443	1.00609e-08
Syt14	black	0.327435	0.0106564	-0.621025	1.19666e-07	-0.339319	0.00799558	0.363489	0.00430778	-0.318219	0.0132181	0.241301	0.0632627	0.107291	0.414529	-0.278432	0.0312283	0.783419	1.37808e-13	0.0553595	0.674402	-0.196532	0.132318	0.0717898	0.585693	-0.0846752	0.520061	0.0703502	0.593252
Kmt2e	black	0.327397	0.010666	-0.681847	1.99964e-09	-0.161752	0.216936	0.58978	7.1e-07	-0.560347	3.2277e-06	0.315506	0.0140665	-0.0662764	0.614873	-0.537713	9.40428e-06	0.926552	2.64488e-26	0.347818	0.00646724	-0.33894	0.00807049	0.110317	0.401412	-0.267192	0.0390359	0.0494042	0.707763
Gstt1	black	0.327365	0.010674	-0.193088	0.139369	-0.208414	0.110041	0.192101	0.141443	-0.201959	0.121755	0.275218	0.0333147	0.353985	0.00552471	-0.0312192	0.812817	-0.145602	0.266984	-0.00267695	0.983805	-0.00037968	0.997703	-0.210732	0.106053	0.0526679	0.689407	0.00169624	0.989737
Tbca	black	0.327229	0.0107086	-0.15183	0.246842	-0.533314	1.14746e-05	-0.0614557	0.640885	0.0762373	0.562621	0.297097	0.0211549	0.671624	4.25216e-09	0.274984	0.033471	-0.655124	1.3526e-08	-0.487337	7.84734e-05	0.116555	0.375152	-0.636523	4.59245e-08	0.41057	0.00112075	0.275079	0.0334074
Mir219-2	black	-0.325807	0.0110749	0.226336	0.0820431	0.404066	0.00136592	-0.0298649	0.820799	0.0247334	0.851204	-0.202807	0.120163	-0.168904	0.197017	-0.0819014	0.533872	0.314409	0.0144225	0.272866	0.0349138	-0.0502818	0.702811	0.447123	0.000341562	-0.207736	0.111229	-0.100008	0.447091
Atp5s	black	0.324142	0.0115174	-0.413664	0.00101868	-0.537096	9.67176e-06	0.199742	0.12599	-0.209772	0.107691	0.429275	0.000620389	0.666828	5.99681e-09	0.0416804	0.75185	-0.282043	0.0290157	-0.266351	0.0396796	0.0331171	0.801662	-0.485209	8.52193e-05	0.278386	0.0312574	0.293246	0.0229701
Capn15	black	-0.322694	0.0119145	0.110915	0.398851	0.364507	0.0041927	0.120554	0.358872	-0.101654	0.439613	-0.0154537	0.906707	-0.198936	0.127556	-0.0334619	0.79964	0.491457	6.67877e-05	0.439421	0.000443664	0.161853	0.216644	0.205508	0.115202	-0.0387357	0.768877	-0.0486792	0.711864
Zfp369	black	0.322026	0.0121017	-0.671894	4.16991e-09	-0.481574	9.79915e-05	0.286392	0.0265266	-0.27265	0.035064	0.283532	0.0281427	0.257817	0.0467241	-0.142621	0.277006	0.703787	3.55947e-10	-0.0791991	0.547497	-0.138764	0.29034	-0.0535869	0.68427	0.049369	0.707962	0.135499	0.301948
Sparcl1	black	0.320835	0.0124419	-0.548289	5.76129e-06	-0.294249	0.0224848	0.60072	3.88931e-07	-0.614414	1.77254e-07	0.808627	5.55261e-15	0.541488	7.91013e-06	-0.136226	0.299337	0.19386	0.137765	0.225127	0.0837334	0.138503	0.291258	-0.42161	0.000793763	0.393472	0.00186955	0.640648	3.52697e-08
Camkmt	black	0.31822	0.0132175	-0.265629	0.0402396	-0.211911	0.104068	0.211901	0.104085	-0.177649	0.174482	0.010508	0.936488	0.1757	0.179334	-0.257731	0.0467997	0.0388741	0.768074	-0.0183773	0.88916	-0.202635	0.120484	0.09809	0.455897	-0.343609	0.00718882	-0.351397	0.00590439
Irx1	black	-0.316823	0.0136488	0.246471	0.0576444	0.419674	0.000843982	-0.051392	0.696563	0.0444455	0.735968	-0.2795	0.0305597	-0.14114	0.282077	-0.191557	0.142595	0.203907	0.118124	0.220765	0.0900665	-0.261955	0.0431901	0.489193	7.29933e-05	-0.364522	0.00419099	-0.197021	0.131337
Iqcd	black	-0.315535	0.0140572	0.0068338	0.958671	0.30722	0.0169534	0.302872	0.0186613	-0.331646	0.0096369	0.375741	0.00309149	0.00901101	0.945521	-0.174002	0.18364	0.0909663	0.489418	0.431581	0.000575397	-0.118998	0.365155	-0.161181	0.218584	0.148107	0.258753	0.48749	7.80062e-05
S1pr1	black	0.314591	0.0143629	-0.174841	0.181503	0.131576	0.316293	0.315667	0.0140147	-0.320676	0.012488	-0.105077	0.424283	-0.215387	0.0983821	-0.292816	0.0231803	0.398298	0.00162254	0.353331	0.00561849	0.158556	0.226276	0.499723	4.80236e-05	-0.457445	0.000238218	-0.469571	0.0001537
Lmbrd2	black	0.314394	0.0144274	-0.706234	2.90789e-10	-0.588594	7.56858e-07	0.245055	0.059141	-0.230743	0.0761042	0.302893	0.0186529	0.358685	0.00488965	-0.128505	0.327815	0.602795	3.46078e-07	-0.220472	0.090504	-0.235018	0.0706751	-0.17676	0.176682	0.115776	0.378373	0.233489	0.0725802
Klhl36	black	-0.313892	0.0145931	0.159129	0.224582	0.566783	2.34686e-06	0.291217	0.0239782	-0.268162	0.038304	-0.0318942	0.808846	-0.317598	0.0134083	-0.429862	0.000608632	0.283337	0.0282557	0.57931	1.23755e-06	-0.289288	0.024971	0.236339	0.0690618	-0.411101	0.0011026	-0.109693	0.404099
Lace1	black	0.31352	0.0147168	-0.333266	0.009268	-0.156931	0.231131	0.329282	0.0101984	-0.324858	0.0113252	0.298054	0.0207229	0.228783	0.0787019	-0.315114	0.0141929	0.110989	0.398533	0.0841371	0.522726	-0.29442	0.0224031	-0.0953755	0.46852	-0.0753607	0.567135	0.183586	0.160288
Zfp365	black	0.313056	0.0148724	-0.444327	0.000375854	-0.544225	6.96856e-06	0.272733	0.035006	-0.292879	0.0231495	0.678032	2.65906e-09	0.664907	6.87034e-09	0.0823965	0.531393	-0.318368	0.0131725	-0.230376	0.0765857	0.0165113	0.900354	-0.822366	7.84466e-16	0.494532	5.91346e-05	0.621553	1.15925e-07
Arl4a	black	0.312731	0.0149823	-0.336298	0.00861029	-0.309068	0.0162691	0.256427	0.0479632	-0.271097	0.0361578	0.343278	0.00724827	0.0449885	0.732861	-0.130396	0.320687	-0.220208	0.0909006	-0.0712145	0.588708	-0.062681	0.634232	-0.561225	3.09159e-06	0.107417	0.413978	0.235318	0.0703059
A430105I19Rik	black	-0.31261	0.0150233	0.0391411	0.766526	0.416321	0.000937785	0.273878	0.0342176	-0.272102	0.0354466	0.24286	0.061524	-0.400879	0.00150282	-0.205232	0.115701	0.340376	0.00778975	0.531426	1.2487e-05	-0.0450792	0.732343	-0.124904	0.341664	0.0998573	0.447781	0.395336	0.00177042
Zfp169	black	0.311378	0.0154472	-0.57249	1.7591e-06	-0.113068	0.3897	0.528081	1.44867e-05	-0.504574	3.94165e-05	0.247732	0.0563364	-0.0342485	0.795031	-0.430468	0.000596732	0.837997	6.82699e-17	0.369071	0.00370932	-0.173916	0.183859	0.174462	0.182466	-0.278095	0.0314416	-0.0993733	0.449996
Smg1	black	0.310702	0.0156838	-0.635391	4.93414e-08	-0.372237	0.00340364	0.329851	0.0100605	-0.298261	0.0206305	0.222769	0.0871121	0.165126	0.207371	-0.257424	0.0470719	0.804138	1.01751e-14	0.0349726	0.790795	-0.237975	0.0671052	0.109697	0.404081	-0.0801736	0.542565	0.0383534	0.771096
Maff	black	-0.308746	0.0163866	0.084349	0.521676	0.284572	0.0275458	0.209646	0.107908	-0.20049	0.124547	0.226272	0.0821313	-0.0193019	0.883621	-0.144914	0.269276	-0.0261377	0.84286	0.320685	0.0124853	-0.106402	0.418428	-0.166671	0.203091	0.0550356	0.676201	0.315959	0.0139215
Tmem241	black	0.308062	0.0166387	-0.461526	0.000205931	-0.417139	0.000914059	0.314951	0.0142456	-0.317637	0.0133962	0.524339	1.70745e-05	0.523883	1.74172e-05	-0.0476182	0.717879	0.00171826	0.989604	-0.0976571	0.457898	-0.0155783	0.905959	-0.389126	0.00212026	0.293627	0.0227847	0.417819	0.000894782
1700012B15Rik	black	-0.30744	0.0168708	0.192457	0.140693	0.506259	3.67764e-05	0.2374	0.0677873	-0.220007	0.0912037	0.0788605	0.549216	-0.193956	0.137567	-0.324312	0.0114716	0.120197	0.360307	0.49789	5.17055e-05	-0.204884	0.116334	0.101758	0.439142	-0.192779	0.140016	0.0846838	0.520019
Zfp382	black	0.305101	0.0177686	-0.530676	1.29115e-05	-0.185058	0.156905	0.405288	0.00131649	-0.36392	0.00425871	0.164259	0.209798	0.0137966	0.916673	-0.407021	0.0012491	0.727859	4.43461e-11	0.175771	0.179156	-0.296331	0.021506	0.27692	0.0321954	-0.278343	0.0312842	-0.0843084	0.521877
BC028528	black	0.304545	0.0179876	-0.156779	0.23159	-0.0288667	0.826695	0.276365	0.0325571	-0.267938	0.0384716	0.254322	0.0498904	0.0361525	0.783904	-0.130697	0.319564	0.0145377	0.912214	0.147914	0.259384	0.141768	0.279921	-0.124529	0.343129	0.0591087	0.653709	0.170485	0.192797
C1ql4	black	-0.301771	0.0191165	0.0737404	0.575521	0.355412	0.00532454	0.204015	0.117925	-0.228187	0.0795057	0.098506	0.453979	-0.1291	0.325562	-0.306331	0.0172913	0.127516	0.331584	0.340278	0.00780879	-0.327447	0.0106533	0.111621	0.395834	-0.195645	0.134107	0.181858	0.164329
Dennd5b	black	0.300206	0.0197793	-0.545632	6.52632e-06	-0.161849	0.216654	0.353585	0.00558193	-0.321568	0.0122318	-0.0192319	0.88404	0.00402467	0.975653	-0.53843	9.10157e-06	0.771956	5.17194e-13	0.121406	0.355462	-0.503314	4.15032e-05	0.337198	0.00842303	-0.497731	5.2038e-05	-0.21105	0.105514
Dvl3	black	-0.299722	0.0199883	-0.029564	0.822576	0.346497	0.00668653	0.154884	0.23735	-0.128672	0.327184	-0.0825255	0.530749	-0.421653	0.000792697	-0.247011	0.0570816	0.754245	3.45696e-12	0.422655	0.000767804	-0.161036	0.219003	0.322333	0.0120156	-0.212542	0.103018	-0.0353074	0.788837
Mir374c	black	-0.299672	0.02001	0.0965551	0.463012	0.41157	0.00108678	0.184332	0.158568	-0.178625	0.172087	-0.0883317	0.502134	-0.335895	0.00869518	-0.304065	0.0181789	0.166966	0.202282	0.421815	0.000788605	-0.168078	0.199248	0.204718	0.116636	-0.318151	0.0132386	-0.116829	0.374021
Tbck	black	0.299276	0.0201826	-0.662719	8.01189e-09	-0.369739	0.00364282	0.399545	0.00156364	-0.368545	0.00376241	0.304886	0.0178528	0.162039	0.21611	-0.252337	0.0517653	0.805305	8.70584e-15	0.0821691	0.532531	-0.16368	0.211433	0.0193718	0.883203	-0.0269487	0.838049	0.0997524	0.44826
Mgat5	black	0.297686	0.020888	-0.767648	8.33707e-13	-0.286162	0.0266539	0.698892	5.30172e-10	-0.691519	9.51999e-10	0.629872	6.97196e-08	0.223601	0.0859078	-0.485253	8.50749e-05	0.69649	6.42778e-10	0.305309	0.017687	-0.34994	0.00612813	-0.305244	0.0177123	-0.021908	0.86804	0.387071	0.00224896
Slc14a2_loc2	black	0.296577	0.0213924	-0.188496	0.149209	-0.0204245	0.876903	0.189785	0.146397	-0.171097	0.19118	-0.0466958	0.723123	-0.181012	0.166334	-0.203169	0.119488	0.318107	0.0132521	0.150043	0.252512	0.0555504	0.673342	0.428699	0.000632101	-0.248378	0.0556762	-0.297315	0.0210556
Cited1	black	0.296175	0.0215779	-0.22779	0.0800441	-0.111529	0.396227	0.383543	0.00248613	-0.371941	0.00343124	0.576798	1.40999e-06	0.303721	0.0183171	-0.0696313	0.597043	-0.0626143	0.634593	0.205687	0.114878	0.130951	0.318615	-0.467127	0.000168117	0.317129	0.0135533	0.412807	0.00104607
Klf7	black	0.295684	0.0218062	-0.684651	1.61721e-09	-0.187966	0.150376	0.654804	1.38233e-08	-0.609547	2.35362e-07	0.467805	0.000163996	0.0711167	0.589222	-0.557378	3.73038e-06	0.80463	9.52914e-15	0.34382	0.00715098	-0.405151	0.00132193	-0.0258441	0.844603	-0.175133	0.180764	0.203511	0.118855
Trrap	black	-0.294059	0.0225759	-0.0116419	0.929651	0.417933	0.000891573	0.241022	0.0635777	-0.23172	0.074836	0.0207182	0.875148	-0.472844	0.000136174	-0.245088	0.0591058	0.721382	7.9336e-11	0.562218	2.94413e-06	-0.027133	0.836956	0.259627	0.0451497	-0.150693	0.250439	0.00430067	0.973984
Sik2	black	0.293486	0.0228531	-0.565785	2.46677e-06	-0.442808	0.000395772	0.243866	0.0604222	-0.222357	0.0877123	0.235861	0.0696427	0.368979	0.00371853	-0.0502653	0.702903	0.604934	3.06587e-07	-0.0810659	0.538067	0.00678663	0.958956	0.0377856	0.774395	0.0302546	0.818501	0.00831907	0.949699
Slc44a5	black	0.292199	0.0234857	-0.487515	7.79323e-05	-0.333747	0.00916083	0.366693	0.00395459	-0.366039	0.00402462	0.433059	0.000548141	0.475447	0.000123562	-0.30718	0.0169686	0.156958	0.231052	-0.00643461	0.961083	-0.384384	0.0024277	-0.222513	0.0874844	0.0138503	0.91635	0.31544	0.0140875
Mir24-1	black	-0.291049	0.0240631	0.0862378	0.512361	0.401945	0.00145568	0.198928	0.127572	-0.195529	0.134344	0.00308644	0.981328	-0.363486	0.00430812	-0.211746	0.104344	0.326805	0.0108167	0.456118	0.000249672	0.0187824	0.886733	0.165369	0.206692	-0.168944	0.19691	-0.019038	0.885201
Dach2	black	0.288131	0.0255832	-0.483572	9.07682e-05	-0.502276	4.32979e-05	0.256012	0.0483382	-0.245252	0.0589314	0.502306	4.32455e-05	0.68062	2.19261e-09	-0.117408	0.371642	-0.150735	0.250304	-0.251513	0.0525602	-0.300895	0.019485	-0.677809	2.70345e-09	0.235322	0.0703017	0.456088	0.000249939
Vps13c	black	0.287992	0.0256578	-0.670557	4.59269e-09	-0.216099	0.0972481	0.534231	1.1011e-05	-0.50929	3.24347e-05	0.306829	0.0171014	0.0863374	0.511872	-0.48541	8.45621e-05	0.835427	1.03779e-16	0.253227	0.0509181	-0.353426	0.00560485	0.00606461	0.963319	-0.236585	0.0687651	0.0715173	0.587121
Sesn3	black	0.287573	0.0258826	-0.575185	1.53236e-06	-0.487894	7.67911e-05	0.222386	0.0876708	-0.218788	0.0930568	0.425919	0.000691565	0.333246	0.00927241	0.0340267	0.79633	0.540423	8.3075e-06	-0.137011	0.296537	0.0255534	0.84633	-0.267181	0.0390445	0.369908	0.00362625	0.43378	0.000535259
Slc17a6	black	0.287057	0.0261627	-0.234269	0.0716037	0.2021	0.121488	0.445008	0.000367222	-0.414518	0.000992008	-0.0770315	0.558546	-0.490119	7.03927e-05	-0.67918	2.44163e-09	0.424736	0.000718379	0.441265	0.00041697	-0.395457	0.00176414	0.384244	0.0024373	-0.69017	1.05759e-09	-0.423546	0.00074627
Slc2a3	black	0.285068	0.0272648	-0.188749	0.148653	-0.2525	0.0516092	0.0985865	0.453609	-0.106146	0.419558	0.0809303	0.538749	0.373216	0.00331369	0.110804	0.399323	0.0432067	0.74307	-0.0652587	0.620327	0.250692	0.0533625	0.163694	0.211393	-0.0195497	0.882138	-0.252585	0.0515277
Ccdc84	black	-0.283903	0.0279284	0.170184	0.193595	0.506809	3.59507e-05	0.263954	0.0415632	-0.267136	0.0390784	0.0491101	0.709426	-0.494097	6.01643e-05	-0.226321	0.0820639	0.228755	0.0787388	0.612003	2.04115e-07	0.0303363	0.818019	0.161414	0.217911	-0.196063	0.133261	-0.0804856	0.54099
Sncg	black	-0.281931	0.0290822	0.219628	0.0917772	0.283805	0.0279849	-0.134287	0.306334	0.137239	0.295725	-0.288028	0.0256381	-0.0290063	0.82587	-0.137128	0.296122	0.102775	0.434556	0.0460506	0.726798	-0.315007	0.0142276	0.501017	4.5573e-05	-0.282589	0.028693	-0.136788	0.29733
Decr2	black	0.281901	0.0291004	-0.326628	0.0108621	-0.273388	0.0345531	0.371179	0.00350319	-0.388061	0.00218608	0.673259	3.77617e-09	0.464015	0.00018826	0.0594468	0.651856	-0.162438	0.214967	0.0786083	0.550499	0.200201	0.125103	-0.692602	8.74503e-10	0.457673	0.000236303	0.537018	9.70627e-06
Fam185a	black	0.281876	0.0291151	-0.501023	4.55613e-05	-0.464026	0.000188186	0.372952	0.00333775	-0.399154	0.00158191	0.684218	1.67129e-09	0.550222	5.25827e-06	-0.0317979	0.809412	-0.0863745	0.51169	-0.0688334	0.601263	-0.0494426	0.707546	-0.568318	2.17293e-06	0.404885	0.00133258	0.569053	2.09394e-06
Pdzd2	black	0.280373	0.0300219	-0.193516	0.138479	-0.0702216	0.593929	0.116071	0.377152	-0.12132	0.355803	-0.110316	0.401415	-0.0956414	0.467275	-0.0235563	0.858211	0.47156	0.000142817	0.0924401	0.482379	0.281928	0.0290838	0.54886	5.60809e-06	-0.19142	0.142885	-0.351576	0.00587741
Nkd2	black	0.279501	0.0305593	-0.182992	0.161668	-0.241026	0.0635735	0.0505581	0.701254	-0.054689	0.678128	0.0168051	0.898591	0.258922	0.0457582	0.223565	0.0859597	0.150275	0.251769	-0.0787243	0.549909	0.51882	2.16808e-05	0.232224	0.074188	0.0465619	0.723885	-0.225063	0.083824
Arhgap36	black	0.279161	0.0307705	-0.280754	0.02979	-0.254981	0.0492802	0.277003	0.0321418	-0.229779	0.0773733	0.388959	0.00213046	0.328455	0.0104012	-0.118396	0.367602	-0.117631	0.370726	-0.00291785	0.982347	-0.113738	0.386879	-0.531345	1.25319e-05	0.127578	0.331347	0.202573	0.120601
9530052E02Rik	black	-0.278193	0.0313795	-0.118187	0.368453	0.156472	0.232515	0.19664	0.132101	-0.192729	0.140121	0.139646	0.287256	-0.160801	0.219685	-0.162829	0.213849	0.443156	0.000391121	0.283417	0.0282093	-0.143986	0.272388	-0.0537498	0.683361	-0.0196047	0.881809	0.17281	0.186708
B9d2	black	-0.27777	0.0316487	0.210857	0.105841	0.463154	0.000194207	0.227028	0.0810864	-0.230461	0.0764744	0.0713957	0.587758	-0.168226	0.198849	-0.250618	0.0534355	-0.0962143	0.464599	0.468895	0.000157574	-0.0891746	0.498048	-0.0816916	0.534924	-0.183973	0.159393	0.0348884	0.791287
Mir1905	black	-0.276657	0.0323668	-0.0621007	0.637379	0.30648	0.0172344	0.137303	0.295498	-0.0916397	0.486195	-0.169687	0.19492	-0.404797	0.00133613	-0.314593	0.0143623	0.776882	2.95792e-13	0.363787	0.00427384	-0.276481	0.0324813	0.398076	0.00163322	-0.331096	0.00976514	-0.151117	0.249092
Gm14288_loc2	black	0.274629	0.0337092	-0.248893	0.0551543	-0.159973	0.222101	0.238002	0.0670725	-0.174746	0.181743	0.148295	0.258144	0.142724	0.276655	-0.194267	0.136924	0.154631	0.238128	0.0439884	0.738586	-0.109346	0.405593	0.026299	0.841903	-0.0907104	0.490646	-0.0652941	0.620137
Irx2	black	-0.274205	0.0339953	0.122261	0.352056	0.226261	0.0821471	-0.073963	0.574366	0.0503347	0.702512	-0.174922	0.181297	0.00479237	0.971011	-0.122705	0.350299	0.147103	0.262033	0.0632389	0.631211	-0.294504	0.0223631	0.381355	0.00264422	-0.217256	0.0954265	-0.0291348	0.825111
Sox6	black	0.272778	0.0349747	-0.141854	0.279626	-0.109097	0.406672	-0.00857459	0.948156	-0.0060806	0.963223	-0.110792	0.399377	-0.223692	0.0857777	0.0478058	0.716814	0.368058	0.00381208	0.00557872	0.966256	0.238053	0.0670128	0.385388	0.00235945	-0.0248048	0.850779	-0.220721	0.0901321
Sgms1	black	0.272612	0.0350905	-0.386906	0.00225957	-0.57637	1.44154e-06	0.130912	0.318761	-0.172018	0.188767	0.544126	7.00068e-06	0.449368	0.000316123	0.334189	0.00906328	-0.254171	0.0500313	-0.291554	0.0238081	0.393775	0.00185311	-0.647738	2.21981e-08	0.629956	6.93585e-08	0.519024	2.14918e-05
Mmp15	black	-0.271447	0.0359092	-0.152643	0.244287	0.206777	0.112925	0.388804	0.00213996	-0.422764	0.000765152	0.492926	6.30236e-05	0.0576338	0.66182	-0.281727	0.029204	0.201998	0.12168	0.408963	0.00117731	-0.303441	0.0184299	-0.353217	0.00563497	0.180294	0.168048	0.63936	3.83167e-08
Herc1	black	0.270714	0.0364323	-0.679959	2.30371e-09	-0.0591192	0.653652	0.743989	9.66978e-12	-0.73644	1.99953e-11	0.4943	5.96817e-05	0.0105118	0.936465	-0.627595	8.02481e-08	0.859867	1.39963e-18	0.529373	1.36813e-05	-0.3668	0.00394329	-0.00798769	0.9517	-0.237362	0.0678332	0.189817	0.146326
Stx3	black	0.270047	0.0369142	-0.195275	0.134858	-0.108956	0.407281	0.152441	0.244921	-0.139137	0.289032	0.0444174	0.736128	-0.291899	0.0236354	-0.0455171	0.729842	0.269209	0.0375266	0.0889473	0.499148	0.161665	0.217187	0.266195	0.0397998	-0.0135377	0.918232	-0.126384	0.33593
Mn1	black	-0.268758	0.0378601	-0.0880781	0.503368	0.385364	0.00236109	0.42173	0.000790745	-0.444435	0.000374475	0.295657	0.021819	-0.0692149	0.599243	-0.464495	0.000185014	0.346603	0.00666867	0.536973	9.72608e-06	-0.442157	0.000404594	-0.0385692	0.769843	-0.167257	0.201485	0.351703	0.00585831
Tmem74	black	0.268418	0.0381127	-0.557289	3.7465e-06	-0.482618	9.41552e-05	0.231106	0.0756306	-0.199697	0.126076	0.325127	0.0112538	0.328733	0.0103326	-0.147821	0.259685	0.358914	0.00486038	-0.167644	0.200428	-0.242595	0.0618169	-0.265851	0.040067	0.139	0.289511	0.242246	0.062204
Mtmr9	black	0.268328	0.0381801	-0.677131	2.84263e-09	-0.359035	0.00484498	0.406063	0.00128595	-0.376354	0.00303966	0.286391	0.0265273	0.169221	0.196167	-0.364935	0.00414515	0.766416	9.53886e-13	0.0548309	0.677339	-0.370728	0.00354638	-0.0224901	0.864566	-0.116481	0.375457	0.131582	0.316269
Dnajb3	black	-0.266864	0.0392862	0.230788	0.0760456	0.387594	0.00221552	0.185775	0.155277	-0.184751	0.157606	0.0886501	0.500589	-0.138368	0.291732	-0.0669436	0.611309	-0.158737	0.225742	0.403533	0.001388	0.209792	0.107657	-0.0220384	0.867261	-0.0753883	0.566992	-0.0416413	0.752075
Slc16a2	black	0.266115	0.0398617	-0.26511	0.0406462	-0.0682637	0.604284	0.288953	0.0251471	-0.287192	0.026089	0.157071	0.230711	-0.121688	0.354338	-0.0899069	0.494511	0.446978	0.000343269	0.243188	0.061163	0.220571	0.090356	0.319908	0.0127124	-0.0309728	0.814268	-0.11712	0.372823
Dot1l	black	-0.265816	0.0400939	-0.0184573	0.888681	0.434529	0.000522184	0.252512	0.0515974	-0.223096	0.0866373	-0.0630573	0.632193	-0.48232	9.52358e-05	-0.302356	0.0188737	0.769844	6.54465e-13	0.581164	1.12316e-06	-0.0879897	0.503798	0.354609	0.00543633	-0.286373	0.0265375	-0.140824	0.283169
Bod1l	black	0.265006	0.0407282	-0.621739	1.14635e-07	-0.211568	0.104643	0.473931	0.000130771	-0.452064	0.000287853	0.295359	0.0219583	0.0220249	0.867342	-0.411527	0.00108824	0.857376	2.25056e-18	0.243701	0.0606025	-0.287116	0.0261305	0.0580434	0.659563	-0.152433	0.244948	0.0862694	0.512206
Sema3c	black	0.261882	0.0432505	-0.428146	0.000643551	-0.427461	0.000657986	0.278773	0.0310137	-0.329148	0.0102309	0.549961	5.32358e-06	0.336654	0.0085357	0.161836	0.216692	-0.0889769	0.499005	-0.0667015	0.612602	0.258037	0.0465301	-0.569901	2.00624e-06	0.404697	0.00134017	0.414615	0.000989035
Hsd3b7	black	-0.261101	0.0439006	0.0771175	0.558106	0.233326	0.0727864	0.195353	0.1347	-0.213603	0.10127	0.319535	0.0128223	-0.0747236	0.570426	0.102485	0.435861	0.0825167	0.530793	0.382099	0.00258955	0.338682	0.00812199	-0.160123	0.221663	0.314978	0.014237	0.334272	0.00904502
Calml4	black	0.260736	0.0442076	-0.0890226	0.498784	-0.0354831	0.787811	0.0887112	0.500292	-0.0880138	0.50368	0.0153517	0.90732	-0.180749	0.166959	-0.0150385	0.909203	0.156869	0.231318	0.0955655	0.46763	0.212532	0.103034	0.276324	0.032584	-0.0174364	0.894802	-0.162555	0.214632
Arid5b	black	0.259168	0.045545	-0.426184	0.000685691	-0.102384	0.436315	0.312827	0.0149496	-0.272876	0.034907	-0.0479236	0.716146	-0.0251578	0.84868	-0.357423	0.00505342	0.738292	1.67695e-11	0.181321	0.165598	-0.124168	0.344538	0.3435	0.00720837	-0.405067	0.00132529	-0.321408	0.0122774
Adamtsl2	black	-0.258726	0.0459285	0.0393146	0.765521	0.289932	0.0246358	0.282221	0.0289102	-0.286875	0.0262617	0.414497	0.000992644	-0.173089	0.185986	0.0327504	0.803814	0.13113	0.31795	0.447572	0.000336337	0.320458	0.0125513	-0.235128	0.0705397	0.354669	0.00542798	0.506871	3.58591e-05
Atrnl1	black	0.258192	0.0463942	-0.344823	0.00697368	0.0300972	0.819429	0.312829	0.0149491	-0.309796	0.0160062	-0.153798	0.240694	-0.240901	0.0637155	-0.48246	9.47264e-05	0.59888	4.31026e-07	0.235265	0.0703717	-0.278837	0.0309735	0.44453	0.00037326	-0.602882	3.44389e-07	-0.398051	0.00163443
Gm16617	black	-0.257609	0.046908	0.0217958	0.86871	0.156896	0.231237	0.0235911	0.858003	-0.00518191	0.968655	-0.109428	0.405241	-0.202653	0.120452	0.0655795	0.618606	0.47341	0.000133332	0.214044	0.10055	0.274503	0.033794	0.171871	0.18915	-0.0415788	0.752436	-0.15984	0.222489
Kmt2c	black	0.257212	0.0472597	-0.573557	1.66579e-06	-0.0578306	0.660735	0.53419	1.10314e-05	-0.503943	4.04489e-05	0.231983	0.0744973	-0.114425	0.383998	-0.555933	4.00065e-06	0.903481	5.26663e-23	0.381568	0.00262846	-0.352675	0.00571405	0.163833	0.210999	-0.311897	0.0152673	0.0022014	0.986681
Stk30	black	0.256217	0.0481529	-0.379241	0.00280542	-0.346419	0.00669963	0.330165	0.00998531	-0.339762	0.00790885	0.589825	7.08258e-07	0.471484	0.000143223	-0.0489415	0.710379	-0.151336	0.248399	-0.0237856	0.856844	-0.0638361	0.627985	-0.705013	3.21729e-10	0.340347	0.00779539	0.517579	2.28643e-05
Slx4ip	black	0.255896	0.0484433	-0.472446	0.000138201	-0.247727	0.056342	0.203458	0.118953	-0.17441	0.182598	-0.0283518	0.82974	0.0755729	0.56604	-0.293944	0.0226317	0.682883	1.84929e-09	-0.0329993	0.802353	-0.296631	0.0213679	0.229454	0.0778049	-0.277361	0.0319111	-0.135389	0.302346
Dynlt1f_loc1	black	0.255821	0.0485111	-0.220936	0.0898115	-0.156152	0.233486	0.153231	0.242455	-0.133269	0.31005	0.0157528	0.90491	0.147291	0.261416	-0.309167	0.0162332	-0.0284715	0.829032	-0.0964456	0.463522	-0.410532	0.00112206	-0.00311301	0.981167	-0.271889	0.0355967	-0.0760932	0.563362
Slco2b1	black	0.255586	0.0487256	-0.343445	0.00721828	-0.147561	0.260534	0.411578	0.00108654	-0.425169	0.000708442	0.534153	1.10496e-05	0.12896	0.326091	0.0327722	0.803686	0.223197	0.0864908	0.222135	0.088038	0.421947	0.0007853	-0.223048	0.0867072	0.340362	0.00779251	0.406447	0.00127107
Dynlt1c_loc2	black	0.254867	0.0493852	-0.219691	0.091681	-0.155189	0.236415	0.152341	0.245233	-0.132313	0.313563	0.0143276	0.913478	0.147403	0.261051	-0.308624	0.0164316	-0.0289218	0.826369	-0.0965224	0.463164	-0.409967	0.0011417	-0.00178684	0.989189	-0.272902	0.0348889	-0.0775925	0.555677
Xkr7	black	0.254777	0.0494684	-0.654135	1.44653e-08	-0.0763895	0.561839	0.692002	9.16612e-10	-0.658463	1.07638e-08	0.41285	0.00104467	0.11046	0.400798	-0.600547	3.92701e-07	0.873581	8.6087e-20	0.445881	0.000356431	-0.372908	0.00334182	0.103411	0.431706	-0.293794	0.0227037	0.110684	0.399837
Gm8773	black	0.254202	0.0500023	-0.217628	0.094847	-0.137193	0.295889	0.3365	0.00856778	-0.305794	0.0174982	0.396211	0.00172552	0.303821	0.0182765	-0.138856	0.290017	-0.0840432	0.523192	0.112952	0.390191	-0.0144328	0.912846	-0.216045	0.0973346	0.102722	0.434794	0.183335	0.160871
Palmd	black	0.254097	0.0501003	-0.149176	0.255294	0.0199505	0.879739	0.299584	0.0200485	-0.294529	0.0223512	0.18185	0.164348	-0.146298	0.264681	-0.130263	0.321186	0.159256	0.224208	0.271056	0.0361871	0.216531	0.0965654	0.0740111	0.574117	-0.0894223	0.49685	-0.0801375	0.542747
Gata2	black	-0.253678	0.0504923	0.119912	0.361457	0.404059	0.00136619	0.110376	0.401158	-0.134382	0.30599	-0.0664911	0.613726	-0.161253	0.218376	-0.214248	0.100219	0.28389	0.0279359	0.324334	0.0114657	-0.151794	0.246955	0.356625	0.00515949	-0.196657	0.132066	0.0603395	0.646972
Mir343	black	-0.252752	0.0513692	0.0613872	0.641258	0.438477	0.000457934	0.262441	0.0427898	-0.261593	0.0434904	-0.0227268	0.863155	-0.32727	0.0106982	-0.329501	0.0101451	0.36346	0.00431115	0.553043	4.59694e-06	-0.186481	0.153683	0.221208	0.0894057	-0.351658	0.00586503	-0.172126	0.188485
Hivep1	black	0.252688	0.0514295	-0.550347	5.2271e-06	0.0024364	0.98526	0.596538	4.9084e-07	-0.569361	2.06166e-06	0.256509	0.0478888	-0.173609	0.184648	-0.539681	8.59537e-06	0.897883	2.49477e-22	0.473232	0.00013422	-0.234333	0.0715235	0.209141	0.108778	-0.351111	0.00594771	-0.0714688	0.587375
Zswim5	black	-0.252501	0.0516083	-0.0280716	0.831398	0.249605	0.0544395	0.0967664	0.462029	-0.0792712	0.547132	-0.0698884	0.595686	-0.313601	0.0146897	-0.371102	0.00351057	0.332284	0.00949001	0.208071	0.11064	-0.515941	2.45173e-05	-0.0357774	0.786093	-0.234426	0.0714081	0.110783	0.399416
Gm14327	black	0.251119	0.0529442	-0.249308	0.054737	0.0127711	0.922848	0.269955	0.0369806	-0.250834	0.0532232	-0.0359066	0.785339	-0.038552	0.769943	-0.397318	0.00167021	0.385306	0.00236494	0.209447	0.108249	-0.294507	0.0223618	0.265377	0.0404365	-0.412568	0.00105383	-0.279114	0.0308
Ell3	black	0.250304	0.0537447	-0.116055	0.377217	0.0594734	0.65171	0.319544	0.0128198	-0.330197	0.00997779	0.227862	0.0799464	0.0556909	0.672562	-0.319003	0.012981	-0.0706921	0.591453	0.228348	0.0792871	-0.195327	0.134753	-0.0631826	0.631515	-0.159255	0.22421	0.0487757	0.711317
Hbb-bt	black	0.248107	0.0559527	-0.0682336	0.604443	0.0521553	0.692279	0.285584	0.0269751	-0.299137	0.0202436	0.221216	0.0893942	0.0302132	0.818745	0.0636888	0.62878	-0.00508761	0.969226	0.296383	0.0214819	0.571866	1.81592e-06	0.0707416	0.591192	0.0677252	0.607145	-0.0829466	0.528647
Mgst1	black	0.247647	0.0564244	-0.279426	0.0306055	-0.207561	0.111537	0.394403	0.00181946	-0.40283	0.00141762	0.669655	4.90059e-09	0.524446	1.69948e-05	-0.0182094	0.890166	-0.146117	0.265279	0.133578	0.30892	0.0756972	0.5654	-0.477508	0.000114345	0.402639	0.00142573	0.510279	3.11239e-05
Hbb-b2	black	0.247639	0.0564319	-0.0672378	0.60974	0.052482	0.690448	0.284605	0.0275269	-0.297872	0.0208043	0.220432	0.0905641	0.0292336	0.824527	0.0652323	0.620469	-0.00483556	0.970749	0.296542	0.0214087	0.574222	1.61e-06	0.0702425	0.593819	0.0682186	0.604523	-0.0849521	0.518693
Igf2r	black	-0.246041	0.0580957	-0.122251	0.352098	-0.0689185	0.600812	0.09415	0.47428	-0.128528	0.32773	0.389093	0.00212231	0.119592	0.362748	0.27956	0.0305223	0.213873	0.100828	0.121215	0.356223	0.364086	0.00424003	-0.442011	0.0004066	0.515357	2.51337e-05	0.477135	0.000115967
Nfat5	black	0.245693	0.0584623	-0.560812	3.15491e-06	-0.323738	0.011627	0.318203	0.0132227	-0.312188	0.0151672	0.327286	0.010694	0.125157	0.340681	-0.0643172	0.625391	0.707268	2.66814e-10	0.098848	0.452406	0.0591679	0.653385	-0.000502994	0.996957	0.15393	0.240287	0.192536	0.140526
Snora30	black	-0.245674	0.0584825	-0.0745665	0.571238	0.214564	0.0997065	0.221066	0.0896167	-0.199928	0.125628	0.110979	0.398575	-0.163457	0.212063	-0.205416	0.115369	0.359569	0.00477761	0.334639	0.0089649	-0.0952042	0.469323	0.0806532	0.540145	-0.0776819	0.55522	0.0926165	0.48154
Naglu	black	-0.245152	0.0590371	0.0840704	0.523057	0.313491	0.0147265	0.280038	0.0302277	-0.311538	0.0153913	0.39466	0.00180584	-0.00297484	0.982003	-0.0152468	0.907951	0.0257703	0.845041	0.44509	0.000366193	0.195304	0.1348	-0.221396	0.0891279	0.225626	0.0830321	0.397913	0.0016411
Fam105a	black	0.244335	0.0599144	-0.36031	0.0046855	-0.323918	0.0115782	0.354834	0.00540488	-0.373328	0.00330355	0.567906	2.21832e-06	0.502568	4.27864e-05	0.0671355	0.610286	-0.132063	0.314487	0.0285483	0.828578	0.296385	0.021481	-0.466907	0.000169472	0.351161	0.00594008	0.382948	0.0025283
Frmd4a	black	0.242251	0.062199	-0.37198	0.00342758	-0.0274701	0.834959	0.325821	0.0110711	-0.288448	0.0254145	-0.076454	0.561508	0.0112726	0.931877	-0.497706	5.20904e-05	0.676468	2.98522e-09	0.190179	0.145543	-0.394288	0.00182555	0.548306	5.7566e-06	-0.550548	5.17742e-06	-0.321013	0.0123906
Gm5607	black	0.238614	0.0663526	-0.436493	0.00048927	-0.150762	0.250217	0.575704	1.49195e-06	-0.563819	2.72008e-06	0.731999	3.03125e-11	0.48203	9.6298e-05	-0.28175	0.0291903	0.0885464	0.501092	0.2679	0.0385006	-0.172449	0.187643	-0.635942	4.76487e-08	0.233489	0.07258	0.583673	9.84098e-07
Pde7b	black	0.238283	0.0667411	-0.332209	0.00950737	-0.248474	0.0555792	0.333696	0.00917207	-0.346744	0.00664502	0.610952	2.16981e-07	0.252642	0.0514735	0.0581579	0.658933	-0.0275589	0.834433	0.0521464	0.692329	0.219668	0.0917164	-0.493776	6.09363e-05	0.440592	0.000426546	0.586675	8.389e-07
Gpt2	black	0.236769	0.0685428	-0.363192	0.00434191	-0.34304	0.00729144	0.355057	0.00537374	-0.360122	0.00470875	0.608076	2.56183e-07	0.671219	4.37849e-09	-0.0514318	0.696339	-0.189021	0.148058	-0.0305998	0.816466	-0.099716	0.448427	-0.54993	5.33144e-06	0.292173	0.0234984	0.472328	0.000138808
Lrrc8b	black	0.234589	0.071206	-0.657727	1.13232e-08	-0.373908	0.00325149	0.45725	0.00023987	-0.43947	0.000442943	0.508138	3.40258e-05	0.339403	0.00797907	-0.293714	0.0227424	0.619663	1.29857e-07	0.0573192	0.663555	-0.323547	0.0116791	-0.198262	0.128877	0.105549	0.42219	0.430008	0.000605754
Vegfb	black	-0.234093	0.0718237	0.253297	0.0508511	0.311919	0.0152599	0.14616	0.265137	-0.160372	0.220934	0.30791	0.0166953	-0.0389903	0.7674	0.16164	0.217259	-0.229959	0.0771353	0.359785	0.00475061	0.403515	0.00138874	-0.231136	0.0755914	0.328231	0.0104568	0.302305	0.0188945
Chst8	black	-0.233353	0.0727522	0.131179	0.317765	0.408313	0.00120093	0.265458	0.0403731	-0.240808	0.0638206	0.099843	0.447846	-0.406194	0.00128086	-0.318854	0.0130257	0.0506763	0.700588	0.491167	6.75538e-05	-0.18801	0.150279	-0.15642	0.232672	-0.189845	0.146265	0.0186536	0.887504
Gpr22	black	0.233128	0.0730364	-0.343514	0.00720587	0.121315	0.355823	0.410395	0.0011268	-0.385308	0.00236485	-0.110209	0.401876	-0.145436	0.267536	-0.720345	8.69471e-11	0.56973	2.02362e-06	0.307591	0.016814	-0.588594	7.56855e-07	0.466927	0.000169351	-0.726629	4.9589e-11	-0.324897	0.0113147
Pag1	black	0.233094	0.073079	-0.413141	0.00103532	-0.00809955	0.951025	0.469833	0.000152225	-0.461799	0.000203919	0.274288	0.0339393	-0.00972342	0.941222	-0.282829	0.0285518	0.682836	1.85591e-09	0.377614	0.00293538	0.0574737	0.662703	0.350465	0.00604659	-0.114732	0.382716	0.0249898	0.849679
Fam46a	black	0.232515	0.0738151	-0.416582	0.000930164	-0.293564	0.0228154	0.39409	0.00183615	-0.433055	0.000548197	0.66019	9.55413e-09	0.444191	0.000377598	0.0903676	0.492293	0.083699	0.524901	0.116257	0.376379	0.290339	0.0244257	-0.558175	3.58864e-06	0.461935	0.000202925	0.519417	2.11321e-05
Itga2	black	0.231701	0.0748605	-0.432286	0.000562243	-0.291397	0.0238874	0.393257	0.00188133	-0.372137	0.00341293	0.580088	1.18827e-06	0.5055	3.79447e-05	-0.137127	0.296122	0.0704681	0.592631	0.0521691	0.692202	-0.114224	0.38484	-0.655397	1.32774e-08	0.28434	0.0276779	0.482451	9.47567e-05
Abhd2	black	0.230626	0.0762572	-0.531071	1.26864e-05	-0.241076	0.063517	0.364567	0.00418598	-0.344003	0.00711833	0.273965	0.0341586	-0.0312946	0.812373	-0.133802	0.308099	0.774821	3.7431e-13	0.182728	0.162285	0.105121	0.424085	0.106155	0.419518	0.0368934	0.779586	0.0592992	0.652665
Npnt	black	0.230622	0.0762632	-0.263105	0.0422477	-0.127485	0.331703	0.258758	0.0458999	-0.225119	0.0837456	0.117293	0.372113	0.0450476	0.732523	-0.0322146	0.806962	0.391919	0.00195595	0.168842	0.197185	0.278659	0.0310854	0.265095	0.0406577	-0.0650956	0.621203	-0.220164	0.0909678
Klhl24	black	0.230118	0.076925	-0.425788	0.000694488	-0.0967126	0.462279	0.253824	0.0503558	-0.20545	0.115307	-0.107415	0.413989	-0.236407	0.0689803	-0.464514	0.000184886	0.742032	1.17017e-11	0.11195	0.394435	-0.400633	0.00151384	0.345206	0.00690717	-0.434886	0.000516055	-0.219134	0.092528
St3gal4	black	0.228153	0.0795515	-0.187933	0.150449	-0.103857	0.429711	0.340464	0.00777286	-0.364409	0.00420369	0.413722	0.00101685	0.207145	0.112272	-0.000684658	0.995858	-0.142353	0.277921	0.185983	0.154806	0.227341	0.0806568	-0.276224	0.0326493	0.129941	0.322394	0.12361	0.346729
Zmynd10	black	0.227233	0.0808056	-0.246398	0.0577204	-0.1993	0.126846	0.338801	0.00809827	-0.334655	0.00896138	0.602486	3.52165e-07	0.324116	0.0115245	0.0493998	0.707788	-0.160952	0.219248	0.118603	0.366759	0.239394	0.065443	-0.538683	8.99712e-06	0.421101	0.000806707	0.459862	0.000218578
Rin2	black	0.226734	0.0814916	-0.382676	0.00254773	-0.261272	0.043758	0.435897	0.000499046	-0.466118	0.000174422	0.707747	2.56351e-10	0.198776	0.127869	0.0947691	0.471365	-0.0270226	0.837611	0.177575	0.174662	0.400997	0.00149751	-0.586191	8.60842e-07	0.49787	5.17477e-05	0.560369	3.22414e-06
Gpr83	black	0.225472	0.0832491	-0.139248	0.288645	0.0742565	0.572844	0.120402	0.359483	-0.106056	0.419955	-0.217757	0.0946475	-0.207586	0.111494	-0.263816	0.0416739	0.50767	3.46932e-05	0.167499	0.200825	-0.0639449	0.627398	0.614315	1.78292e-07	-0.428326	0.000639799	-0.394576	0.00181027
Nfe2l3	black	0.224721	0.0843076	-0.21378	0.10098	0.0292981	0.824146	0.30405	0.0181848	-0.278092	0.0314438	0.071744	0.585933	-0.313335	0.0147786	-0.310631	0.0157087	0.334242	0.00905165	0.264851	0.0408497	-0.0550306	0.676229	0.261927	0.043213	-0.19312	0.139303	-0.10591	0.420597
Prap1	black	0.222604	0.0873526	-0.210335	0.106728	-0.0110702	0.933098	0.28827	0.0255089	-0.258668	0.0459789	0.112341	0.392776	0.10551	0.422362	-0.243127	0.0612303	0.183974	0.15939	0.200704	0.124138	-0.039721	0.763167	0.134786	0.304524	-0.167907	0.199713	-0.0745192	0.571483
Myo5b	black	0.222075	0.0881261	-0.256787	0.0476399	-0.210404	0.10661	0.286019	0.0267329	-0.24525	0.0589326	0.407362	0.00123623	0.305814	0.0174908	-0.119093	0.364768	-0.0765568	0.56098	0.0571676	0.664391	-0.13398	0.307451	-0.586092	8.65393e-07	0.156795	0.23154	0.233236	0.0729003
Mir3078	black	0.218977	0.0927674	-0.351461	0.00589468	0.0627431	0.633895	0.342491	0.00739184	-0.295517	0.0218844	-0.159943	0.222189	-0.2629	0.0424144	-0.583873	9.73742e-07	0.723079	6.82272e-11	0.277517	0.0318105	-0.379009	0.00282361	0.552944	4.6188e-06	-0.628546	7.56827e-08	-0.397449	0.00166373
Arhgef3	black	0.218361	0.0937132	-0.421097	0.000806816	-0.359499	0.00478634	0.326855	0.0108039	-0.35411	0.00550686	0.518736	2.17593e-05	0.621047	1.19514e-07	-0.0239159	0.856069	-0.00963537	0.941753	-0.0424731	0.747286	-0.0252631	0.848055	-0.349629	0.00617674	0.237046	0.0682102	0.378995	0.00282475
Igsf3	black	0.217221	0.0954818	-0.371708	0.00345311	0.233729	0.0722788	0.62032	1.24847e-07	-0.618224	1.41503e-07	0.121013	0.357034	-0.25098	0.0530796	-0.63255	5.90035e-08	0.764019	1.23668e-12	0.623383	1.03794e-07	-0.207567	0.111526	0.544975	6.72942e-06	-0.585715	8.82962e-07	-0.275743	0.032966
Pbx4	black	-0.217146	0.095599	0.284164	0.0277785	0.640444	3.5738e-08	0.331199	0.00974089	-0.332467	0.0094483	0.0715559	0.586918	-0.301521	0.0192212	-0.388789	0.00214088	-0.0477784	0.716969	0.669748	4.86773e-09	-0.136786	0.297338	0.0920399	0.484285	-0.350254	0.00607931	-0.0835018	0.525882
Maf	black	0.216192	0.0971014	-0.294516	0.0223575	-0.100576	0.444502	0.298488	0.0205299	-0.327909	0.010537	0.157033	0.230825	0.242643	0.0617638	-0.131544	0.316409	0.249564	0.0544806	0.135118	0.303323	0.149424	0.254495	0.236886	0.068402	-0.125099	0.340907	-0.0429076	0.744788
Ptprb	black	0.211195	0.10527	-0.340728	0.00772237	-0.14636	0.264477	0.385577	0.00234684	-0.405958	0.00129005	0.469958	0.000151528	-0.00858661	0.948084	0.0112194	0.932198	0.297963	0.0207638	0.254965	0.0492946	0.432472	0.000558826	-0.26742	0.0388626	0.305017	0.0178012	0.296664	0.0213526
1110058L19Rik	black	0.210303	0.106782	0.086602	0.510575	0.190262	0.145365	0.18253	0.162748	-0.199801	0.125875	0.00544206	0.967083	-0.195077	0.135264	-0.317907	0.0133133	-0.301371	0.019284	0.206208	0.113942	-0.193186	0.139166	-0.103111	0.433047	-0.305262	0.0177054	-0.165848	0.205362
Spin2c	black	0.206093	0.114148	-0.264295	0.0412913	-0.157136	0.230517	0.35282	0.00569286	-0.392747	0.00190946	0.345562	0.00684564	0.26985	0.0370575	-0.0775799	0.555741	-0.0899862	0.494129	0.146024	0.265586	0.155954	0.234086	-0.180571	0.167387	0.0116794	0.929425	0.0700469	0.59485
Fasn	black	-0.204779	0.116525	-0.0167472	0.898938	0.499183	4.90824e-05	0.329748	0.0100855	-0.305373	0.017662	-0.0613066	0.641697	-0.453961	0.00026937	-0.467632	0.000165038	0.757533	2.45959e-12	0.631099	6.46e-08	-0.225505	0.0832019	0.540466	8.29108e-06	-0.437894	0.000466945	-0.185544	0.1558
4930579G18Rik	black	-0.203639	0.118619	-0.00464722	0.971888	0.249272	0.0547728	0.0211018	0.872855	0.0130607	0.921103	-0.258561	0.0460722	-0.433143	0.000546618	-0.160874	0.219473	0.691076	9.85518e-10	0.272346	0.0352759	-0.0910884	0.488833	0.499806	4.78636e-05	-0.273772	0.0342901	-0.242804	0.0615856
Sox2ot	black	0.202929	0.119936	-0.281714	0.0292116	-0.18838	0.149462	0.314702	0.0143267	-0.303926	0.0182344	0.50213	4.35572e-05	0.55128	5.00042e-06	-0.147471	0.260828	-0.12894	0.326167	0.0340919	0.795948	-0.189395	0.147241	-0.554887	4.20768e-06	0.210778	0.105975	0.441299	0.00041649
Mfsd12	black	-0.201666	0.122307	0.0277066	0.833558	0.321478	0.0122573	0.198733	0.127952	-0.204296	0.117409	-0.00415439	0.974868	-0.0765624	0.560952	-0.132666	0.312262	0.397867	0.00164333	0.380004	0.00274624	0.0641676	0.626197	0.344616	0.00700993	-0.183588	0.160284	-0.0826128	0.530313
Tox	black	0.200912	0.123741	-0.000334863	0.997974	0.289103	0.025068	0.228017	0.0797354	-0.166838	0.202632	-0.158574	0.226223	-0.210975	0.105641	-0.387055	0.00224996	0.430962	0.000587162	0.389839	0.00207716	-0.141052	0.28238	0.533633	1.13112e-05	-0.501486	4.47122e-05	-0.458579	0.000228817
Dpp7	black	-0.199875	0.125731	0.188231	0.149791	0.436817	0.000484024	0.24449	0.0597474	-0.24104	0.0635576	0.153889	0.240415	-0.147834	0.259644	-0.0791976	0.547505	0.0767563	0.559957	0.527443	1.49003e-05	0.26934	0.0374301	0.0409435	0.7561	0.0224642	0.864721	0.0911851	0.48837
Pusl1	black	-0.198753	0.127914	0.218032	0.0942205	0.386213	0.00230466	0.159996	0.222034	-0.141086	0.282263	0.011927	0.927933	-0.0962871	0.46426	-0.184784	0.15753	-0.037644	0.775218	0.403542	0.00138763	-0.0174167	0.89492	0.0831655	0.527556	-0.189855	0.146244	-0.149796	0.253302
Efhd2	black	-0.197746	0.129897	0.311912	0.015262	0.602393	3.5401e-07	0.0684184	0.603463	-0.0516856	0.694914	-0.334387	0.0090198	-0.524702	1.6806e-05	-0.257194	0.0472764	0.336032	0.00866628	0.487851	7.69194e-05	0.0455842	0.729458	0.761902	1.55158e-12	-0.462981	0.000195424	-0.415404	0.00096501
Guca2b	black	0.196944	0.131491	-0.189938	0.146066	0.0149981	0.909446	0.327554	0.0106264	-0.308092	0.0166276	0.196918	0.131544	0.20099	0.123592	-0.234587	0.0712083	0.104812	0.425457	0.243207	0.0611421	-0.0355788	0.787252	0.0297015	0.821764	-0.113124	0.389465	0.00974341	0.941101
Aamdc	black	0.195349	0.13471	-0.00632475	0.961747	0.0950585	0.470006	0.265796	0.0401095	-0.253625	0.0505425	0.270248	0.0367681	0.00101269	0.993873	-0.00381408	0.976927	-0.116453	0.37557	0.269626	0.037221	0.330964	0.00979595	-0.0726152	0.581379	0.0974314	0.458943	0.083633	0.525229
Mir186	black	0.193171	0.139197	-0.401181	0.0014893	-0.189639	0.146713	0.27801	0.0314957	-0.293581	0.022807	0.278647	0.0310926	0.064062	0.626766	-0.117512	0.371216	0.406579	0.001266	0.108245	0.410367	-0.0442917	0.736849	-0.089082	0.498496	0.0300219	0.819873	0.13469	0.304871
Gpr161	black	0.192839	0.139892	-0.611142	2.14595e-07	-0.082898	0.528889	0.563616	2.74761e-06	-0.546935	6.1401e-06	0.267937	0.0384728	-0.0886412	0.500632	-0.534563	1.08472e-05	0.932155	2.86428e-27	0.384343	0.00243049	-0.345598	0.00683948	0.159455	0.223621	-0.304148	0.0181458	0.0182973	0.88964
1700007J10Rik	black	0.192067	0.141514	-0.444935	0.000368136	-0.232001	0.0744737	0.308544	0.0164609	-0.289128	0.0250548	0.180158	0.168376	0.115764	0.378424	-0.203871	0.11819	0.585792	8.79336e-07	0.119887	0.361555	-0.091302	0.48781	0.108577	0.408927	-0.109053	0.406861	-0.0872987	0.507167
Mllt4	black	0.192054	0.141541	-0.24584	0.0583077	0.199191	0.127059	0.335943	0.00868498	-0.30838	0.016521	-0.203117	0.119586	-0.424455	0.000724868	-0.516644	2.37946e-05	0.753671	3.66677e-12	0.426516	0.000678383	-0.17979	0.16926	0.672178	4.08477e-09	-0.656861	1.20149e-08	-0.545133	6.67985e-06
4930471I20Rik	black	-0.191443	0.142837	-0.0143131	0.913566	0.270434	0.0366341	0.128441	0.328059	-0.16113	0.218732	-0.0827261	0.529747	-0.223725	0.0857299	-0.272862	0.0349168	0.368163	0.00380133	0.281088	0.029588	-0.217434	0.0951492	0.297493	0.0209751	-0.271948	0.0355547	-0.0438326	0.739479
Mir5046	black	-0.190753	0.144309	0.0366814	0.780821	0.297041	0.0211802	0.283889	0.0279362	-0.269811	0.0370856	0.0755319	0.566252	-0.0351272	0.789891	-0.294747	0.0222475	0.118319	0.367915	0.377992	0.00290469	-0.102426	0.436125	0.123682	0.346448	-0.24103	0.0635695	-0.0420319	0.749825
Gm12942	black	-0.190467	0.144925	0.0412493	0.754336	0.304775	0.0178965	0.25971	0.0450788	-0.24317	0.061183	0.097863	0.456946	-0.111367	0.396916	-0.25288	0.0512467	0.142071	0.278884	0.407721	0.00122279	-0.122696	0.350332	0.0672696	0.609571	-0.143313	0.274658	0.0441738	0.737524
Kif26a	black	-0.186036	0.154685	0.160618	0.220217	0.47959	0.000105683	0.0761519	0.56306	-0.0635849	0.629341	-0.284023	0.0278594	-0.749933	5.35924e-12	-0.238989	0.0659137	0.482202	9.56662e-05	0.432776	0.000553267	0.0292131	0.824648	0.51562	2.48545e-05	-0.334838	0.00892174	-0.265717	0.0401711
Gm20735	black	-0.185219	0.156537	-0.0237145	0.857268	0.287105	0.0261364	0.209371	0.10838	-0.189953	0.146031	-0.0980759	0.455962	-0.176268	0.177908	-0.424103	0.000733093	0.280114	0.0301804	0.334028	0.00909863	-0.379633	0.00277489	0.201853	0.121954	-0.423664	0.000743464	-0.167644	0.200428
Nup62-il4i1	black	-0.185127	0.156747	0.1381	0.292678	0.399011	0.00158864	0.206727	0.113014	-0.177581	0.17465	-0.00646454	0.960902	-0.250339	0.0537104	-0.167132	0.201827	0.298024	0.0207363	0.483889	8.96682e-05	0.0793401	0.546782	0.118678	0.366452	-0.189097	0.147893	-0.166924	0.202397
Gm10532	black	0.184649	0.157839	-0.557022	3.79532e-06	0.0751792	0.568071	0.714416	1.45673e-10	-0.684997	1.57511e-09	0.409297	0.00116537	-0.0548627	0.677162	-0.655903	1.28281e-08	0.85031	8.25509e-18	0.575097	1.53931e-06	-0.404259	0.00135798	0.0993293	0.450197	-0.322858	0.0118691	0.126675	0.33481
Mir3070b	black	0.182484	0.162857	-0.199711	0.12605	-0.0808274	0.539267	0.269433	0.0373622	-0.264828	0.0408686	0.387575	0.00221672	-0.0178294	0.892445	-0.0745445	0.571352	0.0507095	0.700401	0.14884	0.256378	0.0684925	0.60307	-0.274331	0.0339102	0.214252	0.100212	0.335772	0.00872133
Spef1	black	-0.182056	0.163862	0.376121	0.00305925	0.687077	1.34332e-09	0.0853859	0.516552	-0.053899	0.682529	-0.374627	0.00318786	-0.596246	4.98796e-07	-0.376155	0.00305636	0.233357	0.0727464	0.554145	4.36044e-06	-0.127923	0.330031	0.696617	6.36309e-10	-0.588713	7.52009e-07	-0.512216	2.86981e-05
Nrgn	black	-0.180784	0.166876	0.035725	0.786399	0.176732	0.176753	0.272953	0.0348535	-0.243545	0.0607724	0.275206	0.0333224	0.350863	0.00598549	-0.0893752	0.497078	-0.0940178	0.474903	0.289698	0.0247571	0.066467	0.613854	-0.207266	0.112058	0.0418329	0.750971	0.150751	0.250253
Reln	black	0.179547	0.169847	-0.218401	0.0936509	0.290463	0.0243625	0.448043	0.000330926	-0.442763	0.000396378	-0.105679	0.421616	-0.397706	0.00165115	-0.561483	3.05253e-06	0.671035	4.43713e-09	0.545369	6.6068e-06	-0.138535	0.291144	0.684976	1.57773e-09	-0.672842	3.89257e-09	-0.493917	6.05963e-05
Blvra	black	0.178415	0.1726	0.0658139	0.61735	-0.00573631	0.965304	0.0371031	0.778365	-0.0455864	0.729446	-0.00657091	0.96026	0.122769	0.350046	0.17435	0.182751	-0.0952356	0.469175	0.057171	0.664373	0.47241	0.000138387	0.187078	0.152348	-0.0160483	0.903135	-0.256236	0.0481353
Tmem160	black	-0.17796	0.173717	0.292783	0.0231969	0.538254	9.17504e-06	0.200026	0.12544	-0.178072	0.17344	-0.101604	0.439837	-0.240402	0.0642839	-0.307331	0.0169119	-0.0751297	0.568327	0.468615	0.000159197	-0.0978521	0.456996	0.281354	0.0294275	-0.376787	0.00300344	-0.180884	0.166638
Gpld1	black	0.177259	0.175445	-0.488605	7.46892e-05	-0.206034	0.114255	0.377372	0.00295516	-0.335413	0.00879774	0.373375	0.00329936	0.269759	0.0371233	-0.232107	0.074337	0.55581	4.02453e-06	0.131016	0.318374	-0.22621	0.082218	-0.18747	0.151475	0.065426	0.619429	0.286661	0.0263791
Sipa1l2	black	-0.177208	0.175571	-0.00773956	0.953199	0.381402	0.00264074	0.158265	0.227141	-0.168096	0.199199	-0.191848	0.141977	-0.377922	0.00291034	-0.35356	0.00558544	0.624165	9.89821e-08	0.39949	0.00156622	-0.265204	0.0405722	0.628123	7.76839e-08	-0.455771	0.000252754	-0.222385	0.0876721
1600023N17Rik	black	0.177121	0.175786	-0.266178	0.0398131	-0.00305863	0.981496	0.324169	0.0115102	-0.339378	0.00798402	0.157102	0.230618	-0.059311	0.6526	-0.32091	0.0124203	0.254212	0.0499924	0.23293	0.0732872	-0.162813	0.213894	0.167565	0.200644	-0.217896	0.0944309	-0.0517567	0.694515
Sirt5	black	0.176776	0.176644	-0.0707077	0.591371	0.119701	0.362306	0.246731	0.0573723	-0.24235	0.0620885	-0.0249265	0.850056	-0.306472	0.0172374	-0.208843	0.109294	0.194307	0.136843	0.31465	0.0143435	0.169796	0.194627	0.259522	0.0452403	-0.239989	0.0647565	-0.288279	0.025504
Pdp2	black	0.175715	0.179295	-0.335261	0.00883046	-0.0230639	0.861144	0.242118	0.0623471	-0.211296	0.1051	-0.0986569	0.453285	-0.247654	0.0564171	-0.37639	0.00303662	0.717721	1.09431e-10	0.176064	0.17842	-0.237444	0.067735	0.464407	0.000185605	-0.390139	0.00205928	-0.266167	0.0398218
Sertad4	black	0.174928	0.181283	-0.0184406	0.88878	0.36003	0.00472015	0.279177	0.0307604	-0.261433	0.0436234	-0.283733	0.0280265	-0.367035	0.00391852	-0.493112	6.25618e-05	0.452477	0.000283742	0.460434	0.000214156	-0.135323	0.302585	0.701345	4.34644e-10	-0.755245	3.11889e-12	-0.653532	1.50682e-08
Zfp747	black	-0.174517	0.182326	0.168048	0.199331	0.554882	4.20868e-06	0.2574	0.047093	-0.215405	0.098354	-0.139455	0.287921	-0.382983	0.00252583	-0.395428	0.00176565	0.392265	0.00193637	0.577713	1.34475e-06	-0.149664	0.253725	0.357082	0.00509849	-0.490427	6.95487e-05	-0.307487	0.0168533
2310061J03Rik	black	-0.174505	0.182357	0.116005	0.377422	0.402073	0.00145012	0.237708	0.067421	-0.230677	0.0761911	0.146622	0.263615	-0.272282	0.0353204	-0.105763	0.421244	0.194708	0.136018	0.494995	5.80534e-05	0.206386	0.113624	0.0213424	0.871417	-0.00276292	0.983285	0.0852342	0.5173
Hmgcs2	black	0.173793	0.184176	-0.012346	0.925408	0.0301935	0.818861	0.134258	0.306441	-0.0985575	0.453742	0.0844511	0.52117	-0.0048267	0.970803	0.160376	0.220923	0.211998	0.103922	0.183314	0.160918	0.562485	2.90558e-06	0.259796	0.0450056	0.0993859	0.449938	-0.151739	0.247127
Dbx2	black	0.173772	0.184229	-0.296479	0.0214375	-0.227348	0.0806474	0.234903	0.0708176	-0.222919	0.0868938	0.30973	0.0160298	0.31684	0.0136435	-0.207497	0.11165	-0.0764599	0.561477	-0.0895371	0.496295	-0.343466	0.00721439	-0.334318	0.00903503	0.0310653	0.813723	0.299073	0.0202717
Adamts18	black	0.172721	0.186937	-0.131411	0.316902	0.103723	0.430308	0.146065	0.265452	-0.150021	0.252581	-0.224108	0.0851809	-0.231381	0.0752737	-0.208793	0.109381	0.506739	3.60542e-05	0.237222	0.068	0.0859825	0.513615	0.624204	9.87428e-08	-0.410501	0.00112312	-0.488302	7.55792e-05
Nudt16	black	-0.171074	0.191241	0.123613	0.346718	0.418663	0.000871345	0.267978	0.0384421	-0.242883	0.0614982	-0.0566874	0.667045	-0.253097	0.0510406	-0.328061	0.0104991	0.104274	0.427851	0.475659	0.000122581	-0.11173	0.395369	0.247052	0.0570385	-0.403374	0.00139464	-0.244793	0.0594217
Tes	black	0.170717	0.192182	-0.322194	0.0120546	-0.336977	0.00846862	0.267645	0.038693	-0.293157	0.0230134	0.567337	2.28259e-06	0.522838	1.82277e-05	0.135427	0.302208	-0.0941759	0.474157	-0.0374106	0.776575	0.234369	0.0714789	-0.408677	0.00118766	0.462059	0.000202027	0.523357	1.78213e-05
Zzef1	black	0.169851	0.194481	-0.576738	1.41441e-06	0.129663	0.323441	0.804178	1.01203e-14	-0.802635	1.24181e-14	0.504153	4.01016e-05	-0.101266	0.441367	-0.685219	1.54866e-09	0.82103	9.55872e-16	0.696545	6.39985e-10	-0.346113	0.00675137	0.0263755	0.841449	-0.291531	0.0238198	0.202232	0.12124
1700094D03Rik	black	-0.16948	0.195473	0.042404	0.747684	0.371198	0.00350135	0.32756	0.0106248	-0.361059	0.00459402	0.345833	0.00679924	-0.19575	0.133894	-0.113439	0.388138	0.0770268	0.55857	0.552752	4.66143e-06	0.156021	0.233884	-0.247584	0.0564892	0.153615	0.241264	0.351477	0.00589225
Gm561	black	0.16903	0.19668	-0.0112464	0.932035	0.118879	0.365637	0.225231	0.0835871	-0.227286	0.0807325	0.0908327	0.490059	0.13823	0.292219	-0.220917	0.0898397	-0.13798	0.293102	0.198343	0.128718	-0.082256	0.532096	0.162137	0.215829	-0.250735	0.0533201	-0.128471	0.327947
Tsga10	black	0.166678	0.203073	-0.25286	0.0512658	-0.0291311	0.825133	0.104282	0.427814	-0.0626904	0.63418	-0.301022	0.0194315	-0.213194	0.101941	-0.33677	0.00851158	0.588397	7.64919e-07	0.060409	0.646592	-0.239512	0.0653062	0.547258	6.04748e-06	-0.535735	1.02881e-05	-0.470614	0.000147904
Pde3a	black	0.166465	0.203658	-0.0745854	0.571141	-0.0710807	0.589411	0.00171922	0.989598	0.0387858	0.768586	-0.147982	0.25916	-0.242559	0.0618566	0.122401	0.351502	0.338368	0.00818477	0.0382348	0.771785	0.401021	0.00149646	0.3694	0.00367644	-0.0655418	0.618808	-0.359606	0.00477301
A930011O12Rik	black	0.165838	0.20539	-0.247784	0.0562834	0.291921	0.0236243	0.446634	0.000347342	-0.409358	0.00116317	-0.134357	0.306079	-0.403902	0.00137268	-0.703705	3.58347e-10	0.675227	3.27039e-09	0.501291	4.50678e-05	-0.405111	0.00132352	0.57354	1.66724e-06	-0.730938	3.34394e-11	-0.405846	0.00129445
Pxdn	black	-0.165535	0.206232	-0.171559	0.189967	0.0849682	0.518613	0.342497	0.00739072	-0.383367	0.00249857	0.532136	1.20967e-05	-0.016897	0.898039	0.0566522	0.667239	0.223897	0.0854826	0.374719	0.00317985	0.252632	0.0514835	-0.450801	0.000300798	0.408793	0.00118347	0.577818	1.33745e-06
Mir125b-1	black	0.164424	0.209334	-0.20245	0.12083	0.0255801	0.846171	0.321802	0.0121652	-0.333568	0.00920061	0.219166	0.0924786	-0.0147028	0.911222	-0.274792	0.0335994	0.18722	0.152031	0.25243	0.0516758	-0.144007	0.272316	0.0176531	0.893502	-0.141481	0.280905	0.0383989	0.770832
Insr	black	0.164211	0.209933	-0.539877	8.5183e-06	0.161951	0.216362	0.761029	1.70241e-12	-0.742801	1.08583e-11	0.403268	0.0013991	-0.190597	0.144645	-0.719827	9.1002e-11	0.852303	5.761e-18	0.679713	2.3465e-09	-0.422628	0.000768464	0.0761539	0.563049	-0.386316	0.00229794	0.0932888	0.47835
Mir3101	black	-0.164208	0.209944	0.0654119	0.619505	0.443634	0.000384826	0.225978	0.0825412	-0.241378	0.0631762	0.00853192	0.948414	-0.293944	0.0226316	-0.268248	0.0382398	0.383108	0.00251688	0.518991	2.15224e-05	-0.11596	0.377608	0.247598	0.0564743	-0.266112	0.0398645	-0.0454676	0.730124
Arhgef11	black	0.164185	0.210008	-0.503273	4.15721e-05	0.227911	0.0798802	0.797087	2.55436e-14	-0.774648	3.8176e-13	0.394269	0.0018266	-0.185187	0.15661	-0.733125	2.72998e-11	0.843781	2.58889e-17	0.753362	3.78458e-12	-0.341132	0.00764555	0.15444	0.238715	-0.420356	0.000825967	0.0534276	0.685159
Slc9a5	black	-0.159941	0.222196	0.0566345	0.667337	0.395928	0.00173995	0.325418	0.0111768	-0.328512	0.0103872	0.10474	0.425776	-0.0674249	0.608744	-0.201452	0.122713	0.291608	0.0237809	0.563686	2.73807e-06	0.139246	0.28865	0.284959	0.0273262	-0.203187	0.119455	-0.133203	0.310291
Zfp652	black	0.159576	0.223265	-0.50251	4.28878e-05	-0.136422	0.298637	0.32377	0.0116182	-0.308415	0.0165082	0.110165	0.402066	-0.103309	0.432163	-0.39527	0.00177386	0.825098	5.2104e-16	0.143934	0.272564	-0.352596	0.0057257	0.205414	0.115372	-0.23331	0.0728065	0.0387771	0.768637
Medag	black	0.15808	0.227691	-0.33468	0.00895605	-0.251513	0.0525604	0.297633	0.0209122	-0.281182	0.0295308	0.330109	0.0099988	0.148032	0.258999	-0.180937	0.166512	0.0238026	0.856743	0.011199	0.932321	-0.120274	0.359999	-0.17989	0.16902	0.0361612	0.783853	0.174168	0.183217
Rnu73b	black	0.157302	0.230019	-0.293377	0.0229061	-0.0689466	0.600663	0.293739	0.0227307	-0.289471	0.0248753	0.172547	0.187389	0.0475553	0.718236	-0.200243	0.125023	0.280273	0.030083	0.179479	0.170013	0.0350683	0.790235	0.074563	0.571256	-0.106941	0.416064	-0.0108221	0.934594
Mir9-2	black	-0.156344	0.232904	-0.106743	0.416931	0.253284	0.050864	0.322683	0.0119175	-0.314091	0.0145271	0.13147	0.316684	-0.0625096	0.63516	-0.30885	0.0163485	0.35724	0.00507758	0.411399	0.00109254	-0.203897	0.118141	0.112992	0.39002	-0.250313	0.0537355	-0.0130157	0.921375
Megf9	black	0.156315	0.232992	-0.566004	2.44e-06	-0.388737	0.00214409	0.213689	0.101129	-0.19461	0.13622	0.249262	0.0547832	0.314212	0.0144874	-0.164368	0.209494	0.651675	1.70751e-08	-0.116596	0.374982	-0.317735	0.0133661	-0.0373437	0.776965	0.0635697	0.629423	0.268831	0.0378058
Abhd4	black	0.156179	0.233402	-0.319091	0.0129547	-0.242304	0.0621397	0.373551	0.00328349	-0.39016	0.00205805	0.71583	1.28947e-10	0.644611	2.72672e-08	0.0658456	0.61718	-0.0803552	0.541647	0.0958116	0.466479	0.139479	0.287839	-0.555913	4.0046e-06	0.517095	2.33415e-05	0.646667	2.38236e-08
Ufsp1	black	-0.155399	0.235776	-0.028095	0.831259	0.215439	0.0982995	0.339927	0.0078766	-0.353403	0.00560814	0.391384	0.0019865	0.184108	0.159082	-0.230499	0.0764235	-0.0821828	0.532462	0.340603	0.00774632	-0.193697	0.138102	-0.301405	0.0192697	0.0326506	0.8044	0.360267	0.00469086
Ddit3	black	-0.154964	0.237105	0.194358	0.136736	0.528094	1.44786e-05	0.278155	0.0314035	-0.267286	0.0389642	-0.0447526	0.73421	-0.347709	0.00648501	-0.423909	0.000737667	0.0889955	0.498915	0.55595	3.99752e-06	-0.235121	0.0705489	0.192061	0.141527	-0.430949	0.000587427	-0.211824	0.104213
Baz2b	black	-0.154752	0.237756	-0.218761	0.0930981	0.140542	0.284141	0.275321	0.0332457	-0.254479	0.0497447	0.122882	0.349597	-0.0549561	0.676643	-0.362895	0.00437624	0.555275	4.12981e-06	0.302509	0.0188103	-0.395573	0.00175814	0.00249659	0.984896	-0.205545	0.115135	0.0863313	0.511902
Gm20554	black	-0.154575	0.2383	-0.0229056	0.862088	0.17222	0.18824	0.0526236	0.689655	-0.0636721	0.62887	-0.124973	0.341394	0.0379507	0.773435	-0.240451	0.0642271	0.317849	0.0133311	0.12691	0.333905	-0.378016	0.00290279	0.366591	0.00396543	-0.321708	0.0121918	-0.10287	0.434129
Edil3	black	0.153289	0.242273	-0.310832	0.0156382	-0.0938859	0.475526	0.227905	0.0798878	-0.245927	0.0582157	0.00417558	0.97474	-0.217074	0.0957113	-0.24596	0.0581803	0.362762	0.00439179	0.116034	0.377303	-0.0847168	0.519856	0.269432	0.0373626	-0.229605	0.0776037	-0.156209	0.233311
Trim2	black	0.153186	0.242596	-0.191523	0.142667	0.155389	0.235806	0.221712	0.0886607	-0.163327	0.212432	-0.210692	0.106121	-0.210365	0.106677	-0.504111	4.01712e-05	0.65077	1.81429e-08	0.230332	0.0766436	-0.436286	0.000492651	0.652681	1.5958e-08	-0.586535	8.45169e-07	-0.369322	0.0036842
Pitx2	black	0.152438	0.244932	-0.0236974	0.85737	0.147301	0.261384	0.20785	0.111028	-0.190398	0.145073	0.0320863	0.807716	-0.519666	2.09074e-05	-0.195599	0.134201	0.0944384	0.472921	0.270541	0.0365571	0.0735021	0.57676	-0.0375787	0.775598	-0.136523	0.298277	-0.108825	0.407849
Prrc2c	black	-0.152422	0.244982	-0.16489	0.208028	0.0123525	0.925369	0.0136681	0.917447	-0.00446299	0.973002	-0.0851097	0.517915	-0.164029	0.210448	-0.0426417	0.746316	0.702268	4.03145e-10	0.114217	0.384872	-0.0386906	0.769139	0.223113	0.0866125	-0.0597981	0.649932	-0.0798062	0.544421
2001-03-01	black	0.152396	0.245062	-0.238702	0.0662492	-0.101091	0.442164	0.290992	0.0240922	-0.328892	0.0102935	0.421613	0.000793696	0.178949	0.171298	-0.0542203	0.680738	-0.00241183	0.985408	0.143944	0.272528	0.0161277	0.902658	-0.273229	0.034663	0.189974	0.145987	0.332456	0.00945076
Ppp1r1c	black	0.149988	0.252686	-0.166461	0.203669	-0.000498646	0.996983	0.240611	0.0640454	-0.242943	0.0614323	0.204581	0.116887	0.119174	0.364441	-0.295043	0.0221074	0.120408	0.359457	0.126231	0.336518	-0.316588	0.0137226	0.141248	0.281708	-0.103969	0.429208	0.167357	0.201212
Mir485	black	-0.148719	0.25677	0.0445639	0.73529	0.282231	0.0289043	0.304641	0.0179497	-0.326395	0.010922	0.29202	0.0235747	-0.0723822	0.582595	-0.137476	0.294885	-0.0316228	0.810442	0.415963	0.000948327	0.0651113	0.621119	-0.219183	0.0924535	0.0211068	0.872825	0.205654	0.114938
Tet2	black	-0.147129	0.261946	-0.0850154	0.51838	0.466165	0.00017412	0.372912	0.00334144	-0.35047	0.00604592	0.00894333	0.94593	-0.511997	2.89635e-05	-0.457133	0.000240865	0.754655	3.31417e-12	0.655405	1.32706e-08	-0.206724	0.113019	0.299973	0.01988	-0.363533	0.00430281	-0.0839466	0.523672
Plce1	black	0.1456	0.266993	-0.452231	0.000286187	-0.231262	0.0754283	0.339637	0.00793323	-0.319083	0.0129571	0.441588	0.000412451	0.180097	0.168522	-0.296932	0.0212299	0.315092	0.0141999	0.0244744	0.852744	-0.401251	0.0014862	-0.292585	0.0232945	0.133329	0.309829	0.543792	7.11037e-06
Pqlc2	black	-0.144875	0.269407	0.00501297	0.969677	0.375152	0.00314211	0.304986	0.0178136	-0.31314	0.014844	0.122005	0.353075	-0.116695	0.374574	-0.259593	0.0451793	0.31999	0.0126883	0.479966	0.000104184	-0.0401698	0.76057	0.0420555	0.74969	-0.173785	0.184196	0.0883564	0.502015
Rnf31	black	-0.144482	0.270721	-0.245453	0.0587177	0.424111	0.000732906	0.666329	6.21314e-09	-0.642465	3.13596e-08	0.316698	0.0136881	-0.233137	0.0730253	-0.636145	4.70415e-08	0.71266	1.69296e-10	0.810589	4.23994e-15	-0.305986	0.0174242	0.155483	0.235518	-0.361806	0.00450424	0.0660818	0.615914
Ankrd52	black	0.142908	0.276031	-0.439174	0.000447355	-0.0567033	0.666957	0.384494	0.00242014	-0.366764	0.00394709	0.188275	0.149694	-0.176432	0.177501	-0.268495	0.038055	0.840824	4.27048e-17	0.327277	0.0106963	-0.0528962	0.68813	0.158621	0.226083	-0.130437	0.320536	-0.0317324	0.809797
9030624G23Rik	black	0.142787	0.276444	-0.416585	0.000930069	-0.483419	9.13036e-05	0.181987	0.164024	-0.197032	0.131316	0.559497	3.36463e-06	0.559323	3.39348e-06	0.0853743	0.516609	-0.118286	0.368049	-0.231311	0.075365	-0.0670284	0.610857	-0.694793	7.3563e-10	0.466165	0.000174121	0.595664	5.15069e-07
Adcyap1	black	0.141951	0.279293	-0.148012	0.259063	0.0989541	0.451919	0.314543	0.0143786	-0.268885	0.037766	0.106664	0.417279	-0.320871	0.0124314	-0.312816	0.0149534	0.267422	0.038861	0.304021	0.0181965	-0.0512412	0.69741	0.062603	0.634654	-0.187364	0.151711	-0.0686459	0.602256
Lrrc51	black	0.141928	0.279373	-0.126473	0.335589	0.0367517	0.780411	0.268629	0.0379558	-0.278389	0.0312555	0.306101	0.0173796	0.00885351	0.946472	-0.136595	0.298019	0.0599186	0.649273	0.277868	0.0315862	0.0312684	0.812527	-0.224038	0.0852805	0.0863779	0.511674	0.149707	0.253587
Lat2	black	-0.141701	0.280149	0.172388	0.187802	0.551711	4.8988e-06	0.248601	0.0554497	-0.238472	0.0665187	-0.0425866	0.746633	-0.336741	0.00851747	-0.390869	0.00201632	0.204151	0.117674	0.561158	3.10171e-06	-0.264377	0.0412256	0.250939	0.0531202	-0.401433	0.00147815	-0.110658	0.39995
9430060I03Rik	black	-0.140036	0.285896	0.0473122	0.719617	0.392765	0.00190847	0.303431	0.0184341	-0.28188	0.0291129	0.102656	0.435092	-0.22454	0.0845649	-0.347919	0.00645076	0.30857	0.0164513	0.48964	7.17275e-05	-0.223496	0.0860597	0.145813	0.266284	-0.226078	0.0824015	0.0486481	0.712039
Ccnt1	black	0.135541	0.301799	-0.529189	1.37938e-05	-0.256091	0.0482664	0.262051	0.0431111	-0.258417	0.0461977	0.175517	0.179795	-0.0241412	0.854728	-0.208038	0.110698	0.798075	2.25014e-14	0.0704987	0.59247	-0.18136	0.165507	0.0817564	0.534599	-0.0409929	0.755815	0.0889239	0.499261
Sost	black	-0.134725	0.304745	0.0917811	0.48552	0.0971399	0.460294	0.048146	0.714884	-0.0346355	0.792766	0.203086	0.119644	-0.254504	0.0497213	0.0728346	0.580235	-0.116339	0.376043	0.139893	0.286393	0.0832652	0.527059	-0.370457	0.00357263	0.256245	0.0481272	0.273167	0.0347054
Kcnq4	black	-0.133886	0.307796	-0.0688649	0.601096	0.235439	0.070158	0.288381	0.02545	-0.238943	0.0659674	0.016378	0.901155	0.0168787	0.898149	-0.222676	0.087247	0.398792	0.00159897	0.406252	0.0012786	0.017016	0.897325	0.33362	0.00918899	-0.301188	0.019361	-0.248823	0.0552247
9230102O04Rik	black	-0.131484	0.316633	-0.0637872	0.628248	0.416185	0.00094177	0.366329	0.0039934	-0.385683	0.00233978	0.0615194	0.640539	-0.19865	0.128115	-0.404549	0.00134618	0.474315	0.000128908	0.547101	6.09229e-06	-0.179253	0.170558	0.360177	0.00470189	-0.338628	0.00813271	-0.00557314	0.96629
Prr5	black	0.131264	0.317451	-0.208684	0.10957	-0.178119	0.173325	0.334494	0.0089965	-0.349891	0.00613578	0.56913	2.08588e-06	0.430382	0.00059841	0.176962	0.176179	-0.124011	0.345155	0.141647	0.280335	0.472196	0.000139488	-0.496405	5.48783e-05	0.418632	0.000872169	0.374229	0.00322297
Mdn1	black	0.131214	0.317637	-0.536644	9.87259e-06	-0.208429	0.110015	0.401851	0.00145979	-0.385632	0.00234313	0.396152	0.00172851	0.100071	0.446803	-0.269226	0.0375141	0.726127	5.1894e-11	0.208468	0.109947	-0.22168	0.0887068	-0.061397	0.641205	0.0986964	0.453103	0.327972	0.0105213
Tnfaip8l1	black	0.129595	0.323695	0.114435	0.383958	0.178756	0.171769	0.00707308	0.957225	-0.0245687	0.852184	-0.248875	0.055173	-0.240651	0.063999	0.014609	0.911786	0.149027	0.255775	0.167159	0.201751	0.378045	0.00290041	0.534607	1.08256e-05	-0.2765	0.032469	-0.449458	0.000315139
Crebbp	black	-0.129549	0.323868	-0.24805	0.056011	0.193845	0.137796	0.328212	0.0104616	-0.306674	0.0171602	0.0906981	0.490705	-0.281964	0.0290625	-0.320536	0.0125285	0.857456	2.21683e-18	0.459412	0.000222121	-0.15132	0.248451	0.267316	0.038942	-0.188255	0.149739	-0.00741674	0.955149
Snord37	black	-0.129108	0.325534	0.0542911	0.680343	0.405751	0.00129818	0.3205	0.0125391	-0.334996	0.00888751	0.23045	0.076489	-0.203955	0.118034	-0.159197	0.224382	0.196715	0.13195	0.561384	3.06744e-06	0.109671	0.404191	-0.0297792	0.821305	-0.0271206	0.83703	0.135648	0.301412
Leprel2	black	-0.129012	0.325895	0.0434261	0.741811	0.367401	0.00388014	0.365849	0.00404508	-0.393121	0.00188876	0.257831	0.0467118	-0.207529	0.111594	-0.0273397	0.835731	0.222607	0.0873484	0.616165	1.59885e-07	0.466119	0.000174413	0.0455737	0.729518	0.0227623	0.862943	0.00654042	0.960444
Sim1	black	0.128877	0.326407	-0.165937	0.205117	-0.171948	0.188949	0.138139	0.29254	-0.133336	0.309805	0.287002	0.0261924	-0.193308	0.138912	0.00915247	0.944667	-0.134958	0.303903	-0.0168779	0.898154	0.0513645	0.696717	-0.509084	3.27151e-05	0.257277	0.047202	0.302104	0.0189779
Isoc2b	black	-0.128032	0.329616	0.0193145	0.883546	0.253905	0.0502795	0.248362	0.0556923	-0.252248	0.051851	0.250925	0.0531341	-0.177154	0.175705	-0.17674	0.176732	0.0418892	0.750647	0.354098	0.0055085	-0.093251	0.478529	-0.283133	0.0283742	0.0288132	0.827011	0.257212	0.0472596
Cbx6	black	0.126347	0.336072	-0.0738286	0.575063	0.515731	2.47372e-05	0.537023	9.70387e-06	-0.509847	3.16905e-05	-0.0289708	0.82608	-0.455461	0.000255528	-0.668155	5.45624e-09	0.578062	1.32062e-06	0.758905	2.13035e-12	-0.226282	0.0821178	0.585379	8.98894e-07	-0.686342	1.42131e-09	-0.425851	0.000693072
Epas1	black	0.126205	0.336622	-0.282429	0.0287873	0.106072	0.419882	0.558244	3.57672e-06	-0.568367	2.16755e-06	0.537355	9.55878e-06	-0.0699201	0.595519	-0.130499	0.320303	0.402041	0.00145151	0.538326	9.14473e-06	0.42295	0.000760604	-0.135276	0.302753	0.199896	0.125691	0.324895	0.0113154
Nudt6	black	0.124658	0.342624	-0.22221	0.0879281	-0.0303376	0.818011	0.350726	0.00600643	-0.331268	0.00972481	0.311407	0.0154369	0.130051	0.321981	-0.206229	0.113905	0.116592	0.374999	0.226293	0.0821016	-0.0641227	0.626439	-0.128526	0.327737	-0.0181374	0.890598	0.146756	0.263174
Snord49a	black	0.123798	0.345992	-0.155034	0.236892	0.0320702	0.807811	0.26829	0.0382078	-0.250271	0.0537778	0.187728	0.150902	-0.0366564	0.780966	-0.130953	0.318608	0.224328	0.0848661	0.22527	0.0835324	0.128612	0.32741	0.0731095	0.578803	-0.0288652	0.826704	0.0213562	0.871335
Fgf3	black	-0.122252	0.352095	-0.124281	0.344096	-0.109487	0.404987	0.11791	0.369584	-0.0969626	0.461117	0.0572287	0.664054	0.274383	0.0338748	-0.0790179	0.548417	-0.0298092	0.821128	-0.0292646	0.824344	-0.0619404	0.63825	0.0242601	0.85402	-0.116477	0.375472	-0.0757934	0.564904
Gm6297	black	0.121728	0.354176	-0.14924	0.255089	0.0494017	0.707777	0.287745	0.0257902	-0.291945	0.0236124	0.22163	0.0887818	-0.0610584	0.643049	-0.108539	0.409088	0.0932681	0.478448	0.28418	0.0277695	0.165385	0.206648	-0.00299788	0.981863	-0.00875418	0.947072	0.0106921	0.935378
AA474331	black	0.121451	0.355282	-0.128835	0.326564	0.0717401	0.585953	0.282838	0.0285465	-0.278552	0.0311523	0.188334	0.149564	-0.101027	0.442453	-0.155211	0.23635	0.248373	0.055681	0.292249	0.0234609	0.0338248	0.797513	-0.0462221	0.72582	-0.0162779	0.901756	0.031102	0.813507
Dll4	black	-0.118697	0.366375	0.00783572	0.952618	0.254496	0.0497283	0.345023	0.00693886	-0.350747	0.00600327	0.434649	0.000520129	0.122224	0.352203	-0.0744455	0.571865	-0.00256854	0.98446	0.414411	0.000995329	0.154365	0.238946	-0.350548	0.00603384	0.220834	0.0899624	0.433424	0.000541589
Setd1b	black	-0.117867	0.36976	-0.147006	0.262349	0.449388	0.000315902	0.464354	0.000185959	-0.448128	0.000329954	0.0523335	0.69128	-0.481689	9.75612e-05	-0.49487	5.83431e-05	0.852368	5.69373e-18	0.72095	8.24258e-11	-0.156625	0.232054	0.403952	0.00137059	-0.41868	0.000870862	-0.16459	0.208868
Galnt14	black	0.11739	0.371717	-0.0573514	0.663377	0.292467	0.0233526	0.230383	0.0765767	-0.237403	0.0677844	-0.245889	0.058256	-0.44329	0.000389344	-0.382604	0.00255296	0.489087	7.32954e-05	0.392088	0.00194635	-0.0594175	0.652016	0.725127	5.67882e-11	-0.562117	2.95873e-06	-0.480268	0.000102994
Mir136	black	-0.115856	0.378039	-0.0121765	0.926429	0.237315	0.0678888	0.255575	0.0487355	-0.242765	0.061629	0.135773	0.300964	-0.281014	0.0296323	-0.228506	0.0790745	0.120473	0.359198	0.369311	0.00368535	-0.118615	0.366712	-0.14068	0.283665	-0.146513	0.263972	0.00716468	0.956672
Rwdd3	black	0.115837	0.378118	-0.177714	0.174321	-0.200223	0.125061	0.208242	0.11034	-0.193698	0.138101	0.429782	0.000610225	0.326005	0.0110231	0.0957297	0.466862	-0.191558	0.142593	0.00412481	0.975047	0.209825	0.1076	-0.413057	0.00103801	0.298223	0.0206474	0.295666	0.0218147
Mir21	black	0.115394	0.379958	-0.12656	0.335252	0.0838246	0.524277	0.305474	0.0176227	-0.32333	0.0117388	0.200889	0.123783	0.00324314	0.98038	-0.183711	0.16	0.103518	0.431224	0.302425	0.0188449	-0.0311905	0.812986	-0.0997574	0.448237	-0.122823	0.349831	-0.0330773	0.801895
Mir1893	black	-0.115296	0.380367	0.0757051	0.565359	0.355963	0.00524907	0.202056	0.121571	-0.185626	0.155614	-0.0867513	0.509844	-0.206806	0.112874	-0.316255	0.0138275	0.25245	0.0516567	0.397293	0.00167144	-0.167584	0.200592	0.3089	0.0163304	-0.394649	0.00180642	-0.274704	0.0336585
St18	black	-0.114841	0.382261	-0.0473645	0.71932	0.0627156	0.634044	-0.0316044	0.81055	0.0473423	0.719446	-0.0809348	0.538726	-0.124231	0.344291	-0.148112	0.258737	0.21956	0.0918801	0.00112503	0.993193	-0.266213	0.0397861	-0.0990169	0.45163	-0.0445853	0.735167	0.136709	0.297613
Wdfy3	black	0.113365	0.38845	-0.473476	0.000133005	0.0906106	0.491125	0.553404	4.51827e-06	-0.532285	1.20162e-05	0.275621	0.0330467	-0.272311	0.0353004	-0.548629	5.66963e-06	0.881171	1.59373e-20	0.503232	4.16426e-05	-0.338257	0.00820719	0.112747	0.391055	-0.253325	0.0508254	0.122989	0.349174
L3hypdh	black	-0.112621	0.391589	0.0735937	0.576284	0.346286	0.00672216	0.228747	0.0787503	-0.207462	0.111711	-0.0598487	0.649655	-0.353706	0.00556458	-0.220655	0.0902308	0.283182	0.0283459	0.426621	0.000676093	-0.000742338	0.995509	0.311259	0.0154884	-0.309965	0.0159457	-0.221834	0.0884808
Snord64	black	0.112094	0.393824	-0.25297	0.0511611	0.0148628	0.910259	0.258934	0.0457473	-0.2044	0.117217	0.00646771	0.960883	-0.122576	0.350807	-0.391839	0.0019605	0.389915	0.00207262	0.17696	0.176186	-0.34821	0.00640332	0.170969	0.191518	-0.301917	0.0190557	-0.0967069	0.462305
0610040B10Rik	black	-0.11203	0.394094	0.0699898	0.595151	0.330424	0.00992364	0.251187	0.052878	-0.235049	0.0706376	0.0937609	0.476116	-0.111199	0.397636	-0.28764	0.0258467	-0.0046702	0.971749	0.354857	0.00540168	-0.167173	0.201713	-0.0182035	0.890202	-0.18296	0.161743	0.0836478	0.525156
Cox7a1	black	-0.110653	0.39997	0.122678	0.350407	0.38064	0.00269783	0.192842	0.139885	-0.170996	0.191446	-0.0615633	0.6403	-0.219986	0.0912353	-0.304347	0.0180665	0.099202	0.450781	0.387949	0.00219316	-0.154422	0.238768	0.209684	0.107841	-0.362485	0.00442412	-0.194481	0.136485
Gsg1l	black	0.110192	0.40195	-0.115653	0.378884	0.180824	0.166781	0.256632	0.047779	-0.196184	0.133017	-0.14915	0.255379	-0.187226	0.152019	-0.47543	0.000123638	0.435156	0.000511462	0.293819	0.022692	-0.356586	0.00516477	0.531177	1.26264e-05	-0.579214	1.24375e-06	-0.421344	0.000800518
Glrx	black	0.109339	0.405627	-0.177472	0.174918	-0.356484	0.00517856	0.114131	0.385228	-0.129661	0.323449	0.506237	3.68101e-05	0.521163	1.96005e-05	0.157778	0.228593	-0.51618	2.42692e-05	-0.223204	0.0864809	-0.0016612	0.989949	-0.714244	1.4784e-10	0.448017	0.000331214	0.509336	3.23736e-05
Snhg10	black	0.108881	0.407606	0.0334544	0.799684	0.237701	0.0674295	0.304163	0.0181398	-0.286297	0.026579	0.119719	0.362237	0.0178827	0.892125	-0.248215	0.0558421	0.0211068	0.872825	0.385921	0.00232397	0.00897537	0.945736	0.00808884	0.951089	-0.202802	0.120173	-0.115606	0.379077
Nrip1	black	0.108537	0.4091	-0.397316	0.00167028	-0.208557	0.10979	0.105782	0.42116	-0.0886214	0.500728	-0.115081	0.381262	-0.0543215	0.680174	-0.168744	0.197449	0.733577	2.61711e-11	-0.0368791	0.779669	-0.155454	0.235607	0.366187	0.0040086	-0.256302	0.0480754	-0.228563	0.0789978
1500015A07Rik	black	-0.108457	0.409445	0.210663	0.10617	0.56072	3.1692e-06	0.251159	0.0529048	-0.209856	0.107546	-0.151225	0.248751	-0.416817	0.000923327	-0.48625	8.18547e-05	0.11821	0.368361	0.528354	1.43131e-05	-0.302561	0.018789	0.318955	0.0129954	-0.55622	3.94563e-06	-0.324903	0.0113132
Zfp618	black	-0.1082	0.410564	-0.285687	0.0269174	0.0747888	0.570088	0.220204	0.090907	-0.19434	0.136773	0.020022	0.879311	-0.204821	0.116449	-0.284185	0.0277665	0.826371	4.29514e-16	0.260294	0.0445809	-0.26351	0.0419204	0.232322	0.0740623	-0.180715	0.167042	0.0179156	0.891928
Tmprss5	black	-0.108199	0.410566	-0.154632	0.238123	0.146123	0.265258	0.421914	0.000786125	-0.453941	0.000269559	0.607269	2.68333e-07	-0.0562852	0.66927	-0.182086	0.163791	0.0285568	0.828527	0.418766	0.000868506	-0.0738511	0.574947	-0.557291	3.74625e-06	0.322412	0.0119933	0.677858	2.69365e-09
Tctn1	black	-0.108188	0.410614	-0.12788	0.330194	0.162646	0.214372	0.257059	0.0473962	-0.240191	0.0645249	0.254049	0.0501452	-0.120667	0.35842	-0.0509629	0.698975	0.495338	5.72667e-05	0.365255	0.0041099	0.063916	0.627553	-0.00133033	0.991951	0.122545	0.350932	0.236403	0.0689843
Itga6	black	0.107504	0.413597	-0.0314145	0.811668	-0.438356	0.00045979	-0.251338	0.0527301	0.268303	0.0381988	0.113729	0.386916	0.319398	0.0128631	0.530774	1.28551e-05	-0.348914	0.00629006	-0.433419	0.000541677	0.4708	0.000146892	-0.539222	8.77782e-06	0.539456	8.68432e-06	0.145547	0.267169
Dpcd	black	-0.106917	0.416169	0.0612939	0.641766	0.190072	0.145776	0.30093	0.0194705	-0.336272	0.0086156	0.464533	0.000184759	0.152906	0.243468	-0.12689	0.333982	-0.402897	0.00141478	0.297254	0.0210835	-0.0795834	0.545549	-0.537881	9.33252e-06	0.194522	0.1364	0.467734	0.000164427
Tmem8	black	-0.106544	0.417806	-0.0320166	0.808126	0.153634	0.241205	0.324771	0.0113484	-0.337483	0.00836432	0.476698	0.000117889	0.195602	0.134194	0.0872835	0.507241	-0.0228787	0.862248	0.367586	0.00386085	0.420368	0.000825656	-0.360051	0.00471752	0.332326	0.00948043	0.407434	0.00123351
Tmem192	black	-0.106504	0.417983	-0.00615208	0.962791	0.183993	0.159348	0.321384	0.0122843	-0.333924	0.00912169	0.334655	0.0089614	0.198519	0.128373	-0.178309	0.17286	-0.108992	0.407124	0.333165	0.00929056	-0.0165846	0.899914	-0.300348	0.0197184	0.028883	0.826599	0.230932	0.0758579
Ssh1	black	-0.106105	0.419735	-0.246414	0.0577034	-0.00750195	0.954634	0.172368	0.187855	-0.162486	0.21483	0.116943	0.373552	-0.0406041	0.75806	-0.071506	0.58718	0.684797	1.59938e-09	0.20766	0.111362	-0.0273352	0.835758	0.0599499	0.649101	0.0211875	0.872343	0.0734124	0.577226
Ccdc60	black	0.105812	0.42103	-0.190069	0.145782	-0.199707	0.126056	0.198583	0.128246	-0.217176	0.0955525	0.507841	3.44471e-05	0.448363	0.000327289	0.134032	0.307261	-0.0536952	0.683666	0.0350191	0.790522	0.129525	0.323959	-0.394815	0.00179766	0.485109	8.55488e-05	0.510517	3.08163e-05
2700069I18Rik	black	0.105607	0.421935	-0.0498945	0.704994	0.391481	0.0019809	0.366472	0.00397818	-0.354864	0.00540064	-0.129524	0.323964	-0.228923	0.0785139	-0.5389	8.90842e-06	0.409325	0.00116436	0.514921	2.56021e-05	-0.266753	0.0393706	0.554052	4.38008e-06	-0.681979	1.97988e-09	-0.436714	0.000485685
Sema5a	black	0.104249	0.427961	-0.272552	0.0351319	-0.177049	0.175965	0.325267	0.0112166	-0.34481	0.00697609	0.506838	3.5908e-05	0.317863	0.0133268	-0.0413525	0.75374	-0.149994	0.252668	0.0909559	0.489468	0.0357991	0.785966	-0.535925	1.01996e-05	0.220543	0.0903984	0.337714	0.00831727
Rarres2	black	0.103183	0.432728	-0.0282358	0.830426	0.246129	0.0580025	0.235596	0.0699654	-0.192272	0.141082	-0.172359	0.187877	-0.0971041	0.46046	-0.402654	0.00142512	0.216532	0.0965632	0.29605	0.0216358	-0.23911	0.0657728	0.460477	0.000213822	-0.590023	7.00743e-07	-0.449472	0.000314989
BC024582	black	0.102252	0.436909	-0.426744	0.000673425	-0.107372	0.414176	0.314825	0.0142867	-0.286203	0.0266312	0.147543	0.260594	0.0398984	0.762141	-0.341782	0.00752314	0.625642	9.04614e-08	0.134809	0.304441	-0.279838	0.0303506	0.0474442	0.718867	-0.182979	0.161699	0.0779075	0.554068
Has2os	black	-0.101217	0.441588	-0.236866	0.068427	0.01134	0.931471	0.351231	0.0059295	-0.393843	0.00184944	0.501193	4.52475e-05	0.169445	0.195567	-0.112901	0.390407	0.116979	0.373403	0.260044	0.0447935	-0.0901616	0.493284	-0.434544	0.000521926	0.222377	0.0876832	0.524803	1.67316e-05
Mir3100	black	-0.100205	0.446193	-0.0299636	0.820217	0.224899	0.0840555	0.210576	0.106317	-0.23488	0.0708459	0.15116	0.248955	-0.153339	0.24212	-0.233014	0.0731803	0.209454	0.108237	0.306293	0.0173062	-0.145212	0.268283	0.00945911	0.942817	-0.0697791	0.596262	0.177096	0.175848
Mir1198	black	-0.0996656	0.448657	-0.0488502	0.710896	0.183356	0.160822	0.241677	0.0628402	-0.276429	0.0325152	0.288558	0.0253561	-0.134791	0.304507	-0.169365	0.19578	0.102729	0.434765	0.294322	0.0224501	-0.11127	0.397331	-0.0902623	0.4928	0.0796247	0.54534	0.309324	0.0161762
4933408B17Rik	black	-0.0992712	0.450464	0.0995206	0.449321	0.366632	0.00396111	0.148987	0.255904	-0.158326	0.226961	-0.0225078	0.864461	-0.365168	0.00411944	-0.176243	0.177972	0.202355	0.121009	0.413346	0.00102875	0.0568819	0.665969	0.214499	0.0998108	-0.136846	0.297124	-0.0111754	0.932464
Wasf3	black	0.0972825	0.459633	-0.458941	0.000225886	-0.332866	0.00935784	0.21432	0.100101	-0.190564	0.144716	0.322605	0.0119394	0.336129	0.00864584	-0.108293	0.41016	0.500896	4.57971e-05	-0.0695283	0.597587	-0.255182	0.0490951	-0.104806	0.425483	0.166577	0.203348	0.344354	0.00705605
Cbx8	black	0.0966542	0.462551	-0.0296841	0.821866	0.377067	0.00298021	0.310882	0.0156206	-0.297524	0.0209614	-0.199064	0.127306	-0.470807	0.000146853	-0.514771	2.57657e-05	0.43585	0.000499828	0.48946	7.22352e-05	-0.196607	0.132167	0.568557	2.14689e-06	-0.66314	7.77886e-09	-0.509446	3.22248e-05
Sec31b	black	-0.0959104	0.466018	0.149925	0.252889	-0.0824608	0.531072	-0.189034	0.14803	0.174225	0.18307	0.03184	0.809164	-0.0831446	0.52766	0.303016	0.0186026	-0.358343	0.00493349	-0.135596	0.301599	0.246273	0.0578519	-0.456753	0.000244129	0.32055	0.0125246	0.105694	0.42155
Mir1943	black	0.0955419	0.467741	-0.349159	0.00625098	-0.114382	0.384179	0.285836	0.0268346	-0.305703	0.0175336	0.243722	0.0605789	0.0727619	0.580614	-0.217187	0.0955353	0.281509	0.0293343	0.132496	0.312889	-0.129497	0.324067	-0.0546861	0.678144	-0.00672582	0.959323	0.176361	0.177676
4833418N02Rik	black	0.0951999	0.469343	0.00860578	0.947968	0.258242	0.0463509	0.221464	0.0890263	-0.232201	0.0742163	-0.017386	0.895104	-0.284407	0.0276393	-0.205232	0.115702	0.274953	0.0334919	0.379201	0.00280852	0.0559285	0.671245	0.232008	0.0744649	-0.249264	0.0547806	-0.194216	0.137029
Mir29c	black	-0.0946696	0.471833	-0.0294113	0.823477	0.128984	0.326001	0.213896	0.100791	-0.229012	0.0783952	0.271108	0.0361503	0.0165151	0.900332	-0.0277113	0.83353	0.018625	0.887676	0.309285	0.0161904	0.0845896	0.520485	-0.130398	0.320679	0.145532	0.267219	0.191296	0.14315
Ern1	black	-0.0940472	0.474764	-0.23951	0.0653096	0.0973324	0.459401	0.200135	0.125231	-0.162445	0.214947	-0.0147242	0.911093	-0.31781	0.0133431	-0.257323	0.0471617	0.797324	2.47801e-14	0.272865	0.0349141	-0.173078	0.186015	0.290014	0.0245932	-0.178996	0.171184	-0.0330448	0.802086
1600029O15Rik	black	0.0935467	0.477129	-0.025615	0.845964	0.286395	0.0265249	0.20191	0.121846	-0.152926	0.243406	-0.313392	0.0147595	-0.606545	2.79679e-07	-0.421444	0.000797969	0.419421	0.000850754	0.356136	0.00522551	-0.113938	0.386038	0.535183	1.0548e-05	-0.621833	1.13984e-07	-0.577337	1.37122e-06
Slc50a1	black	-0.0933257	0.478175	0.174261	0.182979	0.244025	0.0602499	0.0717137	0.586092	-0.104364	0.42745	0.0182459	0.889947	-0.183172	0.161251	0.106551	0.417773	-0.0590516	0.654022	0.288597	0.0253351	0.450748	0.000301356	0.148872	0.256275	0.0454937	0.729975	-0.0775847	0.555716
Otp	black	0.0924575	0.482296	-0.288682	0.0252903	-0.145024	0.268909	0.37583	0.00308392	-0.348588	0.00634235	0.546018	6.40938e-06	0.567705	2.24088e-06	-0.18392	0.159516	-0.04013	0.760801	0.128335	0.328464	-0.211834	0.104196	-0.638536	4.03938e-08	0.225706	0.0829204	0.491073	6.78052e-05
Dennd1a	black	0.0903422	0.492415	-0.0338329	0.797465	0.368231	0.00379441	0.294132	0.0225411	-0.274918	0.0335147	-0.181632	0.164862	-0.466127	0.000174363	-0.367765	0.00384234	0.578055	1.32106e-06	0.51714	2.32971e-05	0.0804334	0.541253	0.653697	1.49009e-08	-0.530997	1.27281e-05	-0.475829	0.000121803
Mir23b	black	-0.0895639	0.496166	-0.0589326	0.654676	0.238975	0.0659299	0.301574	0.0191991	-0.283973	0.0278882	0.20513	0.115886	-0.0856056	0.51547	-0.196927	0.131525	0.199373	0.126704	0.394433	0.00181787	-0.0327541	0.803793	-0.0505447	0.701329	-0.0663425	0.61452	0.115172	0.380881
Macrod1	black	0.0889469	0.49915	-0.241797	0.0627057	-0.130838	0.319035	0.360819	0.00462315	-0.380656	0.00269658	0.563762	2.72772e-06	0.44646	0.000349423	-0.141556	0.280648	-0.184298	0.158644	0.12121	0.356243	-0.171284	0.190689	-0.571118	1.88625e-06	0.23208	0.0743716	0.504495	3.95433e-05
Ccdc88c	black	-0.0880168	0.503666	-0.298263	0.0206299	0.146916	0.262646	0.365247	0.00411077	-0.3651	0.00412694	0.153815	0.240643	-0.162412	0.215041	-0.389835	0.00207742	0.754225	3.46414e-12	0.421159	0.000805215	-0.312555	0.0150421	0.214796	0.0993317	-0.205015	0.116095	0.0852479	0.517232
Adam15	black	-0.0878306	0.504572	-0.0295413	0.82271	0.187309	0.151832	0.385561	0.00234786	-0.401084	0.00149362	0.471321	0.000144085	0.205707	0.114843	0.0150688	0.909021	0.00028374	0.998283	0.437464	0.000473689	0.421963	0.00078491	-0.226078	0.0824016	0.243566	0.060749	0.315832	0.013962
Naaa	black	0.0871242	0.508019	-0.167225	0.201572	0.00308174	0.981356	0.254278	0.0499309	-0.250087	0.0539597	0.20406	0.117842	0.136353	0.298882	-0.0410483	0.755495	0.309101	0.016257	0.225674	0.0829656	0.211076	0.105471	0.247727	0.0563417	0.0574854	0.662638	0.0269925	0.837789
Tfpt	black	-0.0868521	0.50935	0.175461	0.179934	0.360243	0.00469376	0.25024	0.0538084	-0.257744	0.0467887	0.177446	0.174981	-0.0796161	0.545384	-0.10248	0.435884	-0.138874	0.289953	0.451549	0.000293073	0.193614	0.138275	-0.0383079	0.77136	-0.0528505	0.688385	-0.013472	0.918627
Snora62	black	-0.0861284	0.512898	0.0673362	0.609216	0.353696	0.00556593	0.302102	0.0189787	-0.289713	0.0247493	0.158049	0.227783	-0.261457	0.0436031	-0.297247	0.0210866	0.0549792	0.676514	0.456256	0.000248462	-0.108286	0.41019	0.0577281	0.6613	-0.173417	0.185141	0.0541281	0.681251
Klhl11	black	0.0857155	0.514928	-0.434921	0.000515461	-0.0311367	0.813302	0.380208	0.00273062	-0.351365	0.0059092	0.132197	0.313991	-0.131769	0.315576	-0.322558	0.0119526	0.847695	1.31304e-17	0.317829	0.013337	-0.101768	0.439094	0.193102	0.139341	-0.219147	0.0925083	-0.0838346	0.524228
Pnoc	black	0.0851658	0.517638	-0.0697838	0.596238	0.402432	0.00143464	0.400365	0.00152599	-0.380619	0.00269942	-0.127644	0.331094	-0.217033	0.0957763	-0.561378	3.06832e-06	0.474359	0.000128696	0.529942	1.33403e-05	-0.218663	0.0932489	0.634491	5.22284e-08	-0.67303	3.83984e-09	-0.43128	0.000581097
Spen	black	-0.08511	0.517913	-0.281128	0.0295638	0.252163	0.0519322	0.421807	0.000788818	-0.397813	0.00164594	0.103455	0.431509	-0.343432	0.00722052	-0.450435	0.000304648	0.917252	7.36528e-25	0.544075	7.01745e-06	-0.24377	0.0605264	0.293873	0.0226659	-0.303999	0.0182053	-0.0329437	0.80268
Zmiz1	black	-0.084481	0.521022	-0.176796	0.176593	0.404063	0.00136604	0.424911	0.000714346	-0.396553	0.00170827	-0.0629408	0.632824	-0.332522	0.00943578	-0.592897	5.99471e-07	0.867973	2.79539e-19	0.608002	2.57269e-07	-0.350361	0.00606263	0.581902	1.08043e-06	-0.57755	1.35613e-06	-0.252048	0.052043
Rai1	black	-0.0843736	0.521554	-0.339451	0.00796968	0.342125	0.00745948	0.684053	1.69238e-09	-0.661223	8.89283e-09	0.334053	0.00909309	-0.261954	0.0431911	-0.626687	8.4851e-08	0.795184	3.25454e-14	0.773012	4.59342e-13	-0.288768	0.0252447	0.0823209	0.531772	-0.334545	0.00898527	0.0860234	0.513414
C920006O11Rik	black	0.0840724	0.523048	0.00444441	0.973115	0.312003	0.0152307	0.235819	0.0696938	-0.199435	0.126583	-0.151478	0.24795	-0.342349	0.00741804	-0.430255	0.00060088	0.274157	0.0340283	0.381965	0.00259929	-0.214149	0.100379	0.339614	0.00793778	-0.471168	0.000144909	-0.303596	0.0183672
Prdm10	black	0.0830976	0.527894	-0.290483	0.024352	0.0144885	0.912511	0.232574	0.0737398	-0.191928	0.141808	0.0514145	0.696436	-0.111908	0.394616	-0.243739	0.0605604	0.744785	8.94327e-12	0.231402	0.0752462	-0.165675	0.205842	0.17484	0.181507	-0.155073	0.236773	-0.0283788	0.82958
Plac9a_loc1	black	0.082848	0.529138	0.0625179	0.635115	0.226346	0.0820285	0.270587	0.0365235	-0.272013	0.0355095	0.219029	0.0926887	-0.215365	0.0984183	-0.0804163	0.541339	-0.130004	0.32216	0.343657	0.00718016	0.331868	0.00958567	-0.11922	0.364253	0.036427	0.782304	0.0913587	0.487539
Med13l	black	0.0827169	0.529793	-0.409968	0.00114164	0.0838935	0.523935	0.422192	0.00077922	-0.417221	0.000911731	0.0397506	0.762996	-0.193983	0.13751	-0.435171	0.000511217	0.906684	2.07117e-23	0.42	0.00083534	-0.15214	0.245866	0.428272	0.000640919	-0.392064	0.00194771	-0.188112	0.150052
Atf7ip	black	0.0817455	0.534653	-0.423678	0.000743122	-0.0391161	0.766671	0.300635	0.0195959	-0.277233	0.0319934	0.035896	0.785401	-0.188113	0.150051	-0.314431	0.0144152	0.924343	6.0558e-26	0.254893	0.0493618	-0.175453	0.179955	0.31673	0.0136778	-0.253874	0.0503084	-0.115151	0.380968
Rapgef3	black	0.0815084	0.535843	-0.0196034	0.881816	0.146157	0.265149	0.286487	0.0264747	-0.291117	0.024029	0.293271	0.022958	0.00682242	0.95874	0.111435	0.396628	0.122755	0.350099	0.385644	0.00234231	0.603298	3.36389e-07	-0.0197145	0.881151	0.186202	0.154312	0.0921171	0.483917
Tmem254b_loc1	black	-0.0809251	0.538775	0.0236569	0.857611	0.160411	0.220822	0.271717	0.0357178	-0.286663	0.0263776	0.384789	0.00239998	0.0613599	0.641407	-0.139688	0.287107	-0.206391	0.113614	0.255174	0.0491026	-0.0587051	0.655925	-0.354011	0.0055209	0.138472	0.291364	0.356174	0.00522039
Gpr153	black	-0.0798322	0.54429	-0.149388	0.254612	0.0767361	0.56006	0.360626	0.00464664	-0.373847	0.0032569	0.382435	0.00256514	0.340848	0.00769951	-0.088489	0.501371	0.0531304	0.68682	0.281858	0.0291255	0.0955176	0.467855	-0.178286	0.172916	0.0647721	0.622942	0.256488	0.0479084
Tmem254a_loc3	black	-0.0788717	0.549159	0.0218323	0.868492	0.170812	0.191932	0.285038	0.0272816	-0.300296	0.0197409	0.398008	0.00163649	0.0541023	0.681395	-0.148634	0.257045	-0.205374	0.115444	0.271384	0.0359539	-0.0634078	0.630298	-0.35864	0.00489533	0.138318	0.291908	0.365563	0.0040762
Mdga1	black	0.0788294	0.549374	-0.0488633	0.710821	0.416644	0.000928365	0.387075	0.00224871	-0.354601	0.00543744	-0.186507	0.153625	-0.535106	1.05847e-05	-0.54766	5.93434e-06	0.532186	1.20696e-05	0.606544	2.79706e-07	-0.13789	0.293417	0.580657	1.15343e-06	-0.712432	1.72625e-10	-0.600137	4.01827e-07
Tmem254c_loc2	black	-0.0787269	0.549895	0.0205544	0.876127	0.160596	0.220283	0.274566	0.0337514	-0.289841	0.024683	0.385641	0.00234256	0.0584381	0.657392	-0.145235	0.268204	-0.202169	0.121359	0.256316	0.048063	-0.065404	0.619547	-0.349436	0.0062072	0.133975	0.30747	0.355295	0.00534069
Rspo2	black	0.0770369	0.558519	0.00599596	0.963734	-0.152089	0.246026	-0.0764918	0.561314	0.05332	0.685761	0.091133	0.488619	-0.242316	0.0621257	0.225632	0.083024	-0.227372	0.0806141	-0.108501	0.409256	0.281367	0.0294193	-0.285	0.0273032	0.304407	0.0180426	0.113999	0.385785
Bcl9	black	-0.0768907	0.559268	-0.232428	0.0739258	0.412281	0.00106321	0.575659	1.49537e-06	-0.558467	3.53807e-06	0.110936	0.398758	-0.408713	0.00118634	-0.59892	4.30072e-07	0.815737	2.05829e-15	0.765855	1.01394e-12	-0.230121	0.0769207	0.346167	0.0067423	-0.508717	3.32177e-05	-0.214642	0.099581
1500015O10Rik	black	0.0766083	0.560716	-0.241403	0.0631483	-0.0905709	0.491316	0.419082	0.000859908	-0.444529	0.00037328	0.686161	1.4411e-09	0.259427	0.045322	-0.0844705	0.521074	-0.140165	0.28545	0.222623	0.0873249	0.0401709	0.760564	-0.496119	5.55089e-05	0.421593	0.000794194	0.66919	5.06663e-09
Uvssa	black	0.0764215	0.561675	-0.278605	0.0311191	-0.00667898	0.959606	0.193027	0.139498	-0.172611	0.187223	0.00398105	0.975917	-0.17444	0.182523	-0.169491	0.195444	0.689646	1.10157e-09	0.239845	0.0649226	-0.0274656	0.834986	0.253916	0.0502697	-0.143198	0.275048	-0.152584	0.244475
Dyrk2	black	-0.0762759	0.562423	-0.322498	0.0119694	-0.0682587	0.60431	0.176491	0.177352	-0.18106	0.166219	0.171732	0.189513	-0.0852337	0.517303	-0.200145	0.125211	0.623696	1.0184e-07	0.11398	0.385863	-0.328672	0.0103475	0.0305519	0.816748	0.0288696	0.826678	0.266188	0.0398055
Gal	black	0.0750099	0.568946	-0.188066	0.150155	-0.0554137	0.674101	0.264986	0.0407437	-0.253136	0.051004	0.315167	0.0141757	-0.0192758	0.883777	-0.150003	0.25264	-0.0343263	0.794576	0.139247	0.288647	-0.103311	0.432151	-0.402798	0.00141899	0.0910359	0.489084	0.262371	0.042847
Tal1	black	-0.0748631	0.569704	-0.0894	0.496958	0.207387	0.111844	0.208567	0.109774	-0.236031	0.0694351	-0.0345319	0.793372	-0.0244877	0.852666	-0.290098	0.0245502	0.339172	0.00802468	0.252031	0.0520596	-0.205726	0.114809	0.410184	0.00113411	-0.316366	0.0137924	-0.067666	0.60746
Aldh1b1	black	0.073882	0.574786	-0.0296532	0.822049	0.433412	0.000541798	0.338464	0.00816545	-0.290217	0.0244889	-0.297039	0.0211814	-0.453411	0.00027462	-0.608283	2.53155e-07	0.570307	1.96541e-06	0.551803	4.87738e-06	-0.256535	0.0478662	0.644324	2.77834e-08	-0.821114	9.44038e-16	-0.652977	1.56432e-08
Dlk1	black	0.0735438	0.576543	-0.222059	0.0881492	-0.0370201	0.778848	0.434161	0.000528585	-0.434708	0.000519113	0.633211	5.66071e-08	0.158737	0.225742	-0.188706	0.148748	-0.184991	0.157057	0.258912	0.0457667	-0.116047	0.377249	-0.760928	1.72084e-12	0.266973	0.0392029	0.55896	3.45414e-06
Gm5577	black	0.0732134	0.578262	-0.157384	0.229773	0.146982	0.262428	0.326164	0.0109819	-0.307127	0.0169887	0.194277	0.136903	-0.431711	0.000572952	-0.266399	0.039643	0.335676	0.00874168	0.391771	0.00196434	-0.0267192	0.83941	0.0576563	0.661696	-0.0885665	0.500994	0.022934	0.861919
Elfn1	black	0.0720757	0.584197	-0.250353	0.0536964	0.0337784	0.797785	0.359908	0.00473522	-0.335571	0.00876412	0.274489	0.0338033	0.351032	0.00595978	-0.380277	0.00272534	0.272583	0.0351106	0.209681	0.107847	-0.435673	0.000502777	0.00310042	0.981243	-0.171561	0.189961	0.181391	0.165433
Mir344-2	black	0.0719656	0.584773	-0.155363	0.235886	0.16031	0.221115	0.314133	0.0145135	-0.337136	0.00843572	0.211517	0.104727	-0.208576	0.109758	-0.274277	0.0339471	0.301527	0.0192186	0.357012	0.00510787	-0.106939	0.41607	0.111615	0.395861	-0.0736157	0.576169	0.141404	0.28117
Capn6	black	-0.0708234	0.590763	0.242726	0.0616714	-0.00412708	0.975034	-0.273337	0.0345887	0.296408	0.0214702	-0.214536	0.0997518	-0.13498	0.303823	0.330689	0.00986076	-0.262515	0.042729	-0.14843	0.257705	0.359716	0.00475921	-0.175063	0.180941	0.124862	0.341829	-0.194262	0.136935
Fam92b	black	-0.0708092	0.590837	0.167487	0.200857	0.114802	0.382423	-0.0363543	0.782727	0.0432656	0.742732	0.101651	0.439624	-0.28426	0.0277238	0.107517	0.413541	-0.280062	0.0302128	0.0733801	0.577394	0.169212	0.196189	-0.417679	0.0008987	0.249632	0.0544127	0.225853	0.082715
Sec14l5	black	-0.0700643	0.594758	0.0528613	0.688325	0.441517	0.000413441	0.189365	0.147308	-0.178296	0.172891	-0.161623	0.217306	-0.512788	2.80158e-05	-0.379582	0.00277885	0.592856	6.00799e-07	0.469992	0.000151335	-0.162874	0.21372	0.549499	5.44128e-06	-0.385317	0.00236425	-0.157094	0.230641
Fibcd1	black	0.068879	0.601021	-0.0257532	0.845143	0.40173	0.0014651	0.279841	0.030349	-0.253701	0.0504705	-0.272968	0.0348428	-0.378343	0.0028765	-0.490506	6.9331e-05	0.575372	1.51767e-06	0.480953	0.00010034	-0.201615	0.122404	0.785313	1.09907e-13	-0.69479	7.35844e-10	-0.551744	4.89131e-06
Prkcq	black	0.0668369	0.611879	-0.240342	0.0643519	-0.142294	0.278122	0.29929	0.0201765	-0.28312	0.028382	0.371375	0.00348452	0.354223	0.00549083	-0.16706	0.202025	-0.104147	0.428418	0.0713571	0.587961	-0.207357	0.111897	-0.411974	0.00107333	0.0364677	0.782066	0.200856	0.123847
Epha8	black	0.0665462	0.613431	0.0420254	0.749862	0.426323	0.000682626	0.267032	0.0391575	-0.244706	0.059515	-0.260089	0.0447552	-0.438259	0.000461283	-0.394516	0.00181345	0.490566	6.91675e-05	0.512455	2.8412e-05	-0.0277385	0.833369	0.721523	7.83452e-11	-0.659348	1.01272e-08	-0.620962	1.20123e-07
Snord23	black	-0.0658547	0.617131	0.0486985	0.711754	0.322821	0.0118793	0.173791	0.18418	-0.18974	0.146494	-0.107108	0.415332	-0.192025	0.141604	-0.333843	0.00913946	0.20519	0.115777	0.353885	0.00553888	-0.275067	0.0334154	0.222722	0.0871807	-0.411208	0.00109899	-0.232822	0.0734243
Zfhx4	black	0.064292	0.625526	-0.155535	0.235362	0.273299	0.0346147	0.278051	0.03147	-0.25445	0.0497712	-0.242236	0.0622153	-0.356177	0.00522003	-0.450787	0.000300942	0.762132	1.5139e-12	0.43214	0.000564938	-0.177069	0.175916	0.621148	1.18785e-07	-0.641661	3.30368e-08	-0.539759	8.56464e-06
Ap1g2	black	-0.0634033	0.630322	0.0827989	0.529384	0.20185	0.12196	0.229356	0.0779351	-0.231779	0.0747598	0.330212	0.00997408	-0.0237202	0.857234	0.0552698	0.6749	-0.111123	0.39796	0.368041	0.0038139	0.216468	0.0966646	-0.258873	0.0458005	0.201365	0.122879	0.19553	0.134341
Zfp462	black	-0.0620264	0.637782	-0.109779	0.403725	0.204319	0.117365	0.062182	0.636938	-0.042666	0.746177	-0.360568	0.00465381	-0.443182	0.000390783	-0.358548	0.00490717	0.77026	6.24924e-13	0.24295	0.0614243	-0.302292	0.0188999	0.546224	6.34812e-06	-0.537677	9.41935e-06	-0.447174	0.00034097
4732416N19Rik	black	0.0612814	0.641834	-0.257483	0.0470196	0.0179966	0.891442	0.29078	0.0242003	-0.295349	0.0219632	0.208988	0.109042	-0.159813	0.222569	-0.28105	0.0296107	0.361117	0.004587	0.252532	0.0515789	-0.189575	0.146851	0.0447494	0.734229	-0.0584013	0.657594	0.136218	0.299367
Snord53_loc1	black	-0.0611535	0.642531	-0.0827784	0.529486	0.184189	0.158897	0.29583	0.0217381	-0.268044	0.0383921	0.201407	0.122798	-0.171938	0.188975	-0.229216	0.078122	0.256574	0.0478307	0.363521	0.00430419	-0.0869663	0.508791	0.00613018	0.962923	-0.0734255	0.577158	0.0730693	0.579012
Ptp4a3	black	-0.0605499	0.645822	-0.0776123	0.555576	0.0685556	0.602735	0.391823	0.00196141	-0.419139	0.000858369	0.552645	4.68537e-06	0.304773	0.0178975	0.0623459	0.636048	-0.176164	0.17817	0.33669	0.00852809	0.351288	0.00592083	-0.471939	0.000140825	0.302465	0.0188286	0.386119	0.00231085
Gstm6	black	0.0590598	0.653977	-0.0980687	0.455996	-0.0483142	0.713931	0.212344	0.103346	-0.225694	0.0829379	0.350831	0.00599037	-0.156339	0.232918	-0.0463807	0.724917	-0.268378	0.0381422	0.107381	0.414135	0.0378584	0.773971	-0.547772	5.90314e-06	0.196406	0.132571	0.293873	0.0226659
Deb1	black	0.0583474	0.657891	-0.00366466	0.97783	0.0482543	0.71427	0.119675	0.362412	-0.124939	0.341529	0.0551304	0.675674	0.22065	0.0902385	-0.189769	0.146431	-0.266447	0.0396059	0.0109157	0.934029	-0.256161	0.0482036	-0.0163547	0.901294	-0.205628	0.114984	0.00825319	0.950097
Mir1188	black	0.0582514	0.658419	-0.241887	0.0626042	-0.0120318	0.927301	0.325861	0.0110608	-0.330514	0.00990219	0.400473	0.00152109	0.11965	0.362514	-0.205135	0.115877	0.133746	0.308305	0.223626	0.0858726	-0.178282	0.172925	-0.337562	0.00834822	0.115823	0.378176	0.36575	0.00405584
1700034P13Rik	black	-0.057164	0.664411	-0.313914	0.0145859	0.121521	0.355001	0.377541	0.00294129	-0.350861	0.0059859	0.171393	0.190402	-0.18915	0.147777	-0.374532	0.00319625	0.793188	4.18474e-14	0.392884	0.00190184	-0.224554	0.0845458	0.189478	0.147062	-0.194546	0.136351	0.0679352	0.606028
Mirlet7c-2	black	0.0570142	0.665239	-0.158496	0.226455	0.0423468	0.748013	0.332108	0.00953045	-0.315612	0.0140325	0.270465	0.0366116	0.0649202	0.622145	-0.203202	0.119428	0.150626	0.25065	0.259705	0.0450835	-0.00449186	0.972828	-0.0578567	0.660592	-0.0325614	0.804925	0.124231	0.344293
Plac9a_loc2	black	0.0564646	0.668276	0.130672	0.319656	0.246775	0.0573267	0.147959	0.259237	-0.180439	0.167702	0.0862583	0.51226	-0.167025	0.202119	-0.00977654	0.940901	-0.109698	0.404076	0.300904	0.0194815	0.34608	0.00675703	0.0510514	0.698478	-0.0150242	0.909289	-0.0318231	0.809264
Islr2	black	0.0559598	0.671072	-0.0184552	0.888693	0.395967	0.00173795	0.30776	0.0167512	-0.266614	0.0394778	-0.242182	0.0622755	-0.686974	1.35407e-09	-0.522268	1.86847e-05	0.46301	0.000195217	0.505958	3.7235e-05	-0.161635	0.217271	0.535751	1.02805e-05	-0.660117	9.60239e-09	-0.528283	1.43581e-05
Mir181d	black	-0.0557789	0.672074	-0.128262	0.328738	0.16243	0.214989	0.272935	0.0348657	-0.266006	0.0399468	0.0902341	0.492935	-0.00747059	0.954824	-0.229788	0.0773619	0.308881	0.0163373	0.339162	0.00802651	-0.0151896	0.908295	0.114898	0.382023	-0.148471	0.257573	-0.0374059	0.776603
Nrn1	black	-0.0543908	0.679788	0.0905309	0.491508	0.404494	0.0013484	0.156558	0.232256	-0.138169	0.292432	-0.325627	0.0111219	-0.64764	2.23426e-08	-0.508549	3.34504e-05	0.269733	0.0371425	0.39543	0.00176555	-0.360227	0.00469568	0.487204	7.88809e-05	-0.650202	1.88445e-08	-0.486648	8.06021e-05
Dgat2	black	-0.0540125	0.681896	-0.124995	0.341309	-0.0609839	0.643455	0.222551	0.0874299	-0.242545	0.0618717	0.365617	0.00407028	0.299239	0.0201989	-0.0288706	0.826672	-0.252129	0.051965	0.0753118	0.567387	0.0285005	0.82886	-0.398632	0.00160658	0.181646	0.164828	0.314247	0.0144757
Map3k13	black	0.0529868	0.687623	-0.310739	0.0156709	0.218895	0.0928922	0.407906	0.00121594	-0.37112	0.00350885	-0.0254797	0.846768	-0.406069	0.00128574	-0.57392	1.63517e-06	0.895409	4.82197e-22	0.465916	0.000175706	-0.395155	0.00177986	0.501271	4.51049e-05	-0.497468	5.25887e-05	-0.189027	0.148044
Adcy8	black	0.0518917	0.693757	-0.0758565	0.56458	0.257946	0.0466104	0.259174	0.0455397	-0.227054	0.0810515	-0.16227	0.215446	-0.137945	0.293225	-0.359087	0.0048384	0.526755	1.53586e-05	0.388458	0.00216137	-0.102045	0.437843	0.641214	3.40059e-08	-0.496878	5.38489e-05	-0.443207	0.000390441
Srrm2	black	0.0514737	0.696104	-0.359665	0.00476564	0.080622	0.540302	0.391328	0.00198972	-0.36474	0.00416675	0.144329	0.271235	-0.246011	0.0581265	-0.319363	0.0128736	0.878002	3.26712e-20	0.439772	0.000438479	-0.0839123	0.523842	0.246114	0.0580184	-0.187441	0.151539	-0.0559359	0.671204
Iqsec1	black	-0.051225	0.697501	-0.412036	0.0010713	-0.0191051	0.884799	0.517838	2.26119e-05	-0.526532	1.55102e-05	0.641539	3.32978e-08	0.00300177	0.98184	-0.232458	0.0738884	0.471622	0.000142493	0.390622	0.00203078	-0.104799	0.425514	-0.370505	0.00356794	0.314221	0.0144843	0.674131	3.54365e-09
Hist2h2ab	black	0.0510471	0.698501	0.0616901	0.63961	0.333393	0.00923954	0.225351	0.0834192	-0.207085	0.112379	-0.131147	0.317887	-0.265049	0.0406937	-0.352908	0.00568004	0.246662	0.0574443	0.406531	0.00126783	-0.133735	0.308345	0.326762	0.0108275	-0.469258	0.000155485	-0.383809	0.00246754
Fbxl18	black	-0.0502362	0.703067	-0.362328	0.00444247	0.167231	0.201557	0.480069	0.000103775	-0.466663	0.000170986	0.218752	0.0931116	-0.257148	0.0473173	-0.466928	0.000169345	0.862915	7.73184e-19	0.504808	3.90384e-05	-0.272114	0.0354385	0.17536	0.180189	-0.230452	0.0764854	0.0913288	0.487682
4933433G19Rik	black	-0.0501353	0.703636	-0.117666	0.370584	0.103406	0.431724	0.296517	0.02142	-0.282831	0.0285506	0.285226	0.0271756	0.118506	0.367154	-0.208468	0.109946	0.0300594	0.819652	0.235039	0.0706493	-0.136475	0.298448	-0.106296	0.418896	0.00527146	0.968114	0.250909	0.053149
Pou2f2	black	-0.0483073	0.71397	-0.162839	0.213821	0.236197	0.0692336	0.307064	0.0170124	-0.259305	0.0454272	-0.00306241	0.981473	-0.296047	0.0216374	-0.536545	9.91686e-06	0.450332	0.000305737	0.352113	0.00579711	-0.480731	0.000101194	0.0146707	0.911415	-0.410828	0.00111191	-0.0568504	0.666143
Tacc2	black	0.0482813	0.714117	-0.00471284	0.971491	0.462003	0.00020243	0.33687	0.00849084	-0.304745	0.0179085	-0.201574	0.122482	-0.364572	0.00418543	-0.493853	6.075e-05	0.625218	9.28343e-08	0.585345	9.00526e-07	-0.127823	0.330411	0.77914	2.27868e-13	-0.649387	1.9897e-08	-0.503955	4.04292e-05
Bcorl1	black	0.0472052	0.720225	-0.374343	0.00321289	0.299596	0.0200433	0.687818	1.26893e-09	-0.677024	2.86509e-09	0.302882	0.0186573	-0.307154	0.0169785	-0.611755	2.07084e-07	0.805392	8.60428e-15	0.75829	2.27242e-12	-0.20437	0.117273	0.160856	0.219528	-0.378059	0.00289933	-0.0220738	0.86705
Ddx3y	black	0.0453926	0.730553	-0.0983092	0.454886	0.172903	0.186466	0.396832	0.00169427	-0.386525	0.0022843	0.230132	0.0769069	-0.0512799	0.697192	-0.327282	0.010695	0.0948515	0.470978	0.389015	0.00212703	-0.0980619	0.456027	-0.0124038	0.92506	-0.217827	0.0945383	-0.0288959	0.826522
1600020E01Rik	black	-0.0439625	0.738734	0.15427	0.239239	0.423821	0.000739745	0.196463	0.132455	-0.211982	0.10395	-0.123261	0.348104	-0.385488	0.00235273	-0.264455	0.0411636	0.112973	0.3901	0.49133	6.71212e-05	0.0603998	0.646642	0.284064	0.027836	-0.357354	0.00506258	-0.317253	0.0135149
Fah	black	0.0425244	0.746991	0.0776255	0.555508	0.215616	0.0980172	0.129032	0.32582	-0.12397	0.345315	-0.0537555	0.683329	-0.208391	0.110081	0.000760518	0.995399	0.203837	0.118253	0.309519	0.0161059	0.385376	0.00236024	0.419721	0.00084273	-0.132199	0.313987	-0.281947	0.029073
Tatdn3	black	-0.0422839	0.748375	-0.144158	0.27181	0.095628	0.467338	0.291122	0.0240263	-0.275244	0.0332972	0.212195	0.103595	0.0317428	0.809736	-0.23817	0.0668743	0.171212	0.190879	0.266471	0.0395874	-0.176212	0.17805	-0.0169203	0.897899	-0.118347	0.367801	0.0472668	0.719875
Mir568	black	0.0412698	0.754217	-0.118986	0.365204	0.177161	0.175686	0.272121	0.0354334	-0.246955	0.0571398	0.1683	0.198646	-0.214212	0.100276	-0.270542	0.0365558	0.325595	0.0111303	0.31392	0.0145839	-0.193553	0.138402	0.0501929	0.703311	-0.0794964	0.54599	0.16108	0.218875
Mir1901	black	0.0404397	0.75901	-0.119583	0.362784	0.114651	0.383056	0.312809	0.0149558	-0.306413	0.0172599	0.2752	0.0333267	0.0647507	0.623057	-0.266233	0.0397711	0.0602127	0.647664	0.277214	0.0320059	-0.299547	0.0200646	-0.165905	0.205203	-0.119346	0.363742	0.148016	0.259052
Trerf1	black	-0.0401294	0.760804	-0.26865	0.0379398	0.280869	0.02972	0.51562	2.4854e-05	-0.477865	0.000112815	0.224874	0.0840908	-0.227834	0.0799846	-0.475896	0.000121499	0.779136	2.27952e-13	0.606445	2.81279e-07	-0.219688	0.0916858	0.184097	0.159107	-0.270455	0.0366185	0.0331395	0.801531
St6galnac4	black	-0.0393557	0.765283	-0.138399	0.291623	-0.144688	0.270032	0.203638	0.11862	-0.213332	0.101713	0.453617	0.000272646	0.45589	0.000251693	0.194842	0.135743	-0.199041	0.127351	0.0186841	0.887322	0.320738	0.01247	-0.435128	0.000511943	0.386755	0.00226932	0.405606	0.00130388
Ndst3	black	0.0386756	0.769226	-0.00771343	0.953357	0.300082	0.0198327	0.175768	0.179162	-0.13936	0.288251	-0.236703	0.0686225	-0.451693	0.000291601	-0.399592	0.00156146	0.456042	0.000250349	0.317641	0.0133949	-0.239337	0.0655095	0.655779	1.29364e-08	-0.550235	5.25483e-06	-0.385739	0.00233602
Epb4.1l4a	black	0.0381714	0.772153	-0.317897	0.0133162	-0.0407473	0.757233	0.332325	0.00948076	-0.352297	0.00576978	0.336862	0.0084925	0.0221405	0.866652	-0.331759	0.0096108	0.31527	0.0141424	0.183421	0.160672	-0.36142	0.00455041	-0.0753643	0.567116	0.0192216	0.884102	0.418925	0.000864156
Ubr4	black	-0.0378147	0.774226	-0.386273	0.00230077	0.175761	0.179181	0.578395	1.29794e-06	-0.57092	1.90533e-06	0.409059	0.00117388	-0.151142	0.249014	-0.438431	0.000458636	0.788163	7.78554e-14	0.60474	3.09984e-07	-0.198444	0.128519	-0.0105807	0.93605	-0.0891866	0.49799	0.266469	0.0395889
Mir1897	black	0.0374244	0.776495	-0.187123	0.152246	-0.0246044	0.851971	0.313791	0.0146266	-0.298523	0.020514	0.461192	0.000208415	0.40379	0.00137731	-0.104311	0.427686	-2.95933e-05	0.999821	0.183038	0.161561	-0.0869368	0.508936	-0.462599	0.000198135	0.194438	0.136573	0.387103	0.0022469
Asic4	black	-0.036586	0.781377	-0.0454707	0.730106	0.480549	0.000101897	0.388334	0.00216907	-0.384599	0.00241291	-0.160917	0.219349	-0.447091	0.000341946	-0.609155	2.40755e-07	0.512181	2.87409e-05	0.576264	1.44944e-06	-0.313102	0.014857	0.61403	1.81296e-07	-0.692157	9.05569e-10	-0.357125	0.00509282
Fam195a	black	-0.0362493	0.78334	0.0162244	0.902077	0.288635	0.0253151	0.313807	0.0146212	-0.323015	0.0118256	0.24518	0.0590081	-0.105532	0.422266	-0.18537	0.156193	0.0609767	0.643494	0.420239	0.00082904	0.0766164	0.560674	-0.0698337	0.595974	0.00337526	0.979581	0.200801	0.123953
Snord99	black	-0.0360883	0.784279	-0.0805322	0.540754	0.18639	0.153889	0.290919	0.0241295	-0.308253	0.0165682	0.155602	0.235157	-0.0687247	0.601839	-0.305209	0.017726	0.128957	0.326103	0.336086	0.00865471	-0.18818	0.149903	0.00656972	0.960267	-0.19021	0.145477	0.00582031	0.964796
Rpp25	black	-0.0356719	0.786709	0.0296353	0.822155	0.412068	0.00107025	0.246237	0.0578893	-0.249572	0.054472	-0.222985	0.0867982	-0.260572	0.0443458	-0.437324	0.000475908	0.389331	0.00210779	0.426571	0.000677184	-0.207617	0.111437	0.656928	1.19606e-08	-0.616716	1.54752e-07	-0.395752	0.00174894
Gata3	black	-0.0352894	0.788943	-0.155717	0.234806	0.306825	0.0171029	0.405557	0.00130581	-0.429174	0.000622419	0.107732	0.412601	-0.122778	0.350011	-0.468746	0.000158436	0.436859	0.000483335	0.458859	0.000226546	-0.288202	0.0255452	0.377901	0.00291207	-0.365026	0.00413506	0.0258416	0.844618
Lmcd1	black	-0.0347072	0.792347	-0.161051	0.218961	0.0865224	0.510965	0.265605	0.0402583	-0.273733	0.0343166	0.256227	0.0481431	0.00254078	0.984628	-0.162945	0.21352	0.289527	0.0248463	0.269811	0.0370858	-0.00372158	0.977486	0.0383103	0.771346	0.111224	0.397529	0.334698	0.00895201
Mmp28	black	0.0337276	0.798082	-0.209115	0.108823	0.0345949	0.793004	0.321633	0.0122131	-0.330074	0.0100071	0.340918	0.00768607	-0.024814	0.850724	0.052932	0.687929	0.38007	0.00274118	0.343095	0.00728149	0.475313	0.000124183	-0.103815	0.429897	0.234586	0.0712103	0.226282	0.0821181
Slc25a33	black	-0.033686	0.798326	-0.185739	0.155358	0.0798973	0.543961	0.359239	0.00481919	-0.359383	0.00480101	0.413094	0.00103683	0.0539304	0.682354	-0.398587	0.00160872	-0.0255501	0.846349	0.23958	0.0652276	-0.502663	4.26199e-05	-0.320902	0.0124224	0.0435485	0.741108	0.532923	1.16778e-05
Pim2	black	-0.03358	0.798948	0.142092	0.278813	0.570201	1.97601e-06	0.320517	0.012534	-0.282562	0.0287086	-0.171684	0.189639	-0.450174	0.000307423	-0.517164	2.32732e-05	0.333462	0.00922422	0.612458	1.98773e-07	-0.165866	0.205313	0.621897	1.1355e-07	-0.612586	1.97288e-07	-0.41094	0.00110809
Kcp	black	-0.0330037	0.802328	-0.102183	0.437222	0.192514	0.140573	0.416496	0.000932648	-0.415822	0.000952499	0.427425	0.00065875	-0.0685514	0.602757	0.00563192	0.965935	0.255802	0.0485291	0.514619	2.59324e-05	0.480292	0.000102902	-0.110333	0.401342	0.2178	0.0945805	0.258674	0.0459731
Plac9a_loc3	black	0.0322819	0.806566	0.0587096	0.6559	0.321029	0.0123859	0.291915	0.0236271	-0.295152	0.0220559	0.0824003	0.531375	-0.359306	0.00481065	-0.221225	0.0893805	0.069062	0.600052	0.440914	0.000421943	0.201228	0.123139	0.0714883	0.587273	-0.17284	0.186629	-0.08303	0.528231
Them6	black	-0.0315155	0.811073	-0.00821698	0.950316	0.183471	0.160554	0.293826	0.0226886	-0.267761	0.0386054	0.252916	0.0512126	0.214468	0.099862	-0.306899	0.017075	-0.066176	0.615411	0.262388	0.0428335	-0.284733	0.0274544	-0.162599	0.214504	-0.104063	0.42879	0.189957	0.146025
Thsd7a	black	-0.0306747	0.816024	-0.203596	0.118698	0.154626	0.238143	0.194763	0.135906	-0.168044	0.199342	-0.171514	0.190086	-0.164931	0.207915	-0.509143	3.26346e-05	0.61275	1.95406e-07	0.206372	0.113649	-0.538979	8.87633e-06	0.48384	8.98386e-05	-0.505389	3.81182e-05	-0.156038	0.233831
Rpp21	black	0.0283852	0.829542	0.10751	0.41357	0.282751	0.0285978	0.228417	0.079195	-0.262956	0.0423691	0.0995326	0.449266	-0.0397117	0.763221	-0.125363	0.339881	-0.140708	0.283568	0.361899	0.00449317	0.191346	0.143044	-0.0391796	0.766303	-0.135557	0.301741	-0.0649071	0.622216
Atxn2l	black	-0.0282769	0.830183	-0.301422	0.0192625	0.342137	0.00745717	0.651392	1.74032e-08	-0.623404	1.03659e-07	0.297728	0.0208692	-0.273276	0.0346306	-0.576675	1.41901e-06	0.771306	5.56191e-13	0.777048	2.90184e-13	-0.211707	0.104409	0.159569	0.223287	-0.342014	0.00747998	-0.0129499	0.921771
Tenm4	black	-0.0279659	0.832023	-0.278552	0.0311525	-0.122013	0.353042	0.226739	0.0814854	-0.259307	0.0454253	0.473935	0.000130748	-0.103629	0.430726	0.0378789	0.773852	0.296653	0.0213575	0.149649	0.253774	0.0912241	0.488183	-0.414038	0.00100692	0.482617	9.41579e-05	0.623928	1.00417e-07
Kmt2a	black	-0.0261958	0.842515	-0.300032	0.0198543	0.18139	0.165436	0.37906	0.00281964	-0.358961	0.00485432	0.124507	0.343213	-0.32119	0.0123396	-0.39751	0.00166078	0.872805	1.01643e-19	0.479251	0.000107051	-0.233355	0.0727498	0.240455	0.0642227	-0.213853	0.100861	0.0254086	0.84719
Uty	black	0.0255375	0.846424	-0.0861952	0.51257	0.185988	0.154795	0.385995	0.00231904	-0.377649	0.0029325	0.222523	0.0874709	-0.0675985	0.607819	-0.317993	0.013287	0.106644	0.417364	0.396977	0.00168706	-0.0929905	0.479764	-0.00113827	0.993113	-0.208985	0.109048	-0.0239672	0.855763
Huwe1	black	-0.0253743	0.847394	-0.320971	0.0124027	-0.0655755	0.618627	0.168048	0.199331	-0.148932	0.25608	0.0912977	0.487831	-0.107381	0.414134	-0.130113	0.32175	0.76956	6.7535e-13	0.163908	0.210787	-0.110193	0.401946	0.0927032	0.481128	-0.000159309	0.999036	0.0808158	0.539326
Zfhx2os	black	0.0247675	0.851001	-0.394665	0.00180557	0.255441	0.0488582	0.591379	6.51107e-07	-0.568529	2.14991e-06	0.207036	0.112465	-0.350099	0.00610333	-0.656129	1.2631e-08	0.892067	1.14487e-21	0.631083	6.46662e-08	-0.407389	0.0012352	0.223991	0.0853475	-0.414848	0.000981868	0.0180279	0.891255
Kat6b	black	0.0239359	0.855949	-0.287147	0.0261136	0.146387	0.264388	0.352776	0.00569929	-0.358362	0.00493109	0.0273548	0.835642	-0.342253	0.00743582	-0.319052	0.0129664	0.79562	3.07961e-14	0.452971	0.000278878	-0.0226169	0.86381	0.395206	0.0017772	-0.308271	0.0165615	-0.225667	0.0829753
Col8a1	black	0.023802	0.856747	-0.209293	0.108514	-0.0750948	0.568507	0.280244	0.0301011	-0.299783	0.0199619	0.405811	0.00129579	0.390471	0.00203965	-0.0202154	0.878154	0.100338	0.445587	0.167909	0.199707	0.00781856	0.952722	-0.262164	0.0430177	0.208944	0.109119	0.29566	0.0218172
Adam19	black	0.0220304	0.86731	-0.311682	0.0153414	-0.140722	0.283518	0.354381	0.00546847	-0.379229	0.00280637	0.544701	6.81595e-06	0.5001	4.72983e-05	0.0786014	0.550534	0.209277	0.108543	0.189722	0.146533	0.267886	0.0385111	-0.373039	0.00332983	0.332683	0.00939932	0.431777	0.000571709
Ptch2	black	-0.0217528	0.868966	-0.189116	0.14785	-0.0472217	0.720131	0.33148	0.00967553	-0.339007	0.0080573	0.528705	1.40925e-05	0.01477	0.910817	-0.120417	0.359422	-0.184151	0.158983	0.183592	0.160273	-0.0950225	0.470175	-0.732317	2.94299e-11	0.287848	0.0257347	0.537194	9.62892e-06
Abhd14a	black	-0.0212714	0.871842	0.0538658	0.682714	0.149937	0.252851	0.255123	0.0491496	-0.246436	0.0576805	0.341548	0.0075671	0.161189	0.21856	0.0121706	0.926465	-0.148403	0.257791	0.308844	0.0163507	0.257516	0.0469905	-0.164816	0.208237	0.179297	0.170452	0.187255	0.151952
Pmfbp1	black	0.0198088	0.880587	-0.382577	0.00255486	-0.18073	0.167006	0.299846	0.0199349	-0.287787	0.0257677	0.34204	0.0074751	0.327052	0.0107535	-0.304054	0.0181834	0.202772	0.120229	0.0137618	0.916883	-0.458676	0.000228025	-0.271575	0.035818	0.0458987	0.727664	0.425881	0.000692417
Klhdc8b	black	-0.0193116	0.883563	0.0988731	0.452291	0.349598	0.00618174	0.267972	0.0384463	-0.261523	0.043548	0.161075	0.218892	-0.422729	0.000765999	-0.0923931	0.482603	0.123856	0.345762	0.508539	3.34645e-05	0.311931	0.0152556	-0.0601199	0.648172	0.0339779	0.796616	0.0200027	0.879427
Rnls	black	-0.0191897	0.884293	-0.0373923	0.776682	0.184848	0.157384	0.257419	0.0470764	-0.262505	0.0427377	0.290307	0.0244425	-0.12789	0.330155	-0.113905	0.386177	0.0392752	0.765749	0.319019	0.0129762	0.0430848	0.74377	-0.197355	0.130673	0.134506	0.30554	0.307801	0.0167357
Ddx26b	black	0.0184003	0.889022	0.0241946	0.85441	0.262673	0.0425997	0.0956058	0.467442	-0.0764415	0.561572	-0.219969	0.0912602	-0.37974	0.00276662	-0.1094	0.405363	0.531675	1.23489e-05	0.356868	0.00512703	0.210633	0.106221	0.590375	6.87498e-07	-0.286675	0.0263713	-0.403532	0.00138804
Fam19a4	black	-0.0174575	0.894675	0.0189274	0.885864	0.257305	0.0471773	0.0786436	0.550319	-0.0735043	0.576748	-0.189099	0.147887	-0.10795	0.411653	-0.331527	0.00966448	0.353744	0.0055591	0.211503	0.104751	-0.339479	0.00796411	0.451664	0.000291898	-0.354032	0.0055179	-0.141395	0.2812
Ehbp1l1	black	0.0173782	0.895151	0.00654417	0.960421	0.292633	0.0232708	0.347668	0.00649184	-0.313938	0.0145778	0.200402	0.124716	-0.274198	0.0340004	-0.136669	0.297757	0.163103	0.213069	0.504847	3.89773e-05	0.277275	0.0319661	-0.129435	0.3243	-0.0563027	0.669173	-0.0186288	0.887653
4930412O13Rik	black	-0.0156367	0.905608	-0.180838	0.166748	0.349206	0.00624355	0.448229	0.000328811	-0.471726	0.000141944	0.0829838	0.528461	-0.227518	0.0804157	-0.493545	6.14986e-05	0.56245	2.91052e-06	0.557444	3.7184e-06	-0.231098	0.0756414	0.442062	0.000405893	-0.424159	0.000731786	-0.0702881	0.593579
Sim2	black	-0.0152143	0.908147	0.0276321	0.833999	0.00912334	0.944843	0.0375997	0.775476	-0.0335161	0.799322	0.0971284	0.460347	-0.299167	0.0202304	0.00793139	0.95204	-0.199842	0.125796	0.0388968	0.767943	0.0624346	0.635567	-0.404709	0.00133968	0.126501	0.335481	0.130309	0.321016
Mir374	black	-0.0146482	0.91155	-0.0448359	0.733734	0.142089	0.27882	0.259975	0.0448529	-0.252189	0.0519076	0.196051	0.133287	-0.0527927	0.688709	-0.157293	0.230045	0.0732183	0.578236	0.292411	0.0233802	0.0681589	0.60484	-0.0625358	0.635018	0.00174867	0.98942	0.113552	0.387663
Fuom	black	0.014048	0.915161	-0.0174658	0.894625	0.123143	0.348567	0.281175	0.0295351	-0.308344	0.0165346	0.398766	0.00160021	0.0950264	0.470157	-0.101386	0.440826	-0.226985	0.0811459	0.249645	0.0543996	-0.0211277	0.8727	-0.461224	0.000208173	0.166436	0.203738	0.403444	0.00139173
Tert	black	-0.0131263	0.920709	-0.256306	0.048072	-0.0301269	0.819254	0.227354	0.0806399	-0.208782	0.109401	0.0763589	0.561996	-0.0771905	0.557732	-0.102874	0.434113	0.510503	3.08351e-05	0.229207	0.0781335	0.0643346	0.625297	0.026615	0.840028	-0.0977163	0.457624	-0.129326	0.32471
Fryl	black	-0.0122186	0.926176	-0.410829	0.00111187	0.0954936	0.467967	0.494345	5.95754e-05	-0.505852	3.73986e-05	0.364127	0.00423539	-0.109728	0.403945	-0.40916	0.00117025	0.783898	1.30161e-13	0.49288	6.31385e-05	-0.27301	0.0348142	0.00152068	0.9908	-0.080139	0.542739	0.263518	0.0419138
Tifa	black	0.0108097	0.934669	0.0738575	0.574913	0.0827942	0.529407	0.091145	0.488562	-0.099879	0.447681	0.171944	0.18896	-0.109885	0.403271	0.0798822	0.544037	-0.223406	0.0861885	0.149262	0.255017	0.267377	0.0388953	-0.366721	0.00395164	0.156441	0.23261	0.118968	0.365276
Map1a	black	-0.00899035	0.945646	-0.196528	0.132325	0.161313	0.218201	0.254424	0.0497952	-0.20184	0.121978	-0.0339718	0.796651	-0.339065	0.00804584	-0.351757	0.00585015	0.761199	1.67202e-12	0.344217	0.00708041	-0.183293	0.160967	0.385598	0.00234539	-0.287529	0.0259067	-0.150192	0.252033
Wnt8b	black	-0.00838313	0.949312	0.028577	0.828408	-0.0716985	0.586171	-0.00876162	0.947027	-0.00893358	0.945989	0.17109	0.191199	-0.181241	0.16579	0.147418	0.261	-0.27515	0.0333596	-0.0152794	0.907755	0.173545	0.184813	-0.495991	5.57935e-05	0.282247	0.0288947	0.186814	0.152938
Kif13b	black	-0.00831484	0.949725	-0.36352	0.0043043	-0.134847	0.304303	0.211219	0.105229	-0.212215	0.10356	0.312306	0.0151269	-0.0529798	0.687662	-0.061889	0.638529	0.570094	1.9867e-06	0.122832	0.349795	-0.0534339	0.685125	-0.14841	0.25777	0.224759	0.0842535	0.384116	0.00244619
Rbfa	black	0.00816307	0.950641	0.08251	0.530826	0.182346	0.163181	0.297556	0.0209469	-0.305095	0.0177709	0.463729	0.000190214	0.129633	0.323553	0.0456137	0.72929	-0.303061	0.0185842	0.336807	0.00850384	0.298818	0.0203837	-0.421257	0.000802712	0.291846	0.0236617	0.377419	0.00295129
Eif2s3y	black	-0.00716048	0.956697	-0.0484966	0.712897	0.237299	0.0679084	0.398153	0.00162948	-0.388683	0.00214746	0.223327	0.0863033	-0.0825075	0.530838	-0.333211	0.00928022	0.0732063	0.578299	0.437863	0.000467423	-0.0898419	0.494824	-0.0125491	0.924185	-0.22283	0.0870232	-0.0248594	0.850454
Igsf21	black	0.00714271	0.956805	0.125265	0.340261	0.539448	8.68747e-06	0.292856	0.0231608	-0.262879	0.0424316	-0.281262	0.029483	-0.555801	4.02631e-06	-0.465607	0.000177695	0.388205	0.0021771	0.609341	2.38186e-07	-0.0298906	0.820648	0.637525	4.30877e-08	-0.697591	5.88618e-10	-0.631647	6.24284e-08
Ebi3	black	0.00670621	0.959442	0.0404428	0.758993	0.230707	0.0761509	0.292788	0.0231942	-0.303532	0.0183929	0.181534	0.165093	-0.0131445	0.920599	-0.188411	0.149395	-0.0728708	0.580046	0.350222	0.00608422	0.0450213	0.732674	-0.100917	0.442954	-0.10691	0.416199	0.0363483	0.782762
Tmem254b_loc3	black	0.00589359	0.964353	-0.0247207	0.851279	0.159087	0.224706	0.323874	0.0115901	-0.328881	0.0102962	0.420653	0.000818248	0.0584732	0.657199	-0.187516	0.151372	-0.123603	0.346757	0.314188	0.0144952	-0.115782	0.378346	-0.366417	0.00398401	0.131011	0.318392	0.345924	0.0067836
Cplx2	black	0.00582486	0.964769	-0.113461	0.388043	0.356499	0.00517648	0.34781	0.00646858	-0.348981	0.00627929	0.0173368	0.895399	-0.585956	8.71707e-07	-0.421031	0.000808501	0.608123	2.55487e-07	0.520156	2.04703e-05	-0.11487	0.382142	0.435012	0.000513904	-0.298196	0.0206595	-0.00786354	0.95245
D930015M05Rik	black	0.00575871	0.965168	-0.341039	0.00766314	-0.158217	0.227283	0.238176	0.0668676	-0.235073	0.0706081	0.24794	0.0561234	0.218889	0.0929021	-0.157941	0.228105	0.275606	0.0330565	0.0584283	0.657446	-0.25362	0.0505466	-0.0759207	0.564249	0.0114226	0.930973	0.20551	0.115198
Tmem254c_loc1	black	0.00402436	0.975655	-0.0184698	0.888606	0.170131	0.193737	0.321772	0.0121735	-0.326161	0.0109827	0.407877	0.00121698	0.0438182	0.739562	-0.196704	0.131972	-0.116601	0.374959	0.319003	0.012981	-0.128457	0.327999	-0.351965	0.00581919	0.113941	0.386028	0.332494	0.0094422
Tmem254a_loc1	black	0.00340494	0.979401	-0.0251603	0.848666	0.172243	0.18818	0.332891	0.00935224	-0.33842	0.00817444	0.409167	0.00116999	0.0472548	0.719943	-0.20642	0.113562	-0.108483	0.409333	0.330907	0.00980954	-0.124096	0.344823	-0.35002	0.00611555	0.104967	0.424767	0.321688	0.0121975
Hist2h3c1	black	0.00153355	0.990722	0.0849496	0.518705	0.472844	0.000136174	0.28848	0.0253973	-0.26062	0.0443053	-0.153651	0.241151	-0.45818	0.000232086	-0.424205	0.000730708	0.31635	0.0137976	0.544035	7.03043e-06	-0.0363372	0.782827	0.404344	0.00135451	-0.502406	4.30702e-05	-0.352163	0.00578969
Kdm5d	black	-0.000729576	0.995586	-0.0622195	0.636734	0.226569	0.081719	0.39219	0.00194059	-0.383471	0.00249123	0.215924	0.0975255	-0.087277	0.507273	-0.330404	0.00992837	0.108114	0.410935	0.430608	0.00059401	-0.0936716	0.476538	0.000106124	0.999358	-0.221655	0.0887437	-0.0278572	0.832667
Phlda3	black	-0.000214867	0.9987	0.104058	0.428813	0.194149	0.137169	0.269613	0.0372304	-0.2614	0.0436511	0.366942	0.00392834	0.0556503	0.672788	0.0447171	0.734413	-0.140664	0.28372	0.343402	0.00722599	0.378605	0.0028556	-0.159997	0.222031	0.244043	0.0602307	0.245342	0.0588356
Apba3	brown	-0.726826	4.87126e-11	0.735345	2.21732e-11	0.617293	1.49554e-07	-0.407695	0.00122378	0.408043	0.00121085	-0.364262	0.00422018	-0.336735	0.00851876	0.361955	0.00448659	-0.188598	0.148985	0.172802	0.186729	0.349528	0.00619275	0.244125	0.0601411	0.114517	0.383612	-0.0577344	0.661265
1600016N20Rik	brown	-0.717699	1.09634e-10	0.633874	5.42988e-08	0.608555	2.49222e-07	-0.399505	0.00156553	0.396681	0.00170182	-0.493829	6.08084e-05	-0.585764	8.80659e-07	0.181436	0.165326	-0.0313129	0.812265	0.202632	0.12049	0.0832495	0.527138	0.315899	0.0139408	-0.109542	0.404747	-0.232594	0.0737144
Dhx38	brown	-0.711243	1.9099e-10	0.796111	2.89308e-14	0.692021	9.15266e-10	-0.557217	3.7596e-06	0.574525	1.58519e-06	-0.73535	2.21616e-11	-0.65719	1.17478e-08	0.239869	0.0648951	0.000576112	0.996514	0.137515	0.294745	0.169898	0.194355	0.51277	2.80374e-05	-0.225616	0.0830468	-0.451632	0.000292229
Stard3	brown	-0.701473	4.30144e-10	0.748797	6.0066e-12	0.683727	1.73483e-09	-0.454012	0.000268888	0.453435	0.000274387	-0.555021	4.1806e-06	-0.46382	0.000189593	0.218093	0.0941266	-0.121477	0.355179	0.164789	0.208311	0.136582	0.298064	0.450577	0.000303147	-0.129608	0.323646	-0.231348	0.0753168
Zfp691	brown	-0.70126	4.37665e-10	0.691019	9.89934e-10	0.635412	4.92775e-08	-0.479418	0.000106374	0.495102	5.78083e-05	-0.63858	4.02794e-08	-0.626929	8.36005e-08	0.162637	0.214397	0.00107033	0.993524	0.128473	0.327938	0.0308616	0.814923	0.485686	8.36624e-05	-0.224227	0.0850107	-0.340769	0.00771445
Cnot3	brown	-0.688479	1.2058e-09	0.800593	1.6237e-14	0.747177	7.06025e-12	-0.473616	0.000132313	0.489404	7.2393e-05	-0.664636	7.00292e-09	-0.666956	5.94269e-09	0.223513	0.0860339	0.0337316	0.798059	0.263956	0.0415617	0.26145	0.0436089	0.558327	3.56228e-06	-0.200704	0.124138	-0.450558	0.000303349
Zfp219	brown	-0.682694	1.87594e-09	0.832925	1.54961e-16	0.736953	1.90484e-11	-0.524453	1.69896e-05	0.548829	5.61629e-06	-0.687282	1.32239e-09	-0.770126	6.34292e-13	0.184684	0.15776	-0.11821	0.36836	0.186566	0.153494	0.116987	0.373372	0.463438	0.000192224	-0.197975	0.129444	-0.388064	0.00218591
Cenpb	brown	-0.678558	2.55728e-09	0.72922	3.91628e-11	0.636175	4.69509e-08	-0.489807	7.12582e-05	0.482033	9.62884e-05	-0.556243	3.9413e-06	-0.529466	1.3625e-05	0.289272	0.0249794	-0.045031	0.732619	0.134368	0.30604	0.262484	0.0427545	0.543626	7.16537e-06	-0.0578495	0.660631	-0.241403	0.0631482
Zfp553	brown	-0.671327	4.34438e-09	0.791169	5.38108e-14	0.690511	1.02988e-09	-0.583871	9.73831e-07	0.597095	4.75927e-07	-0.845841	1.81536e-17	-0.654202	1.43998e-08	0.16183	0.216711	0.0279389	0.832183	0.105612	0.421912	0.0591842	0.653295	0.692828	8.59084e-10	-0.371847	0.00344003	-0.594215	5.5778e-07
Slc2a1	brown	-0.662855	7.93591e-09	0.711423	1.881e-10	0.333662	0.00917957	-0.596165	5.0105e-07	0.57597	1.47159e-06	-0.282834	0.0285488	-0.171398	0.190388	0.711885	1.80848e-10	-0.402841	0.00141714	-0.124191	0.344448	0.65765	1.1383e-08	-0.044314	0.736721	0.481751	9.73294e-05	0.0985433	0.453808
Ring1	brown	-0.661995	8.42713e-09	0.810875	4.07534e-15	0.775099	3.62692e-13	-0.429939	0.000607119	0.445741	0.000358143	-0.601725	3.67583e-07	-0.722539	7.15879e-11	0.153829	0.240601	-0.0912049	0.488275	0.278538	0.0311612	0.143275	0.274788	0.461611	0.0002053	-0.192106	0.141432	-0.354995	0.00538236
Fiz1	brown	-0.660765	9.18077e-09	0.813215	2.94079e-15	0.635253	4.97752e-08	-0.628893	7.40775e-08	0.647837	2.20528e-08	-0.81171	3.62928e-15	-0.656959	1.19351e-08	0.264857	0.0408456	-0.114991	0.381634	0.041384	0.753559	0.156799	0.231531	0.617999	1.43405e-07	-0.247248	0.0568358	-0.530704	1.28955e-05
1810055G02Rik	brown	-0.649463	1.97962e-08	0.597131	4.75002e-07	0.382512	0.00255961	-0.463537	0.000191537	0.443121	0.000391589	-0.311474	0.0154135	-0.139537	0.287634	0.387978	0.00219132	-0.289629	0.0247932	-0.0454706	0.730107	0.135986	0.3002	0.0800339	0.54327	0.148941	0.256051	-0.0130459	0.921193
Ddr1	brown	-0.643942	2.84849e-08	0.726783	4.89003e-11	0.669586	4.92495e-09	-0.516262	2.4185e-05	0.529729	1.34673e-05	-0.656214	1.25583e-08	-0.663045	7.83085e-09	0.160874	0.219473	0.0446088	0.735033	0.135397	0.302318	0.0445766	0.735218	0.544171	6.9862e-06	-0.169467	0.195506	-0.291764	0.023703
Scamp4	brown	-0.641045	3.4379e-08	0.689966	1.07451e-09	0.419822	0.000840042	-0.46825	0.000161348	0.45221	0.000286391	-0.24209	0.062378	-0.11005	0.40256	0.485212	8.5211e-05	-0.462472	0.000199043	-0.00606681	0.963306	0.376026	0.00306732	-0.0241526	0.85466	0.333377	0.00924299	0.107712	0.412689
Crocc	brown	-0.635942	4.76497e-08	0.720675	8.44515e-11	0.605553	2.95972e-07	-0.503784	4.07135e-05	0.485741	8.34835e-05	-0.524301	1.71026e-05	-0.679344	2.41194e-09	0.327365	0.0106741	-0.0553962	0.674198	0.143366	0.274479	0.261181	0.0438335	0.340905	0.00768852	0.0100961	0.938973	-0.217621	0.0948582
Zfp362	brown	-0.629772	7.01523e-08	0.854438	3.89541e-18	0.683271	1.79575e-09	-0.600463	3.9457e-07	0.607441	2.6569e-07	-0.761316	1.65138e-12	-0.60771	2.61623e-07	0.338412	0.00817607	-0.114312	0.384471	0.108335	0.409976	0.341104	0.0076507	0.555148	4.15518e-06	-0.186788	0.152996	-0.519898	2.06992e-05
3110062M04Rik	brown	-0.629511	7.12993e-08	0.667011	5.9196e-09	0.558998	3.44761e-06	-0.401797	0.00146214	0.414206	0.00100166	-0.51343	2.72688e-05	-0.305602	0.0175728	0.21414	0.100393	-0.17174	0.189493	0.125699	0.338578	0.157547	0.229284	0.311636	0.0153574	-0.165634	0.205956	-0.34286	0.00732428
Ptk7	brown	-0.626011	8.84394e-08	0.680797	2.1638e-09	0.304694	0.0179287	-0.670474	4.62024e-09	0.645703	2.5384e-08	-0.428464	0.000636953	-0.213251	0.101846	0.754507	3.36507e-12	-0.261016	0.0439718	-0.171368	0.190467	0.702985	3.80156e-10	0.133909	0.307709	0.399741	0.00155459	-0.0541029	0.681392
Sema5b	brown	-0.623636	1.02214e-07	0.490957	6.81144e-05	0.342748	0.00734475	-0.449654	0.000313005	0.43394	0.000532445	-0.22601	0.0824963	-0.353505	0.00559343	0.289316	0.0249566	-0.0928619	0.480374	-0.0594859	0.651641	-0.0387192	0.768973	0.0248617	0.850441	0.293656	0.0227706	0.282052	0.0290106
Ptprf	brown	-0.622223	1.11335e-07	0.342521	0.00738639	0.261846	0.0432804	-0.365026	0.00413506	0.366465	0.00397887	-0.218381	0.0936822	-0.170402	0.193017	0.284354	0.0276699	0.143054	0.275535	-0.0218544	0.86836	0.0177983	0.892631	-0.0502602	0.702932	0.217924	0.0943873	0.140901	0.282903
Hyal2	brown	-0.622178	1.11642e-07	0.778437	2.47224e-13	0.654422	1.41867e-08	-0.453601	0.000272799	0.436588	0.000487718	-0.414434	0.000994599	-0.654251	1.43518e-08	0.299625	0.0200305	-0.309756	0.0160203	0.167986	0.199499	0.254688	0.049551	0.106633	0.417416	0.0858367	0.514332	-0.0380521	0.772846
Klhl35	brown	-0.620006	1.27215e-07	0.568819	2.11882e-06	0.631793	6.18616e-08	-0.35728	0.00507234	0.362484	0.00442421	-0.606534	2.79865e-07	-0.590113	6.97313e-07	-0.0994291	0.44974	0.0338978	0.797085	0.156809	0.2315	-0.265235	0.0405481	0.482653	9.40295e-05	-0.386718	0.00227171	-0.273853	0.0342351
Homer3	brown	-0.619821	1.28632e-07	0.819912	1.12632e-15	0.598926	4.29936e-07	-0.686137	1.44378e-09	0.702332	4.01046e-10	-0.877326	3.79762e-20	-0.68284	1.85532e-09	0.313629	0.0146806	-0.0932537	0.478516	-0.0266405	0.839877	0.208032	0.110708	0.617812	1.45012e-07	-0.257386	0.0471053	-0.578702	1.27741e-06
Hes6	brown	-0.618274	1.41077e-07	0.802645	1.24018e-14	0.701525	4.2832e-10	-0.546052	6.39931e-06	0.565206	2.53895e-06	-0.744864	8.87413e-12	-0.542327	7.60952e-06	0.124139	0.344653	-0.118559	0.366937	0.101644	0.439657	0.0056349	0.965917	0.588793	7.48797e-07	-0.303482	0.0184132	-0.436077	0.000496079
Mvb12a	brown	-0.617887	1.44368e-07	0.729314	3.8825e-11	0.722087	7.45262e-11	-0.329527	0.0101388	0.316243	0.0138314	-0.433777	0.000535325	-0.541521	7.89815e-06	0.158042	0.227804	-0.177145	0.175726	0.299038	0.0202867	0.184793	0.157511	0.378397	0.00287218	-0.107765	0.41246	-0.167128	0.201837
Dll3	brown	-0.616359	1.58056e-07	0.690023	1.0698e-09	0.59931	4.20822e-07	-0.50886	3.30207e-05	0.51739	2.30494e-05	-0.582834	1.02867e-06	-0.647042	2.32431e-08	0.14634	0.264541	-0.0698149	0.596074	0.055685	0.672595	-0.0367783	0.780256	0.429401	0.000617847	-0.102989	0.433596	-0.130657	0.319713
Pnkd_loc2	brown	-0.616105	1.60454e-07	0.576477	1.43362e-06	0.488013	7.64333e-05	-0.262988	0.0423427	0.277805	0.0316262	-0.211535	0.104698	-0.117453	0.371456	0.209035	0.108961	-0.27107	0.0361771	0.168778	0.197357	0.178071	0.173443	-0.0205772	0.875991	0.111419	0.396696	0.0494516	0.707495
Ddt	brown	-0.613959	1.82055e-07	0.68278	1.86372e-09	0.442626	0.00039822	-0.418119	0.000886381	0.433312	0.000543594	-0.267774	0.0385956	-0.181765	0.164548	0.309362	0.0161624	-0.537106	9.66749e-06	-0.0250347	0.849412	0.141791	0.27984	-0.0461729	0.726101	0.160314	0.221104	0.0561452	0.670045
mt-Tt	brown	-0.608071	2.56259e-07	0.593106	5.92645e-07	0.442787	0.000396047	-0.417903	0.000892411	0.417153	0.000913671	-0.456488	0.000246431	-0.365335	0.00410104	0.180177	0.16833	-0.225859	0.0827063	0.0215701	0.870057	0.0243102	0.853722	0.258916	0.0457633	-0.0711241	0.589183	-0.207228	0.112125
Ppp1r18	brown	-0.607628	2.62865e-07	0.568474	2.15594e-06	0.672654	3.94605e-09	-0.313113	0.0148531	0.331311	0.0097149	-0.688856	1.17116e-09	-0.667242	5.82315e-09	-0.0380238	0.77301	0.241431	0.0631159	0.287196	0.0260871	0.00716617	0.956663	0.704455	3.36895e-10	-0.474543	0.000127813	-0.551176	5.02532e-06
Zdhhc12	brown	-0.605982	2.88815e-07	0.533465	1.13971e-05	0.254187	0.0500157	-0.425245	0.000706713	0.415423	0.000964432	-0.0214302	0.870893	0.00820176	0.950407	0.485058	8.57192e-05	-0.451513	0.000293437	-0.12706	0.333332	0.243486	0.0608364	-0.278207	0.0313706	0.540357	8.33288e-06	0.450494	0.000304018
Xylt2	brown	-0.602417	3.53544e-07	0.449117	0.000318877	0.281296	0.0294622	-0.349932	0.00612926	0.334855	0.00891797	-0.0984722	0.454135	-0.21999	0.0912296	0.457724	0.000235876	-0.0811712	0.537537	0.0124613	0.924714	0.369766	0.00364019	0.0148413	0.910389	0.416566	0.000930618	0.252968	0.0511629
Patz1	brown	-0.599804	4.09381e-07	0.793345	4.10299e-14	0.643958	2.84553e-08	-0.631825	6.17377e-08	0.644428	2.75951e-08	-0.856296	2.75756e-18	-0.681794	2.00764e-09	0.16788	0.199787	-0.0858315	0.514358	0.0156415	0.905579	0.0214088	0.871021	0.612911	1.93574e-07	-0.338443	0.00816986	-0.549404	5.46584e-06
Mks1	brown	-0.596339	4.96263e-07	0.546898	6.15068e-06	0.39807	0.00163351	-0.380976	0.00267252	0.369931	0.00362395	-0.23485	0.0708829	-0.340552	0.00775604	0.433795	0.000534996	-0.160742	0.219858	0.0866235	0.510469	0.411627	0.00108488	-0.00221622	0.986592	0.278169	0.0313951	0.0297128	0.821697
Ppp1r13l	brown	-0.58828	7.69741e-07	0.531956	1.21948e-05	0.169745	0.194764	-0.522414	1.85666e-05	0.505804	3.7472e-05	-0.106361	0.418611	-0.0896429	0.495784	0.643705	2.89293e-08	-0.363658	0.00428856	-0.206977	0.11257	0.416476	0.000933238	-0.209081	0.108881	0.628226	7.71887e-08	0.362359	0.00443889
Ppard	brown	-0.578713	1.27667e-06	0.559192	3.41519e-06	0.339967	0.00786885	-0.456472	0.000246568	0.438448	0.000458372	-0.251687	0.0523919	-0.193151	0.139238	0.565957	2.4457e-06	-0.128306	0.328572	-0.0178926	0.892066	0.594881	5.37758e-07	0.143265	0.274823	0.380975	0.00267262	0.0842097	0.522366
Flna	brown	-0.575445	1.51192e-06	0.504534	3.94799e-05	0.268873	0.0377744	-0.478344	0.000110794	0.457616	0.000236779	-0.244683	0.0595391	-0.263353	0.0420469	0.654873	1.37595e-08	-0.00685753	0.958528	-0.0170681	0.897012	0.683915	1.71022e-09	0.0847228	0.519826	0.453444	0.000274303	0.0530938	0.687025
Nudt17	brown	-0.575201	1.53104e-06	0.43025	0.000600983	0.228526	0.0790472	-0.304451	0.0180248	0.268741	0.0378722	-0.0729882	0.579434	0.137736	0.293962	0.411051	0.0011043	-0.384405	0.00242625	-0.0670415	0.610787	0.300983	0.0194481	-0.160592	0.220293	0.309143	0.0162419	0.198783	0.127854
Samd1	brown	-0.574293	1.60416e-06	0.756668	2.69126e-12	0.668958	5.15152e-09	-0.399565	0.00156274	0.40806	0.00121022	-0.603414	3.34194e-07	-0.276048	0.0327646	0.132757	0.311929	-0.217266	0.0954117	0.194068	0.137336	0.0990605	0.45143	0.49197	6.54495e-05	-0.313825	0.0146151	-0.492915	6.30518e-05
0610031J06Rik	brown	-0.574187	1.61289e-06	0.587415	8.06304e-07	0.29208	0.0235449	-0.462589	0.000198209	0.443138	0.000391366	-0.145762	0.266455	-0.156605	0.232114	0.631867	6.15797e-08	-0.348768	0.00631341	-0.0573566	0.663348	0.605593	2.95304e-07	-0.0774848	0.556227	0.522021	1.88854e-05	0.230905	0.0758933
Zyx	brown	-0.573725	1.65152e-06	0.713336	1.59803e-10	0.374521	0.00319721	-0.605619	2.94867e-07	0.580148	1.1846e-06	-0.424181	0.000731273	-0.357354	0.00506257	0.663671	7.49461e-09	-0.328056	0.0105005	-0.0922148	0.483452	0.697052	6.14576e-10	0.155232	0.236286	0.349472	0.00620147	-0.0625671	0.634848
Hps1	brown	-0.569718	2.02489e-06	0.581392	1.10981e-06	0.530828	1.28245e-05	-0.375268	0.00313214	0.387005	0.00225317	-0.439699	0.000439552	-0.392842	0.00190418	0.256498	0.0478991	0.0527545	0.688923	0.187509	0.151389	0.226106	0.0823621	0.302506	0.0188117	-0.00967299	0.941526	-0.208385	0.110091
Suox	brown	-0.56471	2.60242e-06	0.364729	0.00416799	0.227078	0.0810182	-0.313521	0.0147165	0.269735	0.0371408	-0.0844229	0.52131	-0.199359	0.126731	0.316819	0.0136501	-0.220879	0.089896	-0.0603068	0.64715	0.181144	0.16602	-0.131555	0.31637	0.354459	0.00545748	0.351937	0.00582334
Mir3062	brown	-0.563292	2.79196e-06	0.543303	7.27345e-06	0.519998	2.06105e-05	-0.371309	0.00349081	0.375688	0.00309606	-0.482632	9.4104e-05	-0.473557	0.000132607	0.167817	0.199959	0.11146	0.39652	0.158197	0.227342	0.111015	0.39842	0.357489	0.00504476	-0.10284	0.434265	-0.242815	0.0615739
Rnf122	brown	-0.563248	2.79804e-06	0.689025	1.15594e-09	0.705787	3.01774e-10	-0.440324	0.000430404	0.464919	0.000182193	-0.789705	6.44616e-14	-0.627126	8.25971e-08	-0.0283208	0.829923	0.0974882	0.458679	0.187637	0.151104	-0.100469	0.444989	0.711714	1.83501e-10	-0.498449	5.05555e-05	-0.591842	6.34929e-07
Alkbh4	brown	-0.56202	2.97292e-06	0.582389	1.05313e-06	0.417352	0.00090799	-0.353307	0.00562202	0.349003	0.00627584	-0.244951	0.0592527	-0.144308	0.271306	0.307692	0.0167766	-0.352648	0.00571804	0.0298227	0.821049	0.24042	0.0642632	-0.0942235	0.473933	0.162256	0.215488	0.0506912	0.700504
Nphp4	brown	-0.561095	3.11132e-06	0.617981	1.43561e-07	0.645342	2.59918e-08	-0.359304	0.00481088	0.37569	0.00309584	-0.493409	6.18299e-05	-0.519612	2.09556e-05	0.0595259	0.651423	0.08998	0.494159	0.209391	0.108346	-0.076154	0.563049	0.397325	0.00166985	-0.189842	0.146273	-0.198148	0.129102
Amdhd2	brown	-0.55959	3.34938e-06	0.622978	1.06368e-07	0.555388	4.10739e-06	-0.26587	0.0400521	0.2333	0.0728195	-0.177961	0.173713	-0.317323	0.0134932	0.349874	0.00613839	-0.264996	0.0407356	0.253335	0.0508157	0.445581	0.000360108	0.033132	0.801575	0.160685	0.220024	-0.000586038	0.996454
Gadd45g	brown	-0.558543	3.52493e-06	0.782175	1.59684e-13	0.623762	1.01431e-07	-0.625132	9.33221e-08	0.650582	1.8373e-08	-0.894247	6.53472e-22	-0.619346	1.32342e-07	0.176681	0.17688	-0.0532586	0.686103	0.00481777	0.970857	0.0769924	0.558747	0.738761	1.60351e-11	-0.393494	0.00186836	-0.63819	4.12966e-08
Actn4	brown	-0.555254	4.13393e-06	0.597084	4.76225e-07	0.110935	0.398763	-0.720551	8.53763e-11	0.70605	2.95246e-10	-0.395909	0.00174089	-0.0591299	0.653593	0.854122	4.12925e-18	-0.277691	0.0316992	-0.340887	0.00769194	0.736947	1.90581e-11	0.0370677	0.778571	0.512515	2.83395e-05	-0.0298562	0.820851
Srebf1	brown	-0.554571	4.2721e-06	0.51844	2.20374e-05	0.217188	0.0955339	-0.469068	0.000156575	0.438781	0.000453294	-0.0191684	0.884421	-0.167262	0.201471	0.575617	1.49862e-06	-0.367798	0.00383889	-0.137075	0.296309	0.352537	0.00573443	-0.238406	0.0665968	0.650445	1.8541e-08	0.49542	5.70785e-05
Lrrc56	brown	-0.553872	4.41803e-06	0.608578	2.48886e-07	0.603602	3.30655e-07	-0.260915	0.0440566	0.282838	0.0285467	-0.349933	0.00612921	-0.572883	1.72419e-06	0.0987327	0.452936	-0.157215	0.230278	0.270671	0.0364634	0.124603	0.342841	0.0791163	0.547917	-0.0707812	0.590984	-0.163223	0.212728
Phf7	brown	-0.549262	5.50259e-06	0.581944	1.07808e-06	0.50388	4.05529e-05	-0.384134	0.00244496	0.41217	0.00106687	-0.555098	4.16509e-06	-0.398115	0.00163136	0.11819	0.368441	-0.0835229	0.525777	0.0919632	0.484651	0.0312667	0.812537	0.396387	0.0017166	-0.243125	0.0612319	-0.366502	0.00397492
Pet100	brown	-0.548854	5.60963e-06	0.644602	2.72829e-08	0.428666	0.000632785	-0.392323	0.00193314	0.36316	0.00434561	-0.288127	0.0255853	-0.16701	0.20216	0.267476	0.0388206	-0.547685	5.92751e-06	-0.0122416	0.926037	0.10186	0.438679	-0.0794196	0.546379	0.0592868	0.652732	-0.0358912	0.785429
Alkbh3	brown	-0.548592	5.67952e-06	0.722967	6.89153e-11	0.659563	9.9775e-09	-0.333294	0.0092617	0.343723	0.00716825	-0.388382	0.00216607	-0.452839	0.000280173	0.185943	0.154897	-0.278926	0.0309177	0.257645	0.0468757	0.18525	0.156467	0.140505	0.28427	-0.0489806	0.710158	-0.166786	0.202775
Jrkl	brown	0.548449	5.71798e-06	-0.283456	0.0281863	-0.588141	7.75511e-07	-0.213353	0.10168	0.237162	0.0680715	-0.188816	0.148506	0.25812	0.0464572	0.0832957	0.526907	-0.0882093	0.50273	-0.61286	1.94151e-07	-0.0655321	0.61886	0.0914661	0.487025	-0.0393707	0.765196	-0.206622	0.113202
Adamts7	brown	-0.541714	7.82807e-06	0.596533	4.90973e-07	0.526906	1.52574e-05	-0.397093	0.00168131	0.398612	0.00160754	-0.391017	0.0020077	-0.588349	7.66893e-07	0.37186	0.00343881	0.0866276	0.51045	0.185014	0.157005	0.482752	9.36705e-05	0.369962	0.00362087	0.133132	0.310552	-0.142991	0.27575
Yif1b	brown	-0.537471	9.50812e-06	0.659089	1.031e-08	0.487485	7.80212e-05	-0.343006	0.00729768	0.347972	0.0064421	-0.234046	0.0718819	-0.155687	0.234899	0.332775	0.00937838	-0.456919	0.000242701	0.0891761	0.498041	0.355224	0.00535057	0.0486084	0.712264	0.161966	0.216319	0.0140392	0.915214
Gpsm3	brown	-0.537365	9.55447e-06	0.542897	7.41153e-06	0.459746	0.000219491	-0.367904	0.00382795	0.376388	0.00303676	-0.384974	0.00238738	-0.30329	0.0184909	0.252505	0.0516043	-0.0690376	0.600181	0.0648824	0.622349	0.203564	0.118757	0.309761	0.0160187	0.00978087	0.940875	-0.0656541	0.618206
Ccdc9	brown	-0.536756	9.82269e-06	0.695028	7.22064e-10	0.760161	1.86639e-12	-0.273455	0.0345071	0.269517	0.0373008	-0.602608	3.49753e-07	-0.560766	3.16201e-06	-0.000890787	0.99461	-0.0343955	0.794171	0.378024	0.00290215	0.144789	0.269693	0.631234	6.40585e-08	-0.437295	0.000476379	-0.583699	9.82706e-07
Endog	brown	-0.536316	1.00207e-05	0.621509	1.16237e-07	0.432377	0.000560559	-0.330579	0.0098869	0.321739	0.012183	-0.237951	0.0671334	-0.102346	0.436486	0.271326	0.0359949	-0.456523	0.000246123	0.0571656	0.664403	0.15615	0.233492	0.0131364	0.920648	0.0596271	0.650868	-0.0673274	0.609263
H2-Ke6	brown	-0.535771	1.0271e-05	0.692755	8.64061e-10	0.643826	2.87015e-08	-0.322174	0.0120602	0.308745	0.016387	-0.370516	0.00356691	-0.741417	1.24201e-11	0.177624	0.174542	-0.245896	0.0582484	0.275521	0.0331132	0.258772	0.0458882	0.218372	0.0936962	0.00863345	0.947801	-0.143401	0.27436
Ecm1	brown	-0.534897	1.06853e-05	0.596044	5.04396e-07	0.492004	6.53619e-05	-0.305819	0.0174888	0.283914	0.0279219	-0.211771	0.104302	-0.449804	0.000311385	0.361647	0.00452324	-0.261204	0.0438149	0.164956	0.207844	0.47568	0.000122488	0.0156744	0.905381	0.23944	0.0653896	0.089341	0.497243
Pgp	brown	-0.533635	1.131e-05	0.632574	5.89148e-08	0.573635	1.65914e-06	-0.265701	0.0401835	0.2689	0.0377545	-0.274561	0.0337547	-0.121299	0.35589	0.193417	0.138685	-0.208223	0.110374	0.208342	0.110167	0.180736	0.166991	0.284842	0.0273925	-0.0246973	0.851419	-0.117724	0.370346
Hcfc1	brown	-0.529228	1.37697e-05	0.401566	0.0014723	0.28987	0.024668	-0.514996	2.55214e-05	0.527257	1.50234e-05	-0.608671	2.47557e-07	-0.432228	0.000563308	0.277528	0.0318035	0.350263	0.00607782	-0.0723767	0.582624	0.117121	0.372821	0.472384	0.000138521	-0.0917399	0.485717	-0.35741	0.00505518
Smim4	brown	-0.528294	1.43513e-05	0.615597	1.65335e-07	0.499788	4.78987e-05	-0.252514	0.0515959	0.254702	0.0495377	-0.183296	0.160962	-0.278747	0.0310296	0.247961	0.0561022	-0.432736	0.000553989	0.17837	0.172709	0.285451	0.0270494	-0.0657504	0.61769	0.113883	0.386272	0.0121553	0.926557
Prodh	brown	-0.525087	1.65253e-05	0.605422	2.98189e-07	0.525313	1.63625e-05	-0.374749	0.00317719	0.386123	0.00231065	-0.419755	0.000841818	-0.495532	5.68255e-05	0.295774	0.0217643	-0.102635	0.435188	0.175882	0.178875	0.307674	0.0167833	0.242556	0.0618601	-0.0114808	0.930622	-0.263065	0.0422804
Kremen1	brown	-0.522354	1.86146e-05	0.462909	0.000195935	0.242028	0.0624468	-0.442005	0.000406683	0.409929	0.00114303	-0.0967726	0.462	-0.0787742	0.549655	0.532264	1.20276e-05	-0.153657	0.241131	-0.0869339	0.50895	0.350166	0.00609296	-0.0220852	0.866982	0.528835	1.40117e-05	0.351418	0.00590125
Sh3bp4	brown	-0.51563	2.48439e-05	0.448266	0.000328392	0.0640871	0.626631	-0.526436	1.55756e-05	0.516415	2.40283e-05	-0.13102	0.318358	0.172817	0.186689	0.594428	5.513e-07	-0.449834	0.000311067	-0.321888	0.0121409	0.336342	0.00860102	-0.279165	0.0307679	0.519512	2.1046e-05	0.276227	0.0326471
Rnd2	brown	-0.514803	2.57303e-05	0.41978	0.000841169	0.411842	0.0010777	-0.286693	0.0263617	0.287818	0.0257508	-0.352574	0.00572894	-0.0583527	0.657862	-0.0598667	0.649556	-0.130828	0.319076	0.019528	0.882268	-0.335293	0.00882365	0.149403	0.254563	-0.193247	0.139039	-0.0224285	0.864934
Hspg2	brown	-0.514294	2.62917e-05	0.422341	0.000775517	0.245976	0.0581634	-0.363257	0.00433447	0.34454	0.00702337	-0.0967581	0.462067	-0.261901	0.0432345	0.58992	7.04656e-07	0.0281748	0.830787	0.0389444	0.767667	0.66697	5.93676e-09	0.0158788	0.904153	0.516902	2.3535e-05	0.185965	0.154846
Elovl1	brown	-0.513251	2.74749e-05	0.578176	1.31281e-06	0.0876601	0.505403	-0.633266	5.6411e-08	0.591855	6.34463e-07	-0.201424	0.122765	3.66328e-05	0.999778	0.808935	5.32388e-15	-0.546137	6.37377e-06	-0.322076	0.0120878	0.667887	5.56154e-09	-0.198773	0.127874	0.61867	1.37787e-07	0.185321	0.156306
Tmc6	brown	-0.513111	2.76377e-05	0.517207	2.32304e-05	0.115621	0.379013	-0.542402	7.5832e-06	0.538254	9.17507e-06	-0.233259	0.0728709	0.0305478	0.816772	0.718877	9.89191e-11	-0.365436	0.00409006	-0.265092	0.0406599	0.609407	2.37274e-07	-0.0884152	0.501729	0.471051	0.000145534	0.0658509	0.617151
Leng1	brown	-0.511836	2.91604e-05	0.766109	9.86289e-13	0.755715	2.97099e-12	-0.356936	0.00511791	0.347662	0.0064928	-0.496862	5.38826e-05	-0.597811	4.57412e-07	0.0961873	0.464725	-0.200406	0.12471	0.301576	0.019198	0.111511	0.396302	0.39136	0.00198786	-0.200752	0.124047	-0.283061	0.0284161
Dexi	brown	-0.510607	3.07007e-05	0.737884	1.74355e-11	0.648037	2.17623e-08	-0.442051	0.000406042	0.459223	0.000223624	-0.69684	6.2508e-10	-0.545311	6.62474e-06	0.0907259	0.490571	-0.210368	0.106671	0.143949	0.272512	0.048453	0.713145	0.536163	1.00903e-05	-0.402272	0.00144151	-0.576141	1.45868e-06
Slc25a47	brown	-0.510322	3.10683e-05	0.596646	4.87907e-07	0.62371	1.01751e-07	-0.351894	0.00582975	0.356069	0.00523458	-0.624047	9.96905e-08	-0.617538	1.47391e-07	-0.0152209	0.908106	0.0267446	0.839259	0.213547	0.101361	-0.0730646	0.579036	0.61915	1.33903e-07	-0.396623	0.00170474	-0.469143	0.00015614
Trp53i11	brown	-0.509375	3.23211e-05	0.599665	4.12572e-07	0.624135	9.91581e-08	-0.407231	0.00124116	0.443766	0.000383096	-0.750753	4.93403e-12	-0.613331	1.88878e-07	-0.120204	0.360278	0.0914209	0.487241	0.13016	0.321573	-0.274027	0.0341167	0.642115	3.20784e-08	-0.514689	2.58554e-05	-0.505207	3.84045e-05
Nxn	brown	-0.50732	3.51984e-05	0.450654	0.000302338	0.0377868	0.774387	-0.508664	3.32908e-05	0.468279	0.000161174	-0.0624848	0.635295	-0.0165652	0.900031	0.646871	2.35065e-08	-0.502836	4.23218e-05	-0.309518	0.016106	0.389583	0.00209256	-0.250495	0.0535562	0.606513	2.80194e-07	0.338822	0.00809408
Slc16a13	brown	-0.507183	3.53988e-05	0.646731	2.37242e-08	0.629977	6.92651e-08	-0.373757	0.00326493	0.387092	0.00224757	-0.607522	2.64469e-07	-0.530884	1.27926e-05	0.139136	0.289036	0.0325588	0.804939	0.204551	0.116941	0.173769	0.184238	0.670272	4.68801e-09	-0.297516	0.0209649	-0.484834	8.64637e-05
Snora31	brown	-0.50701	3.56526e-05	0.411979	0.00107317	0.323161	0.0117853	-0.288978	0.0251339	0.270024	0.0369306	-0.262949	0.0423749	-0.162488	0.214824	0.215402	0.0983588	-0.156535	0.232326	0.0581288	0.659093	0.16616	0.204501	0.0700445	0.594862	0.00440812	0.973334	-0.118911	0.365507
Cyba	brown	-0.506444	3.64964e-05	0.620592	1.2282e-07	0.166956	0.20231	-0.610206	2.26563e-07	0.590913	6.67773e-07	-0.265172	0.0405974	-0.0746666	0.570721	0.746254	7.73707e-12	-0.490401	6.96176e-05	-0.263155	0.0422073	0.682417	1.91545e-09	-0.0344059	0.794109	0.527135	1.51038e-05	0.100639	0.444214
Tpst2	brown	-0.505956	3.72378e-05	0.683811	1.72381e-09	0.402208	0.00144429	-0.497438	5.26524e-05	0.491167	6.75528e-05	-0.355627	0.00529498	-0.166085	0.204707	0.493619	6.13178e-05	-0.37182	0.00344255	-0.0387109	0.769021	0.442219	0.000403745	0.0533268	0.685723	0.214771	0.0993715	-0.0926488	0.481386
Oxld1	brown	-0.502955	4.21156e-05	0.564003	2.69536e-06	0.429698	0.000611897	-0.282979	0.0284643	0.301963	0.0190362	-0.222381	0.0876777	-0.152331	0.245265	0.248803	0.055245	-0.341404	0.00759412	0.0933388	0.478113	0.214553	0.0997246	0.00657657	0.960225	0.122556	0.350887	-0.00604314	0.963449
D7Ertd715e	brown	0.502397	4.30858e-05	-0.329335	0.0101853	-0.432232	0.000563233	-0.0222627	0.865923	0.0194361	0.882818	-0.0769715	0.558854	0.218926	0.0928451	-0.157043	0.230796	-0.0918439	0.48522	-0.397022	0.00168481	-0.302674	0.0187424	0.0195535	0.882115	-0.187312	0.151827	-0.120545	0.358907
Snord35a	brown	-0.501186	4.52614e-05	0.499196	4.90564e-05	0.486383	8.14342e-05	-0.266279	0.0397352	0.283128	0.0283771	-0.40773	0.00122247	-0.483988	8.93268e-05	0.108911	0.407476	0.0086234	0.947861	0.186719	0.15315	0.128225	0.328881	0.33698	0.00846805	-0.130109	0.321764	-0.265828	0.0400843
Igfbp2	brown	-0.499836	4.78045e-05	0.605728	2.9303e-07	0.225468	0.0832545	-0.600644	3.90585e-07	0.566675	2.35952e-06	-0.259852	0.0449572	-0.304229	0.0181134	0.671598	4.26018e-09	-0.371988	0.00342682	-0.210573	0.106323	0.574566	1.58185e-06	0.0452871	0.731155	0.552788	4.65337e-06	0.21977	0.0915619
Smad7	brown	-0.498151	5.11655e-05	0.556295	3.93135e-06	0.54645	6.28122e-06	-0.369925	0.00362458	0.370403	0.00357786	-0.53669	9.85214e-06	-0.439894	0.000436681	0.15544	0.235651	0.148822	0.256436	0.16373	0.211292	0.13369	0.308509	0.617035	1.51853e-07	-0.194801	0.135828	-0.3387	0.00811841
Gm5141	brown	0.497461	5.26042e-05	-0.275679	0.0330081	-0.562039	2.97018e-06	-0.178058	0.173476	0.206769	0.112939	-0.159302	0.224072	0.290495	0.024346	0.196567	0.132247	-0.024991	0.849672	-0.496671	5.42977e-05	0.151475	0.24796	0.0722861	0.583098	0.0147688	0.910825	-0.313826	0.014615
Nek8	brown	-0.495981	5.58146e-05	0.556192	3.95096e-06	0.16478	0.208336	-0.550898	5.09223e-06	0.533347	1.14575e-05	-0.223465	0.0861037	-0.0568439	0.66618	0.655888	1.28411e-08	-0.430097	0.000604002	-0.216945	0.0959143	0.497145	5.32747e-05	-0.0877533	0.504949	0.453485	0.000273909	0.0754151	0.566854
Cecr5	brown	-0.494511	5.9183e-05	0.64308	3.01302e-08	0.579542	1.22265e-06	-0.342301	0.00742682	0.364617	0.00418048	-0.446818	0.000345161	-0.251119	0.0529439	0.174584	0.182157	-0.141706	0.280134	0.19644	0.132502	0.172883	0.18652	0.332891	0.0093522	-0.105978	0.420295	-0.261302	0.0437326
Trmt12	brown	-0.494422	5.93922e-05	0.519616	2.09521e-05	0.459522	0.000221254	-0.342597	0.00737232	0.370566	0.00356205	-0.493037	6.27483e-05	-0.379649	0.00277366	0.0185514	0.888117	-0.0531611	0.686649	0.0526448	0.689537	-0.158341	0.226915	0.335792	0.00871697	-0.236988	0.06828	-0.244729	0.0594904
Insm1	brown	-0.492774	6.34047e-05	0.643663	2.90083e-08	0.576668	1.41948e-06	-0.479428	0.000106336	0.507986	3.42415e-05	-0.700139	4.79342e-10	-0.505679	3.76662e-05	0.0292971	0.824152	-0.0387417	0.768842	0.0381891	0.77205	-0.118672	0.366478	0.552355	4.75065e-06	-0.338841	0.00809018	-0.390595	0.00203236
Muc1	brown	-0.49246	6.41962e-05	0.598413	4.42388e-07	0.556287	3.93292e-06	-0.415222	0.000970501	0.427776	0.000651308	-0.504411	3.96802e-05	-0.634256	5.30055e-08	0.174719	0.181813	0.0437201	0.740124	0.160065	0.221831	0.0879505	0.503988	0.321298	0.0123088	-0.0701122	0.594506	-0.223517	0.0860286
Serpinh1	brown	-0.49214	6.50117e-05	0.546326	6.31778e-06	0.0311219	0.81339	-0.626709	8.47413e-08	0.608153	2.55057e-07	-0.120369	0.359615	0.100717	0.443861	0.87483	6.57184e-20	-0.519657	2.09151e-05	-0.359146	0.00483089	0.745493	8.34136e-12	-0.280413	0.0299974	0.76381	1.26484e-12	0.317975	0.0132925
Disp1	brown	-0.492053	6.52364e-05	0.30856	0.0164549	0.224357	0.0848253	-0.329462	0.0101545	0.338801	0.00809823	-0.220319	0.0907335	-0.182841	0.162021	0.307363	0.0168997	0.19309	0.139367	-0.0201987	0.878254	0.123202	0.348335	0.090377	0.492248	0.194346	0.136761	0.0629589	0.632726
Wbscr27	brown	-0.491837	6.57933e-05	0.479208	0.000107224	0.359017	0.00484727	-0.371739	0.00345014	0.354664	0.00542862	-0.315468	0.0140786	-0.261797	0.0433206	0.361578	0.00453151	-0.0995665	0.449111	0.0222087	0.866245	0.330209	0.00997474	0.117289	0.372129	0.141369	0.281289	-0.0603888	0.646702
Slc4a1	brown	-0.490612	6.90438e-05	0.561915	2.98836e-06	-0.0768568	0.559442	-0.864366	5.79887e-19	0.832782	1.5852e-16	-0.459218	0.000223667	0.0575601	0.662226	0.871021	1.48371e-19	-0.524469	1.69777e-05	-0.637434	4.33376e-08	0.49479	5.853e-05	-0.0791216	0.54789	0.509546	3.20906e-05	0.0155812	0.905941
Inppl1	brown	-0.489882	7.10497e-05	0.532423	1.19424e-05	0.190456	0.144947	-0.58918	7.33366e-07	0.565356	2.52014e-06	-0.252312	0.0517892	-0.401478	0.00147616	0.619258	1.33038e-07	-0.203758	0.118397	-0.210388	0.106637	0.440888	0.000422304	0.0465948	0.723697	0.525014	1.65778e-05	0.224469	0.0846663
Tmem39b	brown	-0.489734	7.14631e-05	0.683236	1.80051e-09	0.651505	1.72707e-08	-0.424304	0.000728382	0.421731	0.000790736	-0.711873	1.81044e-10	-0.609444	2.36766e-07	0.0878528	0.504464	0.0261778	0.842622	0.208173	0.110462	0.109646	0.4043	0.620092	1.26565e-07	-0.376729	0.00300826	-0.58463	9.35396e-07
Dap	brown	-0.487858	7.6897e-05	0.609953	2.29907e-07	0.273371	0.0345647	-0.464514	0.000184888	0.446826	0.000345071	-0.193169	0.1392	-0.0184078	0.888977	0.614906	1.72206e-07	-0.439032	0.000449491	-0.124286	0.344076	0.571097	1.88825e-06	0.0236355	0.857739	0.408341	0.00119989	0.118111	0.368765
Slc4a2	brown	-0.485471	8.43623e-05	0.594859	5.38385e-07	0.423474	0.000747988	-0.453124	0.000277389	0.435894	0.000499095	-0.377259	0.00296436	-0.626764	8.44538e-08	0.460748	0.000211759	-0.0946252	0.472042	0.0610065	0.643332	0.52576	1.60447e-05	0.262726	0.0425563	0.223749	0.0856947	-0.0992023	0.45078
Tspan11	brown	-0.483842	8.98319e-05	0.374211	0.0032245	0.381302	0.00264819	-0.241174	0.0634064	0.233955	0.0719959	-0.14565	0.266827	-0.515722	2.47472e-05	0.110706	0.399742	-0.0251815	0.84854	0.11563	0.378977	-0.018636	0.88761	-0.0220383	0.867262	0.179343	0.170342	0.280335	0.0300454
Selt	brown	0.48209	9.60773e-05	-0.356606	0.00516206	-0.829342	2.72032e-16	-0.27514	0.0333668	0.270532	0.0365635	0.0851018	0.517953	0.609298	2.38767e-07	0.319651	0.0127881	-0.369327	0.00368374	-0.845523	1.91837e-17	-0.0449452	0.733109	-0.37529	0.00313018	0.372123	0.00341419	0.209691	0.10783
Grhpr	brown	-0.481803	9.71386e-05	0.420493	0.000822397	0.00670253	0.959464	-0.486142	8.21988e-05	0.46245	0.000199199	-0.00786143	0.952463	0.169031	0.196676	0.574526	1.58512e-06	-0.559593	3.3489e-06	-0.349416	0.00621033	0.243327	0.0610105	-0.48066	0.000101469	0.611078	2.15388e-07	0.445054	0.000366644
Tep1	brown	-0.480449	0.000102289	0.402469	0.00143303	0.24946	0.054584	-0.383568	0.00248442	0.386836	0.00226406	-0.226226	0.0821956	-0.253942	0.0502448	0.364257	0.00422069	0.0232418	0.860084	-0.00810234	0.951008	0.220693	0.0901729	0.0279416	0.832167	0.270033	0.0369245	0.0651769	0.620766
Gpr108	brown	-0.479531	0.000105919	0.56023	3.24613e-06	0.41802	0.000889137	-0.420933	0.000811026	0.378634	0.00285328	-0.379071	0.00281876	-0.371644	0.00345907	0.366346	0.0039916	-0.143298	0.27471	0.0526102	0.68973	0.366152	0.0040124	0.203905	0.118128	0.0825254	0.530749	-0.134328	0.306186
Cradd	brown	-0.47701	0.000116514	0.548562	5.68762e-06	0.417968	0.000890601	-0.394285	0.00182573	0.387519	0.00222034	-0.474956	0.000125853	-0.301248	0.0193359	0.114447	0.383908	-0.283293	0.028281	-0.0171395	0.896584	-0.0431334	0.743491	0.213513	0.101417	-0.146676	0.263435	-0.222102	0.0880867
Mogat2	brown	-0.476869	0.000117132	0.584122	9.60982e-07	0.0684192	0.603458	-0.698901	5.29791e-10	0.664435	7.10259e-09	-0.35026	0.00607839	-0.0310786	0.813645	0.835155	1.08442e-16	-0.484761	8.67068e-05	-0.398689	0.00160387	0.685679	1.49523e-09	-0.0234968	0.858565	0.502298	4.32604e-05	0.0231743	0.860486
Nagpa	brown	-0.475036	0.00012548	0.528511	1.4214e-05	0.360498	0.00466231	-0.350609	0.00602446	0.330614	0.00987864	-0.162947	0.213512	-0.199394	0.126664	0.361399	0.00455297	-0.188001	0.150298	0.0453609	0.730734	0.330498	0.00990598	0.0512129	0.697569	0.322563	0.0119511	0.188658	0.148853
Zfp524	brown	-0.472977	0.000135503	0.525423	1.62839e-05	0.487327	7.85045e-05	-0.255451	0.0488488	0.229507	0.0777338	-0.347339	0.00654592	-0.30035	0.0197176	0.198036	0.129323	-0.130159	0.321575	0.2229	0.0869215	0.33056	0.00989128	0.311201	0.0155086	-0.0644678	0.624579	-0.24217	0.0622889
Mroh2a	brown	-0.472282	0.000139048	0.602358	3.54722e-07	0.542022	7.71779e-06	-0.437851	0.000467616	0.482115	9.59847e-05	-0.65062	1.83261e-08	-0.634763	5.13382e-08	0.148699	0.256835	0.116991	0.373354	0.13648	0.298428	0.104672	0.42608	0.552867	4.6358e-06	-0.258357	0.04625	-0.499892	4.76969e-05
Snhg8	brown	-0.47163	0.000142451	0.658435	1.07846e-08	0.595344	5.24228e-07	-0.262477	0.0427599	0.273023	0.0348049	-0.240139	0.0645848	-0.377761	0.0029234	0.12339	0.347594	-0.350964	0.00597003	0.191972	0.141715	0.0767453	0.560013	0.119177	0.36443	0.0146721	0.911407	0.0344124	0.794071
Fam86	brown	-0.470358	0.000149307	0.623848	1.00903e-07	0.143054	0.275536	-0.592586	6.0971e-07	0.573161	1.69992e-06	-0.185707	0.155429	-0.0902011	0.493094	0.715684	1.30594e-10	-0.646067	2.47848e-08	-0.289155	0.0250409	0.539015	8.86157e-06	-0.23068	0.0761875	0.583114	1.01357e-06	0.200211	0.125084
Gm5512_loc2	brown	-0.467884	0.000163525	0.502204	4.34265e-05	0.369674	0.00364923	-0.276165	0.0326882	0.277544	0.0317934	-0.214942	0.0990964	-0.202002	0.121673	0.309973	0.0159427	-0.279311	0.030677	0.10272	0.434803	0.291231	0.0239709	-0.0108764	0.934266	0.116656	0.374733	-0.0615555	0.640342
Plscr3	brown	-0.466923	0.000169376	0.62095	1.20211e-07	0.605506	2.96766e-07	-0.214072	0.100505	0.213535	0.101381	-0.291144	0.0240154	-0.602049	3.60943e-07	0.251658	0.0524198	-0.153277	0.242313	0.339522	0.00795567	0.508756	3.31644e-05	0.21685	0.0960636	0.0254611	0.846878	-0.167094	0.201929
Rnh1	brown	-0.465953	0.000175468	0.686915	1.36013e-09	0.409813	0.0011471	-0.492905	6.3076e-05	0.474865	0.000126282	-0.333061	0.00931388	-0.240064	0.064671	0.512798	2.80046e-05	-0.411914	0.00107531	-0.0311872	0.813005	0.499566	4.83295e-05	0.0277496	0.833304	0.275124	0.033377	-0.00359086	0.978277
Lfng	brown	-0.464935	0.000182082	0.402494	0.00143196	0.167508	0.200799	-0.393186	0.00188522	0.39768	0.00165242	-0.0843548	0.521647	-0.219702	0.0916643	0.31209	0.0152009	-0.334306	0.00903755	-0.156488	0.232469	0.049945	0.70471	-0.286483	0.0264767	0.430896	0.000588434	0.385586	0.00234618
Tsc22d4	brown	-0.463997	0.000188378	0.636946	4.4707e-08	0.359225	0.00482098	-0.424876	0.000715158	0.415191	0.000971448	-0.156276	0.233108	-0.203815	0.118293	0.58338	9.99474e-07	-0.376317	0.00304271	0.0272662	0.836167	0.646607	2.3918e-08	-0.0493641	0.70799	0.462922	0.000195843	0.123191	0.348377
Hist1h2bh	brown	-0.462283	0.000200404	0.555153	4.15413e-06	0.464218	0.000186878	-0.360937	0.00460879	0.384896	0.00239264	-0.479545	0.000105865	-0.449655	0.000313	0.128831	0.326581	-0.115855	0.378046	0.0764179	0.561693	0.0408464	0.756661	0.357645	0.00502424	-0.164239	0.209855	-0.305169	0.0177417
Lsr	brown	-0.461609	0.000205316	0.454176	0.000267352	0.0137907	0.916709	-0.54986	5.34912e-06	0.523732	1.75324e-05	-0.178176	0.173186	-0.0604568	0.646331	0.650865	1.80278e-08	-0.464191	0.00018706	-0.318436	0.0131519	0.51959	2.09757e-05	-0.241984	0.0624963	0.569475	2.04981e-06	0.201073	0.123434
Dock6	brown	-0.461176	0.000208539	0.491749	6.60227e-05	0.240873	0.0637476	-0.465307	0.000179643	0.466889	0.000169584	-0.263297	0.0420923	-0.259214	0.0455057	0.634513	5.21539e-08	-0.0299408	0.820352	-0.0743013	0.572612	0.743583	1.00606e-11	0.134129	0.30691	0.435131	0.000511889	0.061197	0.642294
Gm8801	brown	-0.457933	0.000234127	0.582066	1.07118e-06	0.668881	5.18e-09	-0.166738	0.202907	0.207498	0.111648	-0.483724	9.02412e-05	-0.462091	0.00020179	-0.143647	0.273531	-0.109423	0.405262	0.32624	0.0109623	-0.0821277	0.532738	0.406068	0.00128576	-0.437505	0.000473048	-0.429313	0.000619614
4933417G07Rik	brown	-0.457359	0.000238951	0.586077	8.66095e-07	0.476037	0.000120857	-0.348707	0.00632323	0.367439	0.0038762	-0.362573	0.00441383	-0.312535	0.0150488	0.193969	0.13754	-0.226712	0.0815216	0.0849049	0.518926	0.12368	0.346454	0.18392	0.159515	-0.0266319	0.839928	-0.138211	0.292285
Gm2518	brown	-0.453513	0.00027364	0.60513	3.03185e-07	0.569971	1.99908e-06	-0.213352	0.101681	0.243218	0.0611297	-0.312539	0.0150474	-0.402737	0.00142155	0.0974963	0.458642	-0.18249	0.162842	0.264425	0.0411877	0.175818	0.179036	0.278829	0.0309784	-0.0860299	0.513382	-0.2161	0.0972462
Tomt	brown	-0.451095	0.00029774	0.342907	0.00731568	0.295871	0.0217189	-0.26876	0.0378583	0.255608	0.0487056	-0.249664	0.0543809	-0.185623	0.15562	0.0874168	0.50659	-0.105092	0.424216	0.00473519	0.971356	-0.1169	0.373727	0.050488	0.701648	-0.03802	0.773032	-0.00354362	0.978562
Nle1	brown	-0.450561	0.000303313	0.536409	9.9784e-06	0.396041	0.00173417	-0.348478	0.00635992	0.358422	0.0049234	-0.376207	0.00305201	-0.262612	0.0426497	0.252455	0.0516519	-0.149665	0.253722	0.0830414	0.528174	0.268138	0.0383216	0.321316	0.0123037	-0.0260927	0.843127	-0.291864	0.0236525
Nfkb2	brown	-0.448251	0.00032856	0.478092	0.000111852	0.0879371	0.504054	-0.554463	4.29439e-06	0.530852	1.2811e-05	-0.146291	0.264703	-0.13387	0.307853	0.643967	2.84392e-08	-0.335821	0.00871084	-0.30014	0.0198077	0.453304	0.000275648	-0.112619	0.391599	0.593884	5.67984e-07	0.333116	0.00930149
Uxs1	brown	-0.446827	0.000345052	0.401376	0.00148068	-0.0390837	0.766859	-0.52977	1.34427e-05	0.513703	2.69557e-05	-0.102117	0.437521	0.154539	0.238409	0.652466	1.6191e-08	-0.455585	0.000254418	-0.39091	0.00201395	0.423411	0.000749502	-0.234787	0.0709604	0.574056	1.62382e-06	0.291567	0.0238015
Cited2	brown	-0.446631	0.000347386	0.503045	4.19618e-05	0.449978	0.000309514	-0.392548	0.00192052	0.406101	0.00128449	-0.712988	1.64622e-10	-0.199297	0.126851	-0.0476721	0.717573	-0.0393144	0.765522	0.012035	0.927282	-0.184231	0.158799	0.565829	2.46136e-06	-0.529972	1.33226e-05	-0.621071	1.19339e-07
Actn1	brown	-0.445712	0.000358492	0.472774	0.000136529	-0.12919	0.325222	-0.764635	1.15723e-12	0.740956	1.29865e-11	-0.245973	0.0581668	0.101229	0.441537	0.909654	8.45276e-24	-0.43168	0.000573521	-0.568588	2.14354e-06	0.588768	7.49798e-07	-0.206966	0.112589	0.726188	5.16081e-11	0.233875	0.0720955
Gpr62	brown	-0.445615	0.000359684	0.441084	0.000419532	0.40419	0.0013608	-0.24978	0.0542643	0.262809	0.0424887	-0.302648	0.0187532	-0.352582	0.00572771	0.0786482	0.550296	-0.14988	0.253033	0.120088	0.360748	0.0618599	0.638687	0.117005	0.373295	-0.0609395	0.643697	-0.104667	0.426103
Sorbs3	brown	-0.445044	0.000366774	0.578754	1.27393e-06	0.10191	0.438453	-0.633945	5.40563e-08	0.606224	2.84857e-07	-0.284556	0.027555	-0.100707	0.443906	0.800644	1.61283e-14	-0.405576	0.00130508	-0.296065	0.0216288	0.752738	4.0337e-12	0.0522213	0.691909	0.547564	5.96132e-06	0.0373533	0.776909
Mthfr	brown	-0.443445	0.000387307	0.578847	1.26779e-06	0.63742	4.33784e-08	-0.3805	0.00270845	0.41342	0.0010264	-0.763034	1.37479e-12	-0.717645	1.10156e-10	0.0215945	0.869911	0.283896	0.0279321	0.230657	0.0762174	0.100119	0.446584	0.755544	3.02378e-12	-0.465558	0.000178009	-0.647149	2.30793e-08
2310009B15Rik	brown	-0.441857	0.000408724	0.700175	4.77977e-10	0.628474	7.60174e-08	-0.44071	0.000424848	0.419152	0.000858009	-0.634674	5.1628e-08	-0.618671	1.37783e-07	0.0782565	0.552289	-0.179883	0.169037	0.12108	0.356763	-0.0146501	0.911539	0.504285	3.98851e-05	-0.325801	0.0110764	-0.415352	0.000966567
Gm6194	brown	-0.4411	0.000419307	0.47344	0.000133184	0.427042	0.00066696	-0.336289	0.00861198	0.31547	0.014078	-0.395829	0.00174502	-0.341927	0.00749627	0.24102	0.0635807	0.0290483	0.825621	0.0902576	0.492822	0.252169	0.0519267	0.283814	0.0279795	-0.0461554	0.726201	-0.182208	0.163504
Kbtbd3	brown	0.440692	0.000425116	-0.314813	0.0142906	-0.58124	1.1187e-06	-0.150013	0.252606	0.159074	0.224745	0.0117421	0.929047	0.381563	0.00262881	0.173906	0.183887	-0.0494143	0.707706	-0.555951	3.99726e-06	-0.00224744	0.986403	-0.0585233	0.656924	0.173537	0.184833	0.0627381	0.633922
Ccdc130	brown	-0.440319	0.000430488	0.618463	1.39499e-07	0.663611	7.52643e-09	-0.232943	0.0732713	0.235783	0.0697374	-0.364405	0.00420415	-0.418637	0.000872052	0.0676754	0.60741	-0.0812579	0.537101	0.325494	0.0111568	0.0985894	0.453595	0.330315	0.00994962	-0.16406	0.210359	-0.210778	0.105975
Fpgt	brown	0.439888	0.00043677	-0.253965	0.0502235	-0.646499	2.40892e-08	-0.335919	0.00869007	0.373265	0.0033093	-0.292343	0.023414	0.33477	0.0089363	0.176953	0.176202	-0.0914289	0.487203	-0.726959	4.81264e-11	-0.100634	0.444237	0.130861	0.31895	-0.0635547	0.629504	-0.325978	0.0110301
Loxl2	brown	-0.439688	0.000439714	0.580698	1.15096e-06	-0.0554545	0.673874	-0.858009	1.99638e-18	0.84352	2.70687e-17	-0.408362	0.00119912	0.0250328	0.849424	0.911005	5.56667e-24	-0.464159	0.000187281	-0.597126	4.75133e-07	0.59452	5.48527e-07	-0.0719587	0.584809	0.623716	1.01719e-07	0.0936171	0.476796
AF357399	brown	-0.438271	0.000461103	0.304989	0.0178125	0.247992	0.0560705	-0.283731	0.0280272	0.29015	0.0245233	-0.365394	0.0040946	-0.196344	0.132695	0.116376	0.375888	0.0453226	0.730952	0.0112342	0.932109	0.0531654	0.686625	0.393219	0.00188342	-0.108918	0.407446	-0.262255	0.0429424
Mir675	brown	-0.437056	0.000480173	0.496049	5.56641e-05	0.146009	0.265638	-0.489306	7.26721e-05	0.460334	0.000214919	-0.107643	0.412989	-0.14605	0.265501	0.731982	3.0361e-11	-0.319789	0.0127474	-0.169594	0.195169	0.750021	5.31245e-12	-0.150792	0.250123	0.65488	1.3753e-08	0.285017	0.0272935
Hist1h4c	brown	-0.435533	0.000505118	0.506908	3.58044e-05	0.366201	0.00400718	-0.361552	0.00453459	0.391325	0.00198992	-0.404605	0.00134389	-0.20548	0.115253	0.161681	0.217138	-0.167967	0.199549	-0.0110507	0.933215	0.00668703	0.959558	0.282889	0.028517	-0.0854007	0.516479	-0.214573	0.0996918
Scly	brown	-0.43424	0.000527209	0.4262	0.000685332	0.292777	0.0232	-0.370582	0.00356049	0.325404	0.0111804	-0.399741	0.00155457	-0.171803	0.189327	0.126264	0.336391	-0.210586	0.106301	-0.0824239	0.531257	-0.0918584	0.485151	0.26471	0.0409618	-0.149471	0.254344	-0.181908	0.16421
Fgfr3	brown	-0.433337	0.000543133	0.386541	0.00228322	0.300373	0.0197078	-0.255747	0.0485787	0.247351	0.0567289	-0.147337	0.261265	0.0026229	0.984131	0.173895	0.183915	-0.211836	0.104194	0.0314158	0.81166	-0.0167822	0.898727	-0.179305	0.170434	0.106325	0.418769	0.053595	0.684225
Pdlim4	brown	-0.432734	0.000554031	0.528774	1.40496e-05	0.284367	0.0276624	-0.3443	0.00706567	0.333355	0.00924795	-0.205686	0.114881	-0.0369002	0.779546	0.439905	0.000436514	-0.454535	0.000264002	-0.0120999	0.926891	0.44036	0.00042989	-0.109716	0.403998	0.169397	0.195695	-0.115512	0.379469
Upp1	brown	-0.43265	0.000555559	0.383452	0.00249256	0.0630533	0.632215	-0.507874	3.4401e-05	0.489623	7.1775e-05	-0.166993	0.202206	0.0709262	0.590222	0.431815	0.000570989	-0.358564	0.0049051	-0.354097	0.00550874	0.0422987	0.74829	-0.204134	0.117706	0.393762	0.00185383	0.335431	0.00879406
Glyctk	brown	-0.432373	0.00056063	0.599253	4.22168e-07	0.619013	1.34997e-07	-0.404892	0.00133231	0.436364	0.000491372	-0.807537	6.44156e-15	-0.720098	8.88562e-11	0.0080128	0.951549	0.176637	0.176988	0.194419	0.136611	0.0598476	0.649661	0.794953	3.35092e-14	-0.532573	1.18624e-05	-0.750556	5.03301e-12
Alg12	brown	-0.432119	0.000565329	0.396418	0.00171503	0.165713	0.205738	-0.34278	0.00733894	0.346259	0.00672667	-0.104713	0.425897	-0.0947646	0.471386	0.410817	0.00111229	-0.294968	0.0221426	-0.112782	0.390907	0.287321	0.0260194	-0.126121	0.336944	0.334501	0.00899502	0.174155	0.18325
Nxt2	brown	0.431946	0.000568549	-0.238465	0.0665278	-0.614159	1.79932e-07	-0.217106	0.0956611	0.212682	0.102785	-0.0235519	0.858236	0.529218	1.37759e-05	0.220333	0.090713	-0.321011	0.0123913	-0.626761	8.44675e-08	-0.0136534	0.917535	-0.160275	0.221217	0.127809	0.330465	-0.0750479	0.568749
Tle3	brown	-0.431648	0.000574125	0.510219	3.12031e-05	0.487125	7.91229e-05	-0.431401	0.000578791	0.413335	0.00102912	-0.602106	3.59784e-07	-0.667238	5.82475e-09	0.147469	0.260835	0.224277	0.0849397	0.085807	0.514478	0.0739492	0.574438	0.714208	1.48289e-10	-0.206235	0.113894	-0.337607	0.00833909
Fermt3	brown	-0.431478	0.000577329	0.498031	5.14127e-05	0.0864464	0.511338	-0.524012	1.73193e-05	0.498166	5.11354e-05	-0.152942	0.243355	-0.0710972	0.589324	0.726783	4.89034e-11	-0.438765	0.000453542	-0.271167	0.0361081	0.677184	2.83155e-09	-0.173327	0.185373	0.574548	1.58335e-06	0.215817	0.0976963
Actr6	brown	0.430678	0.000592648	-0.111348	0.396998	-0.537984	9.28876e-06	-0.278006	0.0314985	0.28442	0.0276324	-0.0748943	0.569543	0.312358	0.0151092	0.2497	0.0543448	-0.496285	5.51414e-05	-0.664385	7.12761e-09	0.0443717	0.73639	-0.160299	0.221147	0.172755	0.186849	-0.00233259	0.985888
Stx4a	brown	-0.430489	0.000596323	0.669757	4.86471e-09	0.318362	0.0131746	-0.502967	4.20956e-05	0.490353	6.97499e-05	-0.330259	0.00996284	-0.230176	0.0768491	0.620561	1.2305e-07	-0.429609	0.000613671	-0.0724435	0.582276	0.695092	7.18423e-10	0.189351	0.147339	0.298723	0.0204258	-0.137292	0.295539
E130218I03Rik	brown	-0.428776	0.000630537	0.597203	4.73095e-07	0.639248	3.85922e-08	-0.251904	0.0521819	0.24343	0.0608977	-0.409264	0.00116653	-0.607852	2.59505e-07	-0.00439084	0.973439	-0.0909656	0.489421	0.265714	0.040173	-0.0194524	0.88272	0.425065	0.00071083	-0.247579	0.0564939	-0.251171	0.0528935
Grap2	brown	-0.428743	0.00063121	0.415094	0.000974374	0.0280041	0.831797	-0.597133	4.74937e-07	0.549973	5.32063e-06	-0.421141	0.000805672	-0.0863091	0.512011	0.602608	3.49753e-07	-0.286025	0.0267299	-0.383296	0.0025036	0.395768	0.0017481	0.0871052	0.508112	0.220504	0.0904571	-0.132	0.314721
mt-Tp	brown	0.427231	0.000662908	-0.284277	0.0277138	-0.714702	1.42128e-10	-0.260087	0.044757	0.253048	0.0510876	0.0491329	0.709297	0.473548	0.00013265	0.331201	0.00974052	-0.346763	0.00664188	-0.719517	9.35175e-11	0.0614302	0.641024	-0.264123	0.0414285	0.333076	0.00931062	0.123857	0.345758
Wdsub1	brown	-0.4263	0.000683133	0.419055	0.000860626	-0.0679721	0.605833	-0.517382	2.30577e-05	0.512962	2.78119e-05	-0.0179269	0.89186	0.136754	0.297453	0.711511	1.86698e-10	-0.586872	8.30078e-07	-0.398688	0.00160391	0.451249	0.000296149	-0.45316	0.00027704	0.670803	4.51195e-09	0.352049	0.00580665
Hist1h2ae	brown	-0.424846	0.000715844	0.498005	5.14667e-05	0.498837	4.97728e-05	-0.235374	0.0702378	0.227132	0.0809439	-0.299097	0.0202611	-0.356593	0.00516386	0.113661	0.387203	-0.0997081	0.448463	0.193587	0.138331	0.0835771	0.525507	0.206325	0.113733	-0.0974626	0.458798	-0.132221	0.313904
1810032O08Rik	brown	-0.422194	0.000779158	0.615019	1.7106e-07	0.512864	2.79267e-05	-0.339428	0.00797411	0.372526	0.00337688	-0.463934	0.00018881	-0.41245	0.00105768	0.196954	0.131472	-0.154539	0.23841	0.137684	0.294148	0.254839	0.0494113	0.357644	0.00502444	-0.166354	0.203963	-0.404538	0.00134662
Nup210	brown	-0.421174	0.000804848	0.215056	0.0989136	0.00182922	0.988933	-0.321536	0.0122407	0.325851	0.0110633	-0.0419652	0.750209	0.0314572	0.811416	0.383614	0.00248119	-0.0199753	0.879591	-0.150484	0.251104	0.117406	0.371651	-0.23185	0.0746683	0.390443	0.0020413	0.18926	0.147537
Rasl11b	brown	-0.418345	0.000880096	0.509721	3.18577e-05	0.0511791	0.697759	-0.553029	4.60016e-06	0.554258	4.33682e-06	-0.275233	0.0333045	0.0165744	0.899975	0.688084	1.24314e-09	-0.523582	1.76476e-05	-0.314659	0.0143407	0.618526	1.38976e-07	-0.172841	0.186629	0.408348	0.00119965	-0.0496324	0.706474
Ggct	brown	-0.417935	0.000891505	0.283017	0.0284417	-0.0728665	0.580069	-0.415397	0.000965237	0.37965	0.00277357	-0.00876263	0.947021	0.086446	0.51134	0.511063	3.01201e-05	-0.437124	0.000479092	-0.344877	0.00696437	0.23019	0.0768301	-0.328813	0.0103128	0.565561	2.49445e-06	0.416288	0.00093874
Abtb2	brown	-0.4167	0.000926729	0.421654	0.000792657	0.428075	0.000645035	-0.310237	0.0158484	0.333329	0.0092538	-0.528917	1.39612e-05	-0.0962831	0.464279	-0.0332886	0.800656	0.0744751	0.571711	0.0406111	0.75802	-0.177992	0.173637	0.460959	0.000210167	-0.359525	0.00478314	-0.345395	0.00687432
Vkorc1l1	brown	0.415989	0.000947553	-0.329743	0.0100866	-0.759034	2.10167e-12	-0.297641	0.0209085	0.306957	0.0170528	-0.0624881	0.635277	0.552121	4.80401e-06	0.359412	0.00479735	-0.0850495	0.518212	-0.760491	1.80241e-12	0.0596243	0.650883	-0.0835538	0.525623	0.231927	0.0745681	-0.0570546	0.665015
A930004D18Rik	brown	-0.415694	0.000956333	0.448704	0.000323458	0.0671502	0.610208	-0.470156	0.000150428	0.462246	0.00020067	-0.0818745	0.534007	-0.0766075	0.56072	0.510859	3.03785e-05	-0.524451	1.69912e-05	-0.255402	0.0488936	0.269776	0.037111	-0.462218	0.000200871	0.519673	2.09011e-05	0.296935	0.0212285
Hist1h2af	brown	-0.412993	0.00104006	0.512577	2.82658e-05	0.548618	5.67268e-06	-0.186747	0.153088	0.226678	0.0815686	-0.344713	0.00699303	-0.320138	0.0126446	-0.00796103	0.951861	-0.0592123	0.653141	0.236709	0.0686152	-0.0143853	0.913131	0.290899	0.0241393	-0.229531	0.0777027	-0.241888	0.0626039
Neurog2	brown	-0.411926	0.00107493	0.419157	0.00085788	0.410074	0.00113794	-0.219785	0.0915396	0.20366	0.118579	-0.223854	0.0855438	-0.636278	4.66459e-08	0.0372418	0.777558	-0.204055	0.117852	0.148465	0.257591	-0.0192854	0.88372	-0.054386	0.679815	0.00983023	0.940577	0.0322943	0.806494
Dhrs11	brown	-0.40952	0.00115742	0.503183	4.17249e-05	0.0112953	0.931741	-0.619494	1.31173e-07	0.577081	1.38952e-06	-0.218038	0.0942109	0.0716306	0.586527	0.762067	1.52445e-12	-0.508491	3.35305e-05	-0.392924	0.00189965	0.539004	8.86588e-06	-0.179048	0.171058	0.550685	5.14392e-06	0.179364	0.17029
Psme2	brown	-0.406956	0.0012516	0.611455	2.10729e-07	0.526429	1.55806e-05	-0.297921	0.0207825	0.294381	0.0224215	-0.402444	0.0014341	-0.478471	0.000110262	0.160186	0.221478	-0.323499	0.0116923	0.171469	0.190202	0.254655	0.0495812	0.209543	0.108084	-0.134109	0.306982	-0.28993	0.0246369
Car2	brown	-0.406034	0.00128709	0.506618	3.6236e-05	-0.187265	0.151931	-0.831177	2.04267e-16	0.804421	9.79802e-15	-0.369713	0.00364539	0.165652	0.205906	0.911118	5.37337e-24	-0.638171	4.13487e-08	-0.70038	4.70092e-10	0.56205	2.96854e-06	-0.166767	0.202828	0.588825	7.47519e-07	0.0693137	0.598721
Efemp2	brown	-0.403811	0.00137643	0.47057	0.000148144	0.0581282	0.659096	-0.487203	7.88827e-05	0.45566	0.000253745	-0.0419112	0.75052	0.0283798	0.829574	0.792463	4.5818e-14	-0.437159	0.000478529	-0.24182	0.0626796	0.771042	5.72801e-13	-0.250153	0.053894	0.721039	8.17759e-11	0.326421	0.0109154
Pmp22	brown	-0.403395	0.00139376	0.341131	0.00764569	-0.0176348	0.893612	-0.41805	0.000888294	0.421105	0.000806612	-0.166358	0.203952	0.421163	0.000805122	0.494232	5.98443e-05	-0.443083	0.000392096	-0.320833	0.0124423	0.285126	0.0272321	-0.165911	0.205189	0.268915	0.0377433	0.0146993	0.911243
Socs3	brown	-0.40245	0.00143383	0.446197	0.000352586	0.247289	0.0567929	-0.360235	0.00469477	0.362077	0.00447209	-0.2107	0.106108	-0.30448	0.0180136	0.352727	0.00570639	-0.227711	0.0801514	-0.0512832	0.697174	0.259284	0.0454448	-0.0610598	0.643041	0.258545	0.0460854	0.110677	0.399868
Akr7a5	brown	-0.4014	0.00147959	0.712186	1.76286e-10	0.437735	0.000469433	-0.43562	0.000503667	0.424882	0.000715021	-0.313152	0.0148402	-0.353421	0.00560548	0.439315	0.000445258	-0.488956	7.36729e-05	0.0395128	0.764373	0.466395	0.000172667	0.0925467	0.481872	0.193917	0.137646	-0.143163	0.275167
Copz2	brown	-0.400062	0.00153982	0.468746	0.000158434	-0.0466234	0.723534	-0.626397	8.63767e-08	0.593788	5.70963e-07	-0.160625	0.220199	0.103927	0.429397	0.835107	1.09294e-16	-0.47598	0.000121116	-0.429045	0.000625044	0.689494	1.11467e-09	-0.119848	0.361716	0.673908	3.60184e-09	0.238277	0.0667487
Ndufaf4	brown	0.399835	0.00155024	-0.0857114	0.514949	-0.601822	3.65586e-07	-0.422487	0.000771924	0.422874	0.000762458	-0.197423	0.130538	0.36435	0.0042103	0.383658	0.00247807	-0.395912	0.00174073	-0.759149	2.07651e-12	0.0858217	0.514406	-0.0131307	0.920682	0.18637	0.153933	-0.128626	0.327359
Trim68	brown	-0.399724	0.00155536	0.310484	0.0157609	0.0198837	0.880139	-0.384416	0.00242545	0.38267	0.00254818	-0.0514815	0.69606	0.130959	0.318584	0.477465	0.000114533	-0.23021	0.0768037	-0.216987	0.0958487	0.244325	0.0599253	-0.159236	0.224267	0.430235	0.000601278	0.22937	0.0779166
Nr1d2	brown	0.399255	0.00157718	-0.0356452	0.786865	-0.417763	0.000896349	-0.332254	0.00949688	0.367727	0.00384629	-0.230537	0.0763738	0.0180081	0.891373	0.354776	0.00541294	-0.131493	0.316597	-0.483107	9.24061e-05	0.340907	0.00768813	0.102164	0.437309	0.176304	0.17782	-0.25473	0.0495115
Gpx3	brown	-0.398559	0.00161006	0.350891	0.00598128	-0.0982646	0.455092	-0.493917	6.0596e-05	0.488103	7.61675e-05	-0.0618763	0.638598	0.474426	0.000128375	0.627213	8.21577e-08	-0.515262	2.52355e-05	-0.417474	0.000904525	0.337778	0.00830412	-0.392768	0.00190827	0.553941	4.40352e-06	0.28413	0.0277977
C130046K22Rik	brown	-0.392874	0.00190242	0.47112	0.000145163	0.397372	0.00166755	-0.452702	0.000281515	0.490171	7.02506e-05	-0.724245	6.14742e-11	-0.459897	0.000218309	0.114899	0.382021	0.212372	0.1033	-0.0175578	0.894074	0.0963562	0.463938	0.750524	5.04959e-12	-0.331145	0.00975358	-0.549706	5.38833e-06
Fam103a1	brown	0.392765	0.00190847	-0.120834	0.357751	-0.497136	5.32954e-05	-0.224028	0.0852952	0.215142	0.0987753	0.0180282	0.891252	0.070223	0.593922	0.286377	0.0265351	-0.435718	0.000502017	-0.54695	6.13551e-06	0.183875	0.15962	-0.308641	0.0164251	0.300429	0.0196836	0.102697	0.434908
Tnk1	brown	-0.391561	0.00197631	0.616629	1.55551e-07	0.475705	0.00012237	-0.296647	0.0213604	0.280949	0.0296716	-0.295217	0.0220252	-0.440775	0.000423923	0.285376	0.0270916	-0.361295	0.0045655	0.167327	0.201293	0.444943	0.000368043	0.128626	0.327356	0.0788745	0.549145	-0.121247	0.356097
Sgsh	brown	-0.390921	0.00201329	0.374766	0.00317574	-0.0727034	0.580919	-0.592127	6.25159e-07	0.557638	3.68355e-06	-0.145758	0.266468	0.0567864	0.666497	0.734197	2.46963e-11	-0.337932	0.00827288	-0.413984	0.0010086	0.476831	0.000117302	-0.225237	0.0835792	0.639255	3.85761e-08	0.2638	0.041687
H19	brown	-0.390367	0.00204578	0.493176	6.24033e-05	0.0561831	0.669835	-0.5493	5.49276e-06	0.519968	2.06372e-05	-0.126839	0.334179	-0.07323	0.578175	0.808736	5.47081e-15	-0.396169	0.00172768	-0.279466	0.030581	0.804403	9.82241e-15	-0.157974	0.228007	0.696062	6.65106e-10	0.26343	0.0419848
Ptgis	brown	-0.390165	0.00205775	0.568148	2.19152e-06	0.104476	0.426952	-0.620211	1.25662e-07	0.628633	7.52767e-08	-0.366792	0.00394416	-0.102339	0.436521	0.757058	2.58453e-12	-0.378629	0.00285367	-0.322043	0.012097	0.787778	8.15898e-14	0.0453077	0.731037	0.434327	0.000525681	-0.0752629	0.567639
Cdk2ap2	brown	-0.390098	0.00206175	0.575568	1.50239e-06	0.597226	4.72501e-07	-0.206987	0.112553	0.20866	0.109613	-0.500779	4.60149e-05	-0.459283	0.000223143	-0.0352983	0.788891	-0.229495	0.0777504	0.26485	0.0408505	0.0739119	0.574631	0.43648	0.000489483	-0.404352	0.00135419	-0.482455	9.47446e-05
Wnk4	brown	-0.389834	0.0020775	0.499698	4.8073e-05	0.430389	0.000598273	-0.354051	0.0055152	0.373147	0.00332003	-0.592376	6.16733e-07	-0.489029	7.34629e-05	0.251223	0.0528427	0.128895	0.326338	0.0984294	0.454332	0.463501	0.00019179	0.661571	8.68036e-09	-0.224366	0.0848132	-0.547903	5.86682e-06
Itga2b	brown	-0.387028	0.00225171	0.489115	7.3217e-05	-0.0202862	0.877731	-0.629013	7.35308e-08	0.581411	1.10868e-06	-0.209866	0.107529	0.0428499	0.74512	0.849478	9.57839e-18	-0.50211	4.35923e-05	-0.397043	0.00168379	0.730014	3.6411e-11	-0.16514	0.207331	0.621686	1.15003e-07	0.147768	0.259859
Cyp20a1	brown	-0.386855	0.00226288	0.354809	0.00540839	-0.197787	0.129816	-0.609098	2.41544e-07	0.605437	2.97937e-07	-0.0605716	0.645704	0.297611	0.0209221	0.754541	3.35344e-12	-0.508626	3.33439e-05	-0.545178	6.66588e-06	0.427958	0.000647493	-0.36201	0.00448002	0.723813	6.38953e-11	0.377128	0.0029752
C030037D09Rik	brown	-0.385068	0.00238102	0.386427	0.00229068	0.325092	0.0112631	-0.31327	0.0148005	0.381727	0.00261679	-0.412508	0.00105579	-0.169803	0.19461	0.112582	0.391756	0.131643	0.316044	0.0021523	0.986978	0.0058126	0.964843	0.402934	0.0014132	-0.0903265	0.492491	-0.207486	0.111669
4931414P19Rik	brown	-0.384453	0.00242296	0.531392	1.25056e-05	0.480413	0.000102426	-0.31915	0.0129372	0.329018	0.0102628	-0.510002	3.14869e-05	-0.474353	0.000128724	0.0207767	0.874798	-0.087173	0.507781	0.114209	0.384903	-0.0411451	0.754937	0.370069	0.00361041	-0.292056	0.023557	-0.380231	0.00272885
Tradd	brown	-0.382658	0.00254906	0.533664	1.12953e-05	0.283567	0.0281221	-0.391571	0.00197575	0.381097	0.00266346	-0.360138	0.00470679	-0.0902641	0.492791	0.37701	0.00298494	-0.285832	0.026837	-0.064426	0.624805	0.358332	0.0049349	0.266738	0.0393826	0.0329427	0.802686	-0.236352	0.0690459
Gng8	brown	-0.382069	0.0025917	0.583045	1.01729e-06	0.543482	7.21329e-06	-0.365223	0.00411337	0.364882	0.00415104	-0.662635	8.05887e-09	-0.53103	1.27096e-05	0.0534652	0.68495	-0.102769	0.434584	0.127663	0.331023	0.0851532	0.5177	0.625749	8.98693e-08	-0.460117	0.0002166	-0.634791	5.1247e-08
Fam181b	brown	-0.381898	0.00260422	0.645034	2.65229e-08	0.48564	8.38132e-05	-0.359833	0.00474459	0.372581	0.00337181	-0.365353	0.00409909	-0.328012	0.0105113	0.260205	0.044657	-0.245223	0.0589615	0.106522	0.417902	0.223317	0.0863171	0.33388	0.00913132	-0.00317424	0.980796	-0.239376	0.0654638
Pop5	brown	-0.381825	0.00260955	0.467339	0.000166816	0.386101	0.00231205	-0.253285	0.0508626	0.229844	0.0772876	-0.274828	0.0335755	-0.12321	0.348305	0.15611	0.233612	-0.298857	0.0203664	0.0858149	0.51444	0.13338	0.309642	0.137759	0.293881	-0.0123982	0.925093	-0.0882253	0.502652
Cept1	brown	0.380873	0.00268022	-0.14537	0.267757	-0.70652	2.83962e-10	-0.371528	0.0034701	0.372768	0.00335459	-0.0260955	0.843111	0.518518	2.19637e-05	0.522551	1.84567e-05	-0.503155	4.17739e-05	-0.776471	3.10049e-13	0.34978	0.00615315	-0.26293	0.04239	0.40801	0.00121209	0.0114606	0.930744
Tgfb1i1	brown	-0.379893	0.00275481	0.402453	0.00143371	0.0656977	0.617972	-0.385766	0.00233422	0.361349	0.00455901	0.0147839	0.910734	0.180468	0.167632	0.727693	4.50236e-11	-0.339599	0.00794066	-0.155508	0.235442	0.791098	5.42884e-14	-0.196568	0.132245	0.66259	8.08424e-09	0.295974	0.0216711
Hba-a1_loc1	brown	-0.379013	0.0028233	0.553156	4.57227e-06	0.173472	0.185	-0.504921	3.88588e-05	0.458655	0.000228197	-0.255262	0.0490223	-0.0514019	0.696507	0.733957	2.5257e-11	-0.460646	0.000212538	-0.164205	0.209951	0.826947	3.93396e-16	0.03516	0.789699	0.423464	0.00074824	-0.0635881	0.629324
Btd	brown	-0.377635	0.00293366	0.348777	0.00631202	0.0486496	0.712031	-0.305361	0.0176668	0.304442	0.0180284	0.0690747	0.599985	0.145705	0.266644	0.63026	6.80624e-08	-0.330706	0.00985695	-0.146613	0.263643	0.677674	2.7307e-09	-0.214537	0.0997497	0.607514	2.64588e-07	0.301464	0.019245
A830082K12Rik	brown	-0.377634	0.00293372	0.380733	0.0026908	0.204832	0.116428	-0.363212	0.00433964	0.35881	0.00487358	-0.414357	0.000996992	0.138259	0.292115	0.178851	0.171536	-0.199929	0.125628	-0.141209	0.28184	0.0116405	0.92966	0.247246	0.0568378	-0.169444	0.195568	-0.338909	0.00807676
Akr1b10	brown	-0.377556	0.00294008	0.293585	0.022805	-0.13191	0.315052	-0.472115	0.000139912	0.463418	0.000192369	-0.0375911	0.775525	0.337824	0.00829478	0.605972	2.88982e-07	-0.440217	0.000431963	-0.420736	0.000816089	0.289603	0.0248066	-0.256826	0.0476043	0.530888	1.27904e-05	0.290584	0.0243004
Zbtb25	brown	0.377183	0.00297062	-0.231527	0.0750846	-0.64785	2.20343e-08	-0.279941	0.0302869	0.299723	0.0199882	-0.0846614	0.520129	0.404182	0.00136117	0.363467	0.00431033	-0.193197	0.139143	-0.64641	2.42316e-08	0.186311	0.154067	-0.109248	0.40602	0.226201	0.0822297	-0.142974	0.275809
Epb4.2	brown	-0.37578	0.00308821	0.447727	0.000334544	-0.207322	0.111959	-0.790852	5.59616e-14	0.745677	8.19085e-12	-0.322203	0.0120518	0.168216	0.198875	0.917969	5.78106e-25	-0.568708	2.13069e-06	-0.665789	6.45528e-09	0.591892	6.33185e-07	-0.188508	0.149182	0.604895	3.07263e-07	0.0841337	0.522743
Rassf4	brown	-0.375726	0.00309282	0.247454	0.0566226	-0.187789	0.150767	-0.591787	6.36807e-07	0.57956	1.2215e-06	-0.153529	0.241528	0.162295	0.215375	0.559402	3.38031e-06	-0.235315	0.0703105	-0.545537	6.55509e-06	0.107439	0.41388	-0.108022	0.41134	0.559637	3.34178e-06	0.373713	0.00326888
Myo1e	brown	-0.375722	0.00309315	0.233062	0.0731196	-0.170885	0.19174	-0.464846	0.000182671	0.448162	0.00032957	0.0528949	0.688137	0.157222	0.230256	0.643875	2.86106e-08	-0.259821	0.0449842	-0.402603	0.00142729	0.360698	0.00463792	-0.276654	0.0323682	0.730741	3.4053e-11	0.467681	0.000164745
Hba-a2_loc2	brown	-0.373078	0.00332624	0.549631	5.40751e-06	0.170481	0.192808	-0.50133	4.49965e-05	0.455142	0.000258416	-0.251298	0.052769	-0.0491201	0.709369	0.733104	2.73526e-11	-0.460458	0.000213971	-0.163416	0.212178	0.82885	2.93597e-16	0.0323513	0.806159	0.424266	0.000729273	-0.0633278	0.63073
Kel	brown	-0.372761	0.00335526	0.45303	0.000278305	-0.202367	0.120986	-0.817565	1.58366e-15	0.780718	1.89533e-13	-0.377782	0.00292168	0.152506	0.244718	0.873207	9.32763e-20	-0.549618	5.4108e-06	-0.697595	5.88436e-10	0.495217	5.75439e-05	-0.162284	0.215406	0.544836	6.77318e-06	0.050773	0.700044
Nynrin	brown	-0.372466	0.00338237	0.38163	0.00262391	0.121489	0.355128	-0.427734	0.000652211	0.419979	0.000835893	-0.232187	0.0742344	-0.28508	0.0272581	0.614774	1.7355e-07	-0.0112266	0.932155	-0.106604	0.417539	0.704788	3.27757e-10	0.0384805	0.770358	0.409439	0.00116032	-0.0316517	0.810271
Hba-a1_loc2	brown	-0.371541	0.00346886	0.539175	8.79692e-06	0.165913	0.205182	-0.489581	7.18929e-05	0.443547	0.000385963	-0.237358	0.0678372	-0.0496947	0.706122	0.729672	3.75729e-11	-0.458396	0.000230307	-0.156875	0.2313	0.832728	1.59887e-16	0.014285	0.913735	0.431258	0.000581508	-0.0533058	0.68584
Pank3	brown	0.371158	0.00350515	-0.419465	0.000849584	-0.668569	5.29716e-09	-0.207456	0.111722	0.222344	0.087732	-0.0916167	0.486305	0.29147	0.0238507	0.0782246	0.552452	0.107152	0.415137	-0.665662	6.51357e-09	-0.230878	0.0759276	-0.0594163	0.652023	0.0758358	0.564686	0.0267545	0.8392
Paox	brown	-0.370469	0.00357147	0.377755	0.0029239	-0.130442	0.320518	-0.553257	4.55021e-06	0.529593	1.35483e-05	-0.0634298	0.630179	0.285721	0.0268989	0.679275	2.42443e-09	-0.596335	4.96362e-07	-0.486418	8.13254e-05	0.343983	0.00712182	-0.370399	0.00357826	0.614994	1.71319e-07	0.353029	0.00566229
Slc25a37	brown	-0.36939	0.00367745	0.495775	5.62762e-05	-0.231492	0.0751296	-0.883701	8.85317e-21	0.869235	2.15467e-19	-0.442808	0.000395767	0.188622	0.148932	0.921667	1.59772e-25	-0.580136	1.18529e-06	-0.762151	1.51084e-12	0.53485	1.07078e-05	-0.114974	0.381708	0.551899	4.85518e-06	-0.0152167	0.908132
Hba-a2_loc1	brown	-0.36849	0.00376794	0.537693	9.41269e-06	0.166037	0.204839	-0.488065	7.62808e-05	0.441652	0.000411554	-0.236831	0.0684689	-0.051225	0.697501	0.728181	4.30651e-11	-0.457166	0.000240591	-0.155595	0.235177	0.831937	1.81226e-16	0.013895	0.916082	0.430017	0.000605563	-0.0538465	0.682821
Desi2	brown	0.36784	0.00383456	-0.187897	0.150529	-0.739918	1.43512e-11	-0.431327	0.000580205	0.45642	0.000247027	-0.104525	0.426732	0.454107	0.000267996	0.584503	9.41749e-07	-0.207217	0.112144	-0.816597	1.81998e-15	0.377725	0.0029263	-0.123031	0.34901	0.446098	0.000353792	0.00584182	0.964666
Wnt5b	brown	-0.366622	0.00396215	0.432229	0.00056329	-0.00204197	0.987646	-0.598965	4.28986e-07	0.56343	2.77297e-06	-0.21997	0.0912587	-0.213092	0.102109	0.632019	6.09967e-08	-0.358418	0.00492386	-0.387764	0.0022048	0.411765	0.00108029	-0.0609252	0.643775	0.567982	2.20991e-06	0.274797	0.0335962
Tlcd2	brown	-0.366224	0.00400471	0.440117	0.000433422	-0.0458373	0.728014	-0.63737	4.35163e-08	0.608275	2.53274e-07	-0.293898	0.0226539	0.0847531	0.519676	0.792794	4.39607e-14	-0.382292	0.00257552	-0.442026	0.000406383	0.633273	5.63866e-08	-0.0801168	0.542851	0.489424	7.23369e-05	0.0396177	0.763765
Rcn1	brown	-0.365365	0.00409779	0.354179	0.005497	-0.174713	0.181828	-0.543124	7.33392e-06	0.525469	1.62512e-05	0.0590546	0.654006	0.317316	0.0134953	0.771365	5.52548e-13	-0.610378	2.24319e-07	-0.486134	8.22245e-05	0.461971	0.000202667	-0.536019	1.01563e-05	0.819114	1.2654e-15	0.490858	6.83787e-05
Snora65	brown	-0.364995	0.00413852	0.404	0.00136862	0.264088	0.0414565	-0.338059	0.00824712	0.326128	0.0109911	-0.317959	0.0132973	-0.245742	0.0584108	0.174613	0.182082	-0.215098	0.0988455	-0.045313	0.731007	0.0226595	0.863556	0.241053	0.0635427	-0.0227898	0.862779	-0.125868	0.337924
Zfp446	brown	-0.36472	0.00416894	0.353225	0.00563388	0.387922	0.00219481	-0.202481	0.120773	0.245981	0.058159	-0.348623	0.00633665	-0.52019	2.04405e-05	-0.0205231	0.876314	0.141487	0.280883	0.169006	0.196745	-0.0570536	0.665021	0.310788	0.0156537	-0.153298	0.242245	-0.221041	0.0896551
Rras	brown	-0.363869	0.00426452	0.516263	2.41838e-05	0.187468	0.151479	-0.432948	0.000550142	0.412056	0.00107062	-0.187698	0.150968	-0.0388095	0.768449	0.54866	5.66125e-06	-0.428617	0.000633791	-0.156648	0.231986	0.506489	3.64294e-05	0.0320664	0.807833	0.346102	0.00675336	0.0472684	0.719866
Ifitm2	brown	-0.363655	0.0042889	0.515468	2.50149e-05	-0.0722768	0.583146	-0.661302	8.84396e-09	0.646301	2.4405e-08	-0.221718	0.0886513	0.146272	0.264766	0.867165	3.29821e-19	-0.572536	1.75497e-06	-0.472772	0.00013654	0.703852	3.54035e-10	-0.137115	0.296166	0.607973	2.57707e-07	0.0915443	0.486651
Lima1	brown	-0.361927	0.00448988	0.486916	7.97667e-05	0.11996	0.361263	-0.573764	1.64828e-06	0.550065	5.29753e-06	-0.421608	0.000793819	-0.178627	0.172081	0.673132	3.81136e-09	-0.200951	0.123666	-0.245933	0.0582093	0.706826	2.76825e-10	0.222773	0.0871065	0.259205	0.045513	-0.228762	0.0787295
2700046A07Rik	brown	-0.36124	0.00457208	0.380872	0.00268033	0.0477674	0.717032	-0.448141	0.000329802	0.410581	0.00112036	-0.140717	0.283538	-0.301082	0.0194061	0.441576	0.000412623	-0.457671	0.000236317	-0.274007	0.0341299	0.222603	0.0873538	-0.230383	0.0765764	0.41173	0.00108143	0.248329	0.0557259
BC026585	brown	-0.360773	0.00462875	0.514108	2.64991e-05	0.159844	0.22248	-0.442847	0.000395242	0.407059	0.00124767	-0.129586	0.323731	-0.0688908	0.600959	0.571937	1.80937e-06	-0.425274	0.000706062	-0.147742	0.259944	0.5219	1.89845e-05	-0.0247688	0.850993	0.470063	0.000150944	0.144639	0.270195
Gm20748	brown	-0.359692	0.0047622	0.441592	0.000412389	0.278498	0.0311866	-0.32827	0.0104472	0.339257	0.00800781	-0.22336	0.0862551	-0.0749631	0.569187	0.357404	0.00505596	-0.201402	0.122808	-0.0172175	0.896115	0.363707	0.00428294	0.0492364	0.708711	0.176617	0.17704	-0.0038742	0.976563
mt-Nd3	brown	0.359424	0.00479578	-0.117785	0.370096	-0.582543	1.0446e-06	-0.204131	0.117711	0.186138	0.154457	0.161415	0.217906	0.544786	6.7891e-06	0.338833	0.00809183	-0.678366	2.594e-09	-0.630484	6.71219e-08	0.105682	0.421602	-0.442628	0.000398184	0.395488	0.00176256	0.24228	0.0621665
Setd2	brown	0.359126	0.00483341	-0.413053	0.00103813	-0.700055	4.82614e-10	-0.235668	0.0698784	0.256573	0.0478315	-0.0965772	0.462909	0.348099	0.00642144	0.186237	0.154233	0.193268	0.138996	-0.666274	6.23744e-09	-0.0993258	0.450213	-0.0429827	0.744357	0.141378	0.281258	-0.0382793	0.771526
Coa4	brown	-0.358534	0.00490891	0.485269	8.50215e-05	0.346182	0.00673976	-0.287333	0.0260124	0.244567	0.0596646	-0.192616	0.140359	-0.203313	0.119221	0.285211	0.0271844	-0.386082	0.00231333	0.0377701	0.774485	0.295994	0.0216619	-0.108038	0.411268	0.149618	0.253874	0.0472441	0.720004
Bmp6	brown	-0.357998	0.0049782	0.348888	0.00629414	-0.0404924	0.758706	-0.49564	5.65808e-05	0.481723	9.74353e-05	-0.125114	0.340849	-0.145449	0.267495	0.66169	8.60819e-09	-0.245844	0.0583026	-0.308288	0.0165553	0.585344	9.00568e-07	-0.0892026	0.497912	0.626037	8.83021e-08	0.245875	0.0582701
Rab13	brown	-0.357951	0.00498425	0.504846	3.89786e-05	0.011343	0.931453	-0.53867	9.00233e-06	0.519159	2.13676e-05	-0.0463474	0.725107	0.16105	0.218964	0.744197	9.47382e-12	-0.636127	4.70934e-08	-0.349605	0.00618053	0.595328	5.24699e-07	-0.263697	0.0417698	0.680996	2.13159e-09	0.331975	0.00956106
Zscan20	brown	-0.357227	0.00507933	0.341677	0.00754291	0.322093	0.012083	-0.367363	0.0038841	0.389879	0.00207482	-0.518347	2.21251e-05	-0.474113	0.000129885	0.134964	0.30388	0.314631	0.0143498	0.0100899	0.93901	0.0145348	0.912232	0.471297	0.000144217	-0.169375	0.195754	-0.314617	0.0143544
Itpkb	brown	-0.356092	0.00523146	0.441971	0.000407146	0.0448331	0.73375	-0.580493	1.16335e-06	0.604774	3.09385e-07	-0.353305	0.00562222	-0.0326935	0.804148	0.701663	4.23535e-10	-0.0729172	0.579804	-0.289002	0.0251213	0.68178	2.00967e-09	0.224658	0.0843981	0.401266	0.00148553	-0.115618	0.37903
Cdpf1	brown	-0.355913	0.00525582	0.587709	7.93681e-07	0.297834	0.0208218	-0.43315	0.000546501	0.420624	0.000818989	-0.33735	0.00839167	-0.216358	0.0968379	0.399317	0.00157426	-0.488816	7.40781e-05	-0.109653	0.404269	0.378021	0.00290236	0.0909276	0.489604	0.107729	0.412616	-0.149333	0.25479
Acsl3	brown	0.355536	0.00530744	-0.217214	0.0954921	-0.74413	9.53665e-12	-0.408433	0.00119654	0.410383	0.0011272	-0.0134821	0.918567	0.494101	6.01547e-05	0.43312	0.000547035	-0.321002	0.0123938	-0.858019	1.99272e-18	0.0372344	0.777601	-0.25493	0.0493269	0.415799	0.000953209	0.158496	0.226456
Hs1bp3	brown	-0.355377	0.00532935	0.376551	0.00302314	-0.155478	0.235536	-0.604094	3.2157e-07	0.569655	2.0313e-06	-0.135566	0.301708	0.201864	0.121933	0.81012	4.52362e-15	-0.483414	9.13203e-05	-0.487117	7.9148e-05	0.607511	2.64636e-07	-0.242456	0.0619711	0.640946	3.45978e-08	0.211945	0.104012
2010320M18Rik	brown	-0.355312	0.00533833	0.45667	0.000244851	0.417985	0.000890124	-0.206437	0.113533	0.213381	0.101633	-0.257633	0.0468868	-0.193419	0.138681	-0.0329173	0.802834	-0.25483	0.0494194	0.111199	0.397633	-0.157401	0.22972	0.137246	0.2957	-0.0994164	0.449798	-0.043563	0.741025
Aff1	brown	-0.353992	0.00552357	0.276945	0.0321795	-0.105364	0.423011	-0.545863	6.4562e-06	0.538477	9.08192e-06	-0.154486	0.238571	0.280807	0.0297577	0.606035	2.87959e-07	-0.121497	0.355096	-0.429069	0.000624551	0.27026	0.0367593	-0.0253479	0.847551	0.514522	2.60386e-05	0.266361	0.0396717
Gprc5c	brown	-0.353981	0.00552528	0.322149	0.0120673	-0.135539	0.301806	-0.499039	4.93686e-05	0.451436	0.000294231	0.0191584	0.884481	0.212546	0.103011	0.82623	4.38833e-16	-0.402915	0.00141398	-0.385952	0.0023219	0.722017	7.49927e-11	-0.311049	0.015562	0.790862	5.58935e-14	0.42159	0.000794268
Cmtm3	brown	-0.353033	0.00566181	0.444525	0.000373323	-0.128043	0.329574	-0.612122	2.027e-07	0.582966	1.02155e-06	-0.0613825	0.641284	0.204112	0.117746	0.887091	3.94043e-21	-0.601289	3.76696e-07	-0.479427	0.00010634	0.717453	1.12015e-10	-0.3589	0.00486218	0.789901	6.29261e-14	0.33608	0.00865607
Tigd2	brown	0.352313	0.00576739	-0.031031	0.813925	-0.423454	0.000748459	-0.316256	0.0138273	0.326506	0.0108935	-0.227624	0.0802701	0.0271777	0.836692	0.365553	0.00407726	-0.196687	0.132006	-0.500487	4.65624e-05	0.37592	0.0030763	0.122028	0.352983	0.14608	0.265402	-0.264041	0.0414935
Ostf1	brown	-0.351515	0.00588652	0.522504	1.84941e-05	0.0310934	0.813558	-0.592073	6.26985e-07	0.595371	5.23462e-07	-0.299353	0.020149	0.0885137	0.501251	0.754863	3.24412e-12	-0.480155	0.000103438	-0.373428	0.00329459	0.762728	1.42051e-12	0.0539714	0.682125	0.449276	0.000317135	-0.0254878	0.84672
Alas2	brown	-0.350965	0.00596999	0.488355	7.54228e-05	-0.12057	0.358807	-0.752831	3.99537e-12	0.718768	9.98631e-11	-0.369462	0.00367024	0.133977	0.307463	0.903589	5.1057e-23	-0.532625	1.1835e-05	-0.569044	2.09487e-06	0.714243	1.47847e-10	-0.0587362	0.655754	0.534656	1.08019e-05	-0.0287153	0.82759
Tmem219	brown	-0.350907	0.00597878	0.561863	2.99604e-06	0.446283	0.000351559	-0.388572	0.00215431	0.428901	0.000627977	-0.541106	8.05072e-06	-0.293618	0.022789	0.236563	0.0687911	-0.0154881	0.9065	0.036894	0.779583	0.310121	0.0158899	0.600805	3.87067e-07	-0.147818	0.259696	-0.399157	0.00158177
Yeats4	brown	-0.34982	0.00614679	0.636895	4.48524e-08	0.666331	6.2124e-09	-0.277096	0.0320821	0.29848	0.0205334	-0.720818	8.33905e-11	-0.596312	4.97002e-07	-0.118715	0.366302	-0.109055	0.406852	0.252377	0.0517271	-0.0245271	0.852431	0.662702	8.02127e-09	-0.643211	2.98759e-08	-0.76901	7.17723e-13
2210404O09Rik	brown	0.349607	0.00618032	-0.0924396	0.482381	-0.376888	0.00299506	-0.2737	0.0343397	0.282065	0.0290025	-0.235312	0.0703144	0.162867	0.213741	0.198591	0.128231	-0.0549953	0.676425	-0.454115	0.000267925	-0.0100158	0.939458	0.0142512	0.913938	-0.0168472	0.898337	-0.255821	0.048512
Gpatch3	brown	-0.349603	0.00618086	0.532281	1.20184e-05	0.538816	8.94234e-06	-0.246732	0.0573713	0.243967	0.0603123	-0.412793	0.00104652	-0.493779	6.09303e-05	0.0456815	0.728903	-0.0479121	0.716211	0.225941	0.0825927	0.107792	0.412342	0.359662	0.00476598	-0.191776	0.14213	-0.270205	0.0367998
Itgb3	brown	-0.349431	0.00620792	0.460574	0.000213083	-0.150237	0.25189	-0.736661	1.95811e-11	0.696913	6.21424e-10	-0.309746	0.0160241	0.0968253	0.461755	0.907053	1.85549e-23	-0.499321	4.88112e-05	-0.583796	9.7767e-07	0.691326	9.66424e-10	-0.106333	0.418733	0.605907	2.90068e-07	0.0840461	0.523178
Oxsm	brown	0.348485	0.00635891	-0.136678	0.297724	-0.448591	0.000324731	-0.300068	0.0198389	0.334638	0.00896513	-0.238519	0.0664635	0.109641	0.404322	0.214346	0.100058	-0.0103322	0.937549	-0.518145	2.23169e-05	0.0164351	0.900812	0.20175	0.122149	0.0465242	0.724099	-0.216424	0.0967342
2210404O07Rik	brown	-0.347278	0.00655599	0.396893	0.00169124	0.0713431	0.588034	-0.435784	0.000500921	0.430806	0.000590166	-0.291625	0.0237727	-0.0825565	0.530594	0.493308	6.2077e-05	-0.341598	0.00755757	-0.228168	0.0795317	0.432413	0.000559899	-0.0316119	0.810506	0.233034	0.0731548	-0.12643	0.335753
Gm7102	brown	-0.345905	0.00678682	0.55147	4.95546e-06	0.388833	0.00213818	-0.35025	0.00607994	0.376173	0.00305483	-0.441835	0.000409027	-0.254687	0.0495514	0.185353	0.156234	-0.238386	0.06662	0.0459291	0.727491	0.180531	0.16748	0.217753	0.0946524	-0.128679	0.327158	-0.33191	0.00957591
Fzd10	brown	-0.345764	0.00681097	0.573823	1.64327e-06	0.267393	0.0388832	-0.662663	8.04301e-09	0.677838	2.69767e-09	-0.829094	2.82689e-16	-0.416463	0.000933625	0.337702	0.00831962	-0.0294513	0.823241	-0.245031	0.0591669	0.213062	0.102158	0.783251	1.40573e-13	-0.264088	0.0414565	-0.668651	5.26608e-09
Chm	brown	0.34531	0.00688915	-0.297916	0.020785	-0.796304	2.82293e-14	-0.412357	0.00106072	0.432999	0.000549219	-0.136078	0.29987	0.475617	0.000122776	0.429648	0.000612897	-0.143657	0.273498	-0.863789	6.50386e-19	0.0927089	0.481101	-0.176382	0.177624	0.295353	0.021961	-0.0348486	0.79152
Hunk	brown	-0.343729	0.00716726	0.373394	0.00329761	-0.098103	0.455837	-0.562319	2.92942e-06	0.557058	3.7887e-06	-0.185808	0.155201	-0.0912735	0.487947	0.696002	6.6829e-10	-0.377941	0.00290883	-0.392713	0.00191134	0.486614	8.07085e-05	-0.27796	0.0315274	0.544894	6.75474e-06	0.10549	0.422454
Hebp1	brown	-0.341774	0.00752468	0.367214	0.00389967	-0.0735193	0.57667	-0.45851	0.000229379	0.418846	0.000866323	0.060429	0.646482	0.261441	0.0436164	0.739564	1.48475e-11	-0.520925	1.98023e-05	-0.350484	0.00604364	0.561223	3.09185e-06	-0.338795	0.00809931	0.702373	3.99687e-10	0.388975	0.00212948
Ier5	brown	-0.341189	0.00763473	0.501458	4.47641e-05	0.45618	0.000249127	-0.335559	0.00876662	0.356687	0.0051513	-0.714436	1.45413e-10	-0.390222	0.00205438	-0.0172453	0.895949	-0.050214	0.703192	0.0876604	0.505402	0.0354492	0.788009	0.63753	4.30754e-08	-0.558588	3.51729e-06	-0.767047	8.90353e-13
Impad1	brown	0.340966	0.00767695	-0.263923	0.0415886	-0.778504	2.45292e-13	-0.462263	0.000200544	0.48597	8.27491e-05	-0.184647	0.157843	0.431887	0.000569657	0.496543	5.45755e-05	-0.021147	0.872585	-0.864737	5.3849e-19	0.191544	0.142623	-0.0415399	0.75266	0.337477	0.00836558	-0.0642798	0.625592
Xiap	brown	0.340219	0.00782013	-0.295026	0.0221152	-0.829156	2.79999e-16	-0.40265	0.0014253	0.410169	0.00113462	0.0112867	0.931793	0.562908	2.84548e-06	0.603961	3.23999e-07	-0.122488	0.351156	-0.835277	1.06323e-16	0.326214	0.0109688	-0.233573	0.0724754	0.532955	1.1661e-05	0.113894	0.386224
Onecut1	brown	-0.339031	0.00805258	0.157594	0.229143	0.156299	0.233039	-0.271486	0.0358814	0.307168	0.0169731	-0.426265	0.000683902	-0.193425	0.138667	-0.013299	0.919669	0.332255	0.00949673	-0.105491	0.422446	-0.2298	0.077345	0.432851	0.0005519	-0.218661	0.0932515	-0.215847	0.0976493
Dbi	brown	0.338642	0.00812991	-0.0717574	0.585863	-0.536682	9.85543e-06	-0.218756	0.0931058	0.243897	0.0603887	0.179964	0.168842	0.683751	1.7317e-09	0.388662	0.00214872	-0.55533	4.11879e-06	-0.585618	8.87561e-07	0.202926	0.119941	-0.379003	0.00282411	0.46739	0.000166508	0.227088	0.0810036
Zfp943	brown	0.337774	0.00830487	-0.224752	0.0842639	-0.579443	1.22901e-06	-0.336897	0.00848523	0.3357	0.00873658	-0.198911	0.127605	0.269959	0.036978	0.271033	0.0362039	-0.123586	0.346823	-0.661928	8.46675e-09	0.0249274	0.85005	0.00513223	0.968956	0.105226	0.423618	-0.116115	0.376969
Klk8	brown	-0.337148	0.00843316	0.498434	5.05875e-05	0.103577	0.430963	-0.462663	0.000197681	0.453887	0.000270069	-0.216989	0.0958458	0.012874	0.922228	0.608578	2.48896e-07	-0.459589	0.000220725	-0.2053	0.115577	0.559959	3.28946e-06	-0.0137976	0.916667	0.340876	0.00769416	-0.084941	0.518748
Dock1	brown	-0.336248	0.00862068	0.419843	0.000839499	-0.25587	0.0484674	-0.823311	6.8147e-16	0.81421	2.55631e-15	-0.349258	0.00623539	0.165174	0.207235	0.926078	3.1658e-26	-0.424062	0.000734052	-0.704049	3.48356e-10	0.608327	2.52516e-07	-0.135379	0.302382	0.649551	1.96808e-08	0.0762172	0.562724
Rfx3	brown	0.335686	0.00873967	-0.285278	0.0271467	-0.58798	7.82239e-07	-0.325839	0.0110665	0.365783	0.00405223	-0.233074	0.0731048	0.26786	0.0385309	0.197433	0.130518	0.160818	0.219636	-0.633928	5.41122e-08	-0.110567	0.400338	0.040883	0.756449	0.0748382	0.569833	-0.165745	0.205648
Ap1s2	brown	0.333286	0.00926343	-0.117002	0.373309	-0.610826	2.18565e-07	-0.346552	0.00667731	0.392306	0.00193407	-0.0327585	0.803767	0.415553	0.000960537	0.484189	8.86402e-05	-0.359871	0.00473987	-0.683473	1.76849e-09	0.291098	0.0240385	-0.314154	0.0145066	0.404473	0.00134925	0.0273293	0.835793
Hacl1	brown	-0.332621	0.00941329	0.378728	0.00284579	0.149053	0.25569	-0.308352	0.0165316	0.324531	0.0114128	0.000478306	0.997106	0.089249	0.497688	0.408608	0.00119015	-0.281313	0.0294523	-0.133219	0.310232	0.287604	0.0258663	-0.209673	0.107861	0.444467	0.00037406	0.337325	0.00839682
Prrxl1	brown	-0.330929	0.00980431	0.318089	0.0132576	0.189995	0.145942	-0.327312	0.0106874	0.368771	0.00373953	-0.493576	6.14209e-05	0.0796268	0.54533	0.0384166	0.770729	0.0080514	0.951315	-0.129228	0.325079	-0.169719	0.194835	0.456769	0.000243995	-0.303968	0.0182176	-0.410079	0.00113778
2010204K13Rik	brown	-0.330834	0.00982655	0.413585	0.00102118	0.0931827	0.478853	-0.350782	0.00599787	0.350395	0.00605741	-0.0918585	0.48515	0.0479856	0.715794	0.462445	0.000199239	-0.511617	2.94293e-05	-0.172935	0.186384	0.411091	0.00110296	-0.28724	0.0260629	0.378597	0.0028562	0.108032	0.411293
Heph	brown	-0.329625	0.0101151	0.346923	0.00661505	-0.232334	0.0740465	-0.717572	1.10859e-10	0.680796	2.16382e-09	-0.188722	0.148713	0.00801612	0.951529	0.823946	6.19725e-16	-0.434677	0.000519636	-0.631205	6.41763e-08	0.449284	0.00031704	-0.222968	0.086823	0.723763	6.41822e-11	0.329971	0.0100319
Klhl21	brown	-0.328787	0.0103193	0.427837	0.00065003	-0.0734083	0.577247	-0.625302	9.23589e-08	0.597964	4.53547e-07	-0.250669	0.0533851	0.0860624	0.513223	0.783786	1.31919e-13	-0.371587	0.00346454	-0.430255	0.000600884	0.650614	1.8333e-08	-0.0515781	0.695517	0.551654	4.91221e-06	0.0607259	0.644862
Casp8	brown	-0.328374	0.0104214	0.508038	3.41668e-05	-0.162002	0.216215	-0.819769	1.15008e-15	0.809138	5.17768e-15	-0.437186	0.000478108	0.142756	0.276549	0.927634	1.74608e-26	-0.509592	3.20292e-05	-0.647229	2.29572e-08	0.712789	1.67446e-10	0.00225478	0.986358	0.522612	1.84076e-05	-0.0995657	0.449114
Nradd	brown	-0.328373	0.0104215	0.538322	9.14655e-06	0.549163	5.52841e-06	-0.204112	0.117746	0.194105	0.137259	-0.350135	0.00609773	-0.564007	2.69484e-06	0.137419	0.295087	-0.101593	0.439888	0.300748	0.0195477	0.341033	0.00766422	0.384734	0.00240369	-0.130979	0.318512	-0.287675	0.0258277
Pdlim2	brown	-0.328282	0.010444	0.444647	0.000371776	0.0665815	0.613243	-0.458791	0.000227091	0.432559	0.000557229	-0.191905	0.141856	-0.0163501	0.901322	0.734962	2.29859e-11	-0.351607	0.00587276	-0.215231	0.0986327	0.830566	2.24773e-16	0.0389547	0.767607	0.446741	0.000346076	-0.0353605	0.788527
Svil	brown	-0.327082	0.010746	0.414801	0.000983308	0.100205	0.446194	-0.486652	8.05887e-05	0.482208	9.56457e-05	-0.255267	0.049017	-0.280497	0.0299463	0.64169	3.29745e-08	-0.0799448	0.543721	-0.18395	0.159445	0.716648	1.20131e-10	0.159958	0.222145	0.437545	0.000472415	0.0326762	0.80425
Accs	brown	-0.326269	0.0109547	0.467899	0.000163433	0.374208	0.00322482	-0.31393	0.0145804	0.325765	0.0110858	-0.32532	0.0112028	-0.4864	8.13804e-05	0.232927	0.0732914	-0.0650409	0.621497	0.112219	0.393292	0.229911	0.077198	0.109899	0.403211	0.0352747	0.789029	-0.183149	0.161303
Itga9	brown	-0.325924	0.0110442	0.291096	0.0240397	-0.202048	0.121587	-0.534587	1.08356e-05	0.498449	5.0557e-05	-0.0282549	0.830313	0.236729	0.0685909	0.860998	1.12477e-18	-0.366855	0.00393751	-0.471028	0.000145657	0.753164	3.86184e-12	-0.276491	0.0324749	0.764951	1.11831e-12	0.345471	0.00686123
Lrig3	brown	-0.325649	0.011116	0.300682	0.0195758	-0.160859	0.219518	-0.540707	8.19982e-06	0.514334	2.62469e-05	-0.0493262	0.708204	-0.0535005	0.684753	0.726535	5.00143e-11	-0.385067	0.00238105	-0.445366	0.000362766	0.499966	4.75555e-05	-0.350445	0.00604978	0.734904	2.31118e-11	0.422933	0.000761036
Zfp526	brown	-0.325563	0.0111388	0.309041	0.016279	0.270406	0.036654	-0.350526	0.00603718	0.359746	0.00475551	-0.456449	0.000246773	-0.409653	0.00115274	0.220831	0.0899675	0.370399	0.00357823	0.0338724	0.797234	0.224886	0.084074	0.415145	0.000972823	-0.063341	0.630659	-0.305081	0.0177762
Hist1h4f	brown	-0.323993	0.0115578	0.50531	3.82419e-05	0.376056	0.00306477	-0.2955	0.021892	0.277178	0.0320288	-0.21673	0.0962511	-0.307087	0.0170039	0.30909	0.0162612	-0.240212	0.0645009	0.0860393	0.513336	0.377529	0.00294229	0.0649447	0.622014	0.141373	0.281277	-0.0369165	0.779451
Gss	brown	-0.323043	0.0118178	0.418127	0.000886163	0.083868	0.524062	-0.410013	0.00114008	0.360299	0.00468689	-0.103807	0.429931	-0.0232018	0.860323	0.540372	8.32715e-06	-0.485848	8.31391e-05	-0.209573	0.108032	0.44161	0.000412138	-0.184275	0.158699	0.422076	0.000782084	0.174799	0.18161
Greb1l	brown	-0.322269	0.0120334	0.189194	0.14768	-0.0790732	0.548136	-0.393621	0.00186146	0.416349	0.000936958	-0.155924	0.234177	0.299705	0.0199958	0.303324	0.0184772	-0.112596	0.391696	-0.351398	0.00590423	-0.10444	0.42711	-0.126949	0.333758	0.234026	0.0719066	0.128915	0.326264
Uba7	brown	-0.322051	0.0120948	0.442752	0.000396522	-0.220912	0.0898471	-0.788998	7.03072e-14	0.755074	3.17442e-12	-0.346438	0.00669641	0.163186	0.212834	0.915649	1.25597e-24	-0.553865	4.4196e-06	-0.674538	3.4398e-09	0.649519	1.97227e-08	-0.157216	0.230276	0.595606	5.16709e-07	0.0459789	0.727207
Acp5	brown	-0.321516	0.0122465	0.442379	0.000401562	-0.240375	0.0643137	-0.830891	2.13629e-16	0.803617	1.0905e-14	-0.401167	0.00148994	0.16743	0.201012	0.887356	3.69461e-21	-0.573612	1.66112e-06	-0.737338	1.83647e-11	0.518574	2.19107e-05	-0.139762	0.286851	0.534558	1.08498e-05	0.00961757	0.94186
Gsta4	brown	-0.320646	0.0124966	0.433979	0.000531754	-0.113245	0.388956	-0.573992	1.6291e-06	0.562542	2.89747e-06	-0.132173	0.31408	0.26981	0.0370862	0.727081	4.75969e-11	-0.621979	1.12988e-07	-0.44895	0.00032073	0.482781	9.35686e-05	-0.304535	0.0179914	0.563425	2.77368e-06	0.110312	0.401435
Tmem164	brown	-0.32014	0.0126441	0.510561	3.07594e-05	-0.123813	0.345932	-0.743144	1.05013e-11	0.724598	5.95561e-11	-0.209378	0.108369	0.142191	0.278473	0.895789	4.36264e-22	-0.558267	3.57267e-06	-0.577018	1.39404e-06	0.630519	6.69749e-08	-0.221005	0.0897076	0.733341	2.67541e-11	0.24496	0.0592423
Lepre1	brown	-0.318709	0.0130694	0.271798	0.0356607	-0.00301603	0.981753	-0.255813	0.048519	0.217936	0.0943695	0.217216	0.0954904	0.0731471	0.578607	0.688391	1.21399e-09	-0.309642	0.0160613	-0.113497	0.387892	0.751106	4.76099e-12	-0.354443	0.00545967	0.778429	2.47434e-13	0.499535	4.83894e-05
Tex26	brown	-0.317512	0.0134347	0.265946	0.0399932	-0.145787	0.266372	-0.448718	0.000323306	0.442149	0.0004047	-0.0716506	0.586422	0.132096	0.314367	0.566728	2.35332e-06	-0.410727	0.00111534	-0.410569	0.00112079	0.285848	0.026828	-0.376118	0.00305954	0.513627	2.70426e-05	0.281499	0.0293401
Ermap	brown	-0.317245	0.0135172	0.407186	0.00124288	-0.235962	0.0695192	-0.757797	2.39269e-12	0.720026	8.94199e-11	-0.291206	0.0239838	0.221155	0.0894844	0.902652	6.66902e-23	-0.534525	1.08657e-05	-0.661059	8.99516e-09	0.571604	1.84024e-06	-0.185529	0.155832	0.595911	5.08115e-07	0.0731965	0.578349
Myo1c	brown	-0.317225	0.0135236	0.461286	0.000207713	-0.0351072	0.790008	-0.60705	2.71714e-07	0.587241	8.13868e-07	-0.292469	0.0233519	0.0509071	0.699289	0.837575	7.31687e-17	-0.375471	0.00311465	-0.374414	0.00320658	0.85453	3.83021e-18	0.0593111	0.652599	0.498793	4.98606e-05	-0.0871316	0.507983
Bin2	brown	-0.316156	0.0138588	0.378989	0.00282519	-0.168695	0.19758	-0.649672	1.95235e-08	0.633955	5.40221e-08	-0.189432	0.147161	0.134408	0.305896	0.832585	1.63546e-16	-0.442114	0.000405179	-0.538659	9.00673e-06	0.598659	4.36368e-07	-0.193062	0.139424	0.666179	6.2794e-09	0.21343	0.101553
Stx2	brown	-0.315764	0.0139836	0.394386	0.00182032	-0.109729	0.40394	-0.536719	9.83895e-06	0.541008	8.08719e-06	-0.0724579	0.5822	0.230107	0.07694	0.829023	2.85835e-16	-0.430318	0.000599661	-0.378486	0.00286504	0.712506	1.71541e-10	-0.257683	0.0468421	0.682301	1.93238e-09	0.180826	0.166776
Ppap2c	brown	-0.315746	0.0139895	0.352287	0.00577132	-0.0134081	0.919012	-0.37131	0.00349076	0.377778	0.00292205	-0.000709141	0.995709	0.108555	0.409021	0.490409	6.95963e-05	-0.497995	5.14872e-05	-0.261245	0.0437804	0.261744	0.0433651	-0.321651	0.012208	0.445777	0.000357701	0.220271	0.0908067
Wipf1	brown	-0.315229	0.0141555	0.430371	0.000598617	-0.240925	0.0636879	-0.797878	2.30797e-14	0.780022	2.05609e-13	-0.271124	0.0361391	0.119318	0.363858	0.918554	4.73506e-25	-0.47956	0.000105801	-0.689142	1.14547e-09	0.602238	3.57122e-07	-0.164957	0.207841	0.730584	3.45504e-11	0.215	0.0990035
Akap13	brown	-0.314685	0.0143322	0.13694	0.296789	-0.116301	0.376199	-0.412796	0.00104641	0.415836	0.000952101	-0.118491	0.367215	-0.205153	0.115844	0.496251	5.52175e-05	0.139665	0.287187	-0.292345	0.023413	0.316061	0.0138891	-0.0491023	0.709469	0.486418	8.13248e-05	0.236692	0.0686362
Cideb	brown	-0.314436	0.0144136	0.28752	0.0259114	0.183735	0.159943	-0.293042	0.0230696	0.289167	0.0250345	-0.234361	0.0714891	-0.232808	0.073442	0.141933	0.279354	-0.0300357	0.819792	-0.0645753	0.624001	-0.00255286	0.984555	0.158406	0.226723	0.0687316	0.601802	0.0411579	0.754863
4930430F08Rik	brown	0.313498	0.0147241	-0.0554736	0.673768	-0.474953	0.000125867	-0.412879	0.00104374	0.407936	0.0012148	-0.226703	0.0815346	0.279125	0.0307928	0.297654	0.0209025	-0.284491	0.0275916	-0.66863	5.27412e-09	0.0193814	0.883145	0.00182447	0.988962	0.136319	0.299007	-0.0765415	0.561059
Hist1h4d	brown	-0.313466	0.0147348	0.593254	5.8788e-07	0.305644	0.0175565	-0.465276	0.000179842	0.440966	0.000421199	-0.387059	0.00224972	-0.256043	0.0483102	0.402876	0.00141567	-0.401393	0.00147993	-0.0879283	0.504097	0.29413	0.0225419	0.145335	0.267875	0.0548747	0.677096	-0.238244	0.0667878
Snhg4	brown	0.312251	0.0151457	-0.0388928	0.767966	-0.51217	2.87542e-05	-0.309961	0.0159471	0.303163	0.0185427	-0.0234149	0.859053	0.383192	0.00251092	0.370124	0.00360506	-0.494671	5.8809e-05	-0.586567	8.43717e-07	0.17502	0.18105	-0.209678	0.107853	0.305784	0.0175021	-0.0164512	0.900715
Prss53	brown	-0.311662	0.0153484	0.626015	8.84174e-08	0.619752	1.29163e-07	-0.312118	0.0151915	0.295631	0.0218307	-0.551935	4.84693e-06	-0.525972	1.58963e-05	0.0339044	0.797046	-0.165682	0.205823	0.231067	0.075682	0.109315	0.405728	0.525043	1.65568e-05	-0.346166	0.00674249	-0.461927	0.000202985
Sepsecs	brown	-0.309215	0.0162157	0.199446	0.126562	0.0762469	0.562572	-0.369335	0.00368294	0.397837	0.0016448	-0.388056	0.00218644	-0.317113	0.0135582	0.143452	0.274188	0.175595	0.179599	-0.179919	0.16895	-0.139428	0.288015	0.294205	0.022506	-0.0314178	0.811648	-0.131538	0.316433
Rhd	brown	-0.308475	0.0164862	0.446313	0.00035119	-0.254442	0.0497786	-0.82254	7.644e-16	0.796238	2.8469e-14	-0.365006	0.00413727	0.205143	0.115863	0.92611	3.12769e-26	-0.597096	4.75898e-07	-0.734875	2.3174e-11	0.590571	6.8025e-07	-0.160754	0.219821	0.579933	1.19795e-06	0.0268924	0.838383
Trim10	brown	-0.308238	0.0165737	0.419126	0.000858722	-0.252981	0.0511504	-0.785594	1.06248e-13	0.74673	7.38057e-12	-0.319663	0.0127846	0.247608	0.0564638	0.907328	1.70961e-23	-0.578415	1.29659e-06	-0.705752	3.02635e-10	0.580018	1.19267e-06	-0.177541	0.174748	0.588933	7.43192e-07	0.0610755	0.642956
Hmha1	brown	-0.308195	0.0165894	0.484766	8.6691e-05	-0.0878081	0.504682	-0.680666	2.18508e-09	0.65122	1.76046e-08	-0.278925	0.0309183	0.0532398	0.686209	0.903317	5.51881e-23	-0.49512	5.77655e-05	-0.483794	8.99983e-05	0.821816	8.51091e-16	-0.0792813	0.54708	0.584275	9.53191e-07	0.0201945	0.878279
Wwc2	brown	-0.308151	0.0166056	0.0939073	0.475425	-0.343198	0.00726279	-0.50315	4.17825e-05	0.478385	0.00011062	-0.0240772	0.855108	0.403641	0.00138348	0.641949	3.24257e-08	-0.203921	0.118097	-0.578901	1.26421e-06	0.252122	0.0519719	-0.33907	0.00804478	0.606526	2.79979e-07	0.355873	0.00526135
4930455C13Rik	brown	-0.306175	0.0173513	0.248053	0.0560076	0.177533	0.174767	-0.279379	0.0306348	0.315119	0.0141911	-0.298618	0.0204722	-0.137899	0.293388	0.161653	0.21722	0.183813	0.159762	-0.0434072	0.741919	0.0403598	0.759472	0.262048	0.0431132	-0.0487643	0.711382	-0.195135	0.135146
Zfp708	brown	0.305389	0.0176559	-0.185283	0.156393	-0.572431	1.76444e-06	-0.30908	0.0162647	0.333219	0.00927843	-0.15102	0.2494	0.30559	0.0175773	0.233579	0.0724679	-0.18512	0.156764	-0.636346	4.64433e-08	-0.0494652	0.707418	-0.0206559	0.87552	0.133709	0.308441	-0.119202	0.364326
Txnl4b	brown	-0.304953	0.0178264	0.477406	0.000114788	0.316694	0.0136892	-0.334044	0.00909503	0.358691	0.00488878	-0.325527	0.0111483	-0.22411	0.0851785	0.11947	0.363243	-0.350632	0.00602087	-0.064547	0.624153	-0.0204373	0.876827	0.113965	0.385927	-0.0131752	0.920414	-0.0397732	0.762865
Cast	brown	-0.304442	0.0180285	0.358462	0.00491823	-0.200509	0.124512	-0.63675	4.52662e-08	0.608787	2.45915e-07	-0.129922	0.322467	0.201461	0.122695	0.892909	9.23259e-22	-0.422316	0.000776153	-0.524561	1.69093e-05	0.730063	3.62479e-11	-0.229802	0.077343	0.741373	1.24734e-11	0.243787	0.060508
Arc	brown	-0.303841	0.0182686	0.381598	0.00262624	0.289017	0.0251136	-0.338853	0.00808778	0.373888	0.00325326	-0.408848	0.00118148	-0.246949	0.0571457	0.11267	0.391381	0.0781143	0.553014	-0.0224198	0.864986	0.0392675	0.765794	0.45241	0.000284403	-0.081666	0.535052	-0.245383	0.0587919
Ehd4	brown	-0.303767	0.0182983	0.469346	0.000154979	-0.184379	0.158459	-0.780481	1.94868e-13	0.780281	1.99484e-13	-0.392897	0.00190113	0.134582	0.305262	0.909467	8.952e-24	-0.455511	0.000255084	-0.636843	4.5001e-08	0.735041	2.2816e-11	-0.00731398	0.95577	0.553743	4.4455e-06	-0.0487651	0.711377
Iapp	brown	-0.303482	0.0184133	0.293396	0.0228967	0.173599	0.184673	-0.280236	0.0301059	0.258398	0.0462141	-0.105329	0.423166	-0.413898	0.00101129	0.249569	0.0544749	-0.0297935	0.821221	-0.0378312	0.774129	0.13043	0.320561	0.0800711	0.543082	0.293395	0.0228975	0.231458	0.0751735
Snx10	brown	0.301943	0.0190447	-0.158378	0.226804	-0.505201	3.84144e-05	-0.284191	0.0277629	0.315222	0.0141577	-0.203208	0.119417	0.433139	0.000546691	0.113599	0.387464	-0.243166	0.0611875	-0.623614	1.02348e-07	-0.205066	0.116003	0.053458	0.68499	-0.0523734	0.691057	-0.20257	0.120607
Prcp	brown	-0.301932	0.0190492	0.509763	3.18019e-05	-0.154684	0.237965	-0.800283	1.69073e-14	0.795476	3.1363e-14	-0.417467	0.000904721	0.115919	0.377779	0.912058	4.00067e-24	-0.546725	6.20079e-06	-0.635325	4.95486e-08	0.707607	2.59371e-10	-0.0429366	0.744622	0.526773	1.53469e-05	-0.0882929	0.502323
Adamts4	brown	-0.30135	0.0192928	0.287284	0.0260391	0.16446	0.209234	-0.347319	0.00654931	0.351071	0.00595378	-0.46725	0.000167361	-0.279842	0.0303482	0.27235	0.0352728	0.158469	0.226535	-0.0713596	0.587947	0.321924	0.0121307	0.510799	3.04548e-05	-0.14922	0.255153	-0.438818	0.000452739
Sh2b3	brown	-0.30079	0.0195299	0.139238	0.288677	-0.0859757	0.513649	-0.295862	0.0217232	0.295997	0.0216602	0.0497329	0.705907	0.176816	0.176542	0.480917	0.000100478	-0.0834017	0.526379	-0.257849	0.0466959	0.351219	0.00593136	-0.207442	0.111747	0.506059	3.70808e-05	0.383411	0.00249543
Mtmr11	brown	-0.300283	0.0197462	0.45924	0.000223488	0.174689	0.181888	-0.460062	0.000217025	0.468248	0.000161359	-0.427843	0.000649902	-0.100957	0.442771	0.493333	6.20163e-05	-0.157656	0.228958	-0.148443	0.257663	0.499052	4.93435e-05	0.338296	0.00819925	0.0620486	0.637662	-0.34525	0.00689941
Sync	brown	-0.300171	0.0197947	0.3498	0.00614995	0.170695	0.192241	-0.319645	0.0127899	0.359151	0.00483032	-0.323743	0.0116255	-0.0640569	0.626794	0.258146	0.046435	-0.17412	0.183339	-0.108548	0.409053	0.160557	0.220394	0.143805	0.272998	0.0203844	0.877143	-0.188887	0.148352
Cep95	brown	-0.299224	0.0202054	0.35573	0.00528082	0.311493	0.0154069	-0.306812	0.0171081	0.322324	0.0120181	-0.399641	0.00155918	-0.452378	0.000284724	0.114195	0.384964	0.0530726	0.687143	0.0754486	0.566681	0.0552159	0.675199	0.288366	0.0254581	-0.111359	0.396953	-0.285103	0.0272452
L2hgdh	brown	0.298781	0.0204002	-0.108952	0.407301	-0.593071	5.93803e-07	-0.321446	0.0122664	0.344752	0.0069861	-0.0382063	0.77195	0.583605	9.87606e-07	0.437312	0.000476099	-0.372729	0.00335816	-0.657177	1.17577e-08	0.196027	0.133334	-0.198924	0.12758	0.268533	0.0380269	-0.0989108	0.452118
Cited4	brown	-0.297022	0.0211888	0.497278	5.29911e-05	-0.183851	0.159674	-0.792513	4.55305e-14	0.758973	2.11522e-12	-0.386746	0.00226991	0.160885	0.219441	0.881495	1.47929e-20	-0.650038	1.90526e-08	-0.662853	7.93697e-09	0.596214	4.99699e-07	-0.120148	0.360506	0.503955	4.04286e-05	-0.0632281	0.63127
Adamts15	brown	0.296585	0.0213887	-0.082961	0.528575	-0.401371	0.0014809	-0.148545	0.257331	0.118983	0.365213	0.0445013	0.735648	0.273956	0.0341647	0.504746	3.91387e-05	-0.226473	0.0818525	-0.323391	0.0117219	0.715453	1.33215e-10	-0.110824	0.399239	0.327734	0.010581	-0.11719	0.372536
Il4ra	brown	-0.29619	0.0215709	0.275927	0.0328448	-0.0768719	0.559364	-0.377175	0.00297131	0.374743	0.0031777	0.0165019	0.90041	0.284062	0.0278368	0.590054	6.99541e-07	-0.280859	0.029726	-0.335536	0.00877158	0.456512	0.000246223	-0.178991	0.171195	0.568891	2.11114e-06	0.361302	0.00456462
Klf1	brown	-0.295759	0.021771	0.507012	3.56508e-05	-0.174017	0.183601	-0.799132	1.96319e-14	0.774921	3.70077e-13	-0.380807	0.00268523	0.159923	0.222249	0.889747	2.05203e-21	-0.647538	2.2493e-08	-0.671646	4.24525e-09	0.604305	3.17731e-07	-0.130456	0.320463	0.529062	1.38714e-05	-0.01201	0.927433
Slc25a26	brown	-0.295268	0.0220009	0.468503	0.000159857	0.293153	0.0230155	-0.34276	0.00734258	0.358692	0.00488871	-0.304156	0.0181424	-0.150543	0.250915	0.20981	0.107626	-0.234068	0.0718548	-0.0692325	0.59915	0.0786584	0.550243	0.218045	0.0942012	0.0435776	0.740941	-0.0336452	0.798565
Hspa2	brown	-0.295233	0.0220177	0.311015	0.0155738	0.110154	0.402113	-0.361691	0.00451801	0.387038	0.00225106	-0.242751	0.0616437	0.217455	0.0951164	0.250967	0.0530926	-0.177005	0.176074	-0.213468	0.10149	0.0267752	0.839078	0.0450248	0.732654	0.112313	0.392896	0.0108825	0.934229
Spta1	brown	-0.294924	0.0221636	0.392448	0.00192613	-0.289645	0.0247847	-0.804169	1.01334e-14	0.76697	8.97949e-13	-0.349196	0.0062451	0.219362	0.0921799	0.901558	9.08031e-23	-0.566659	2.36139e-06	-0.741319	1.25387e-11	0.546931	6.14113e-06	-0.180187	0.168307	0.570952	1.90225e-06	0.0428495	0.745122
Zbtb33	brown	0.294197	0.0225097	-0.200797	0.123959	-0.407426	0.00123383	-0.320186	0.0126305	0.34226	0.00743448	-0.459688	0.00021994	-0.0108024	0.934713	0.0272074	0.836516	0.213513	0.101417	-0.527845	1.46388e-05	-0.199868	0.125745	0.293334	0.0229269	-0.274304	0.0339287	-0.451354	0.000295072
OTTMUSG00000016609_loc2	brown	0.294164	0.0225258	-0.133602	0.308831	-0.395304	0.00177207	-0.248629	0.0554213	0.241251	0.0633189	-0.070014	0.595024	0.0906941	0.490724	0.302705	0.0187297	-0.00462384	0.97203	-0.434679	0.000519608	0.165387	0.206644	0.0337568	0.797911	0.209271	0.108553	-0.0119575	0.927749
Etl4	brown	-0.294045	0.0225827	0.47814	0.000111652	-0.172804	0.186723	-0.758279	2.27501e-12	0.741965	1.17783e-11	-0.354591	0.00543886	0.146988	0.262409	0.944298	1.11392e-29	-0.486269	8.17951e-05	-0.592844	6.01211e-07	0.778734	2.3886e-13	-0.0609075	0.643871	0.575835	1.4819e-06	-0.0685063	0.602996
Bcar3	brown	-0.293754	0.0227232	0.345873	0.00679236	-0.0293052	0.824104	-0.517494	2.29473e-05	0.495769	5.62899e-05	-0.205316	0.115549	-0.343553	0.00719878	0.514257	2.63319e-05	-0.319533	0.012823	-0.35846	0.0049184	0.304093	0.0181676	-0.058797	0.65542	0.447149	0.000341255	0.180857	0.166703
Zswim7	brown	-0.29351	0.0228413	0.424204	0.000730727	0.158479	0.226506	-0.39976	0.00155371	0.402775	0.00141995	-0.211387	0.104947	-0.0571817	0.664314	0.290162	0.0245173	-0.366843	0.00393878	-0.207625	0.111423	0.0721341	0.583892	-0.00264041	0.984026	0.221197	0.0894228	0.0980389	0.456133
Ptpn14	brown	-0.292566	0.0233037	0.411807	0.00107889	-0.190009	0.145912	-0.745532	8.30876e-12	0.727425	4.61335e-11	-0.317051	0.0135776	0.0483336	0.713821	0.914658	1.73829e-24	-0.358655	0.00489343	-0.576616	1.42334e-06	0.751091	4.76832e-12	-0.10512	0.42409	0.637195	4.40036e-08	0.0560514	0.670564
Gm5617	brown	-0.292403	0.0233845	0.611577	2.09235e-07	0.454865	0.000260949	-0.358957	0.0048549	0.356801	0.00513595	-0.374585	0.00319154	-0.411389	0.00109285	0.197973	0.129447	-0.363647	0.00428979	0.037403	0.776619	0.152053	0.246137	0.141025	0.282474	-0.0316477	0.810295	-0.149184	0.255269
Klf16	brown	-0.292077	0.0235465	0.487556	7.78067e-05	0.33436	0.00902573	-0.282187	0.0289301	0.29811	0.020698	-0.290601	0.0242918	-0.0501736	0.70342	0.291337	0.0239177	-0.214542	0.0997418	0.0664264	0.614071	0.396054	0.00173352	0.293179	0.0230025	-0.016769	0.898807	-0.280902	0.0297002
Il17ra	brown	-0.291819	0.023675	0.23464	0.0711433	0.0803532	0.541658	-0.304815	0.0178808	0.332954	0.00933798	-0.366213	0.00400589	0.287339	0.0260093	0.0934315	0.477674	-0.00988117	0.94027	-0.17259	0.187279	-0.0957299	0.466861	0.322279	0.0120307	-0.15068	0.25048	-0.264868	0.0408363
Nfe2	brown	-0.288985	0.0251304	0.438915	0.000451263	-0.209925	0.107428	-0.744301	9.3783e-12	0.714456	1.45163e-10	-0.311524	0.0153962	0.161016	0.219062	0.923633	7.86116e-26	-0.540457	8.29476e-06	-0.630313	6.78392e-08	0.718096	1.05909e-10	-0.130854	0.318977	0.598225	4.47016e-07	0.0142213	0.914118
Palm3	brown	-0.288476	0.0253994	0.284021	0.0278604	0.0255066	0.846608	-0.337788	0.00830213	0.335484	0.00878267	-0.104126	0.428507	0.22208	0.0881194	0.263941	0.0415738	-0.324648	0.0113814	-0.249445	0.0545997	-0.0907237	0.490582	-0.179369	0.17028	0.217818	0.0945514	0.1621	0.215933
1300017J02Rik	brown	-0.28842	0.0254292	0.351345	0.00591223	-0.240256	0.0644505	-0.693696	8.02341e-10	0.650849	1.80474e-08	-0.292242	0.0234642	0.196365	0.132653	0.815242	2.20836e-15	-0.511671	2.93622e-05	-0.628313	7.67794e-08	0.534389	1.09326e-05	-0.193416	0.138686	0.519392	2.11551e-05	0.053634	0.684007
Wls	brown	-0.2883	0.025493	0.342833	0.00732924	-0.119348	0.363734	-0.599871	4.07849e-07	0.560916	3.13874e-06	-0.167613	0.200514	-0.0826465	0.530144	0.717053	1.15977e-10	-0.310842	0.0156347	-0.445431	0.000361952	0.489041	7.34299e-05	-0.0447361	0.734305	0.641236	3.39565e-08	0.255059	0.0492086
Arhgef17	brown	-0.288128	0.025585	0.325443	0.0111704	-0.160243	0.221312	-0.581737	1.08985e-06	0.58927	7.29781e-07	-0.149221	0.255151	0.0554995	0.673625	0.765673	1.03419e-12	-0.218708	0.0931788	-0.452433	0.000284178	0.548474	5.71126e-06	-0.163854	0.210941	0.644709	2.70933e-08	0.178615	0.172112
Zfp442	brown	0.287914	0.0256995	-0.204317	0.11737	-0.56784	2.22577e-06	-0.312386	0.0150997	0.348946	0.00628494	-0.0569551	0.665565	0.34591	0.00678602	0.357465	0.00504799	0.0280243	0.831677	-0.63257	5.89297e-08	0.0707142	0.591337	-0.167337	0.201267	0.31241	0.0150915	0.068822	0.601323
Klf3	brown	-0.287792	0.025765	0.102616	0.435271	-0.305447	0.0176331	-0.477411	0.000114767	0.466501	0.000172	0.0053907	0.967393	0.262789	0.0425054	0.574212	1.61086e-06	-0.190761	0.144292	-0.542522	7.54126e-06	0.130516	0.32024	-0.362526	0.00441934	0.625973	8.86494e-08	0.467357	0.000166711
Hemgn	brown	-0.287213	0.0260775	0.398742	0.00160136	-0.321797	0.0121665	-0.837685	7.18613e-17	0.812838	3.10032e-15	-0.381674	0.00262066	0.246912	0.057184	0.870462	1.66867e-19	-0.614017	1.81438e-07	-0.811584	3.69359e-15	0.441402	0.000415054	-0.190905	0.143985	0.543831	7.09752e-06	0.0358143	0.785877
Gm16551	brown	-0.286987	0.0262007	0.210208	0.106945	0.0903127	0.492557	-0.292465	0.0233535	0.326487	0.0108983	-0.314696	0.0143288	0.0179411	0.891775	0.070841	0.59067	-0.0185535	0.888104	-0.215831	0.0976748	-0.200906	0.123752	0.209664	0.107876	-0.0821216	0.532769	-0.0675919	0.607855
Wnt1	brown	-0.286901	0.0262475	0.373748	0.00326581	0.125072	0.34101	-0.480941	0.000100389	0.493031	6.27614e-05	-0.374887	0.00316519	-0.413891	0.00101152	0.38634	0.00229637	0.00951747	0.942464	-0.201018	0.123538	0.250237	0.0538112	0.373076	0.00332644	0.213249	0.101851	-0.0692318	0.599154
Olig3	brown	-0.286663	0.0263777	0.343459	0.00721571	0.091168	0.488451	-0.397679	0.00165247	0.380642	0.00269769	-0.361562	0.00453335	0.11313	0.389437	0.125531	0.339229	-0.436109	0.000495545	-0.255012	0.0492515	-0.174807	0.18159	-0.0310028	0.814091	-0.142451	0.277585	-0.236311	0.0690963
Nr2f1	brown	-0.286094	0.0266915	0.36773	0.00384592	0.230017	0.0770589	-0.289726	0.0247426	0.299636	0.0200258	-0.42754	0.000656299	0.126442	0.335706	0.071631	0.586525	-0.247834	0.0562319	-0.0948148	0.47115	-0.0593429	0.652425	0.214902	0.099161	-0.299337	0.020156	-0.431585	0.000575309
Aga	brown	-0.284655	0.0274985	0.372644	0.00336603	-0.0654582	0.619257	-0.475893	0.000121513	0.466279	0.000173401	-0.0898804	0.494639	0.122233	0.352169	0.573853	1.64076e-06	-0.497574	5.23665e-05	-0.367751	0.00384381	0.335806	0.00871397	-0.331275	0.00972319	0.50982	3.17262e-05	0.224081	0.0852194
Kdm5c	brown	-0.284118	0.0278047	0.172626	0.187184	0.0323372	0.806241	-0.45105	0.000298211	0.468051	0.000162528	-0.451296	0.000295668	-0.268321	0.0381852	0.296344	0.0214997	0.354607	0.00543663	-0.228981	0.0784368	0.125433	0.339609	0.330993	0.00978916	0.0500074	0.704357	-0.17408	0.18344
Lgals9	brown	-0.284029	0.0278559	0.327201	0.0107155	-0.045159	0.731887	-0.453727	0.000271593	0.4452	0.000364821	-0.206656	0.113141	0.121216	0.356221	0.594128	5.6043e-07	-0.300316	0.0197324	-0.31763	0.0133984	0.539435	8.69292e-06	0.00829515	0.949843	0.395193	0.00177787	0.0432672	0.742723
Rapgef6	brown	0.283919	0.0279193	-0.33358	0.00919776	-0.733835	2.55487e-11	-0.327487	0.0106432	0.359179	0.00482677	-0.0593126	0.652591	0.473215	0.000134304	0.358635	0.00489594	0.05336	0.685537	-0.735871	2.11006e-11	-0.000400673	0.997576	-0.141951	0.279295	0.300351	0.0197172	0.0271861	0.836642
Rrbp1	brown	-0.283782	0.027998	0.199535	0.126389	-0.189307	0.147434	-0.392786	0.00190726	0.362116	0.00446751	0.100467	0.444999	0.171766	0.189426	0.807805	6.21114e-15	-0.213183	0.101959	-0.320831	0.0124431	0.780802	1.87666e-13	-0.270279	0.0367461	0.783427	1.37677e-13	0.382734	0.0025436
Vcl	brown	-0.283386	0.0282273	0.2938	0.0227011	-0.31655	0.0137345	-0.642279	3.17401e-08	0.61619	1.59642e-07	-0.118715	0.366303	0.416658	0.000927953	0.896919	3.23204e-22	-0.468299	0.000161058	-0.634762	5.13409e-08	0.667842	5.57929e-09	-0.260953	0.0440247	0.713289	1.60442e-10	0.214966	0.0990582
Gm17762	brown	-0.283132	0.0283747	0.300176	0.0197922	0.0815804	0.535482	-0.266617	0.0394752	0.252386	0.0517188	0.000251624	0.998478	-0.124692	0.34249	0.335321	0.00881752	-0.315793	0.0139744	-0.079898	0.543957	0.231058	0.0756932	-0.379449	0.00278922	0.390852	0.00201729	0.242797	0.0615937
Gata1	brown	-0.283046	0.028425	0.393824	0.00185048	-0.234802	0.0709421	-0.724425	6.04905e-11	0.680639	2.18946e-09	-0.27776	0.031655	0.192087	0.141472	0.890518	1.69306e-21	-0.544049	7.02578e-06	-0.645801	2.52206e-08	0.640178	3.63538e-08	-0.177373	0.175161	0.588461	7.62269e-07	0.086887	0.509179
Prdm9	brown	-0.282736	0.0286068	0.371105	0.00351021	0.369503	0.00366623	-0.303736	0.0183107	0.34692	0.00661558	-0.576175	1.4561e-06	-0.460094	0.000216775	0.0161526	0.902508	0.263049	0.0422932	0.0946513	0.471919	-0.0475662	0.718175	0.580205	1.18102e-06	-0.360196	0.00469959	-0.526941	1.5234e-05
Axin2	brown	-0.282195	0.0289254	0.53797	9.29464e-06	0.255008	0.0492559	-0.604116	3.2117e-07	0.607084	2.7119e-07	-0.750776	4.92264e-12	-0.465344	0.000179402	0.378044	0.0029005	-0.0138814	0.916163	-0.174997	0.181108	0.356236	0.005212	0.716281	1.24017e-10	-0.189725	0.146526	-0.656903	1.19803e-08
Sapcd1	brown	-0.281824	0.0291459	0.47956	0.000105803	0.304961	0.0178235	-0.328755	0.0103273	0.322776	0.0118919	-0.274413	0.0338545	-0.298414	0.0205627	0.262648	0.0426204	-0.373597	0.00327934	0.0136219	0.917725	0.195337	0.134733	-0.0582075	0.65866	0.0521936	0.692064	-0.128429	0.328106
Phf19	brown	-0.281442	0.0293747	0.33628	0.00861396	0.142061	0.278918	-0.245786	0.0583647	0.259942	0.0448811	0.0787366	0.549846	-0.188742	0.148667	0.348684	0.00632681	-0.246715	0.0573891	-0.0614611	0.640856	0.230782	0.0760532	-0.239333	0.0655146	0.494233	5.98416e-05	0.397251	0.0016735
Atp7b	brown	-0.280734	0.0298019	0.174025	0.183581	0.175793	0.1791	-0.194488	0.13647	0.241763	0.0627432	-0.277957	0.0315297	-0.131482	0.316641	0.0470147	0.721308	0.313708	0.014654	0.0211213	0.872738	-0.114009	0.38574	0.32034	0.0125856	-0.0968846	0.461479	-0.175578	0.179641
Usp2	brown	-0.280381	0.0300172	0.197711	0.129965	-0.226401	0.081952	-0.456621	0.000245274	0.465046	0.000181353	0.0596473	0.650757	0.292427	0.0233726	0.570939	1.90345e-06	-0.379827	0.00275985	-0.465886	0.000175898	0.185203	0.156574	-0.477733	0.000113381	0.6857	1.49284e-09	0.473128	0.00013474
Bcap29	brown	0.279829	0.0303559	-0.117753	0.370227	-0.458674	0.000228038	-0.245116	0.0590755	0.23179	0.0747447	-0.0295213	0.822827	0.509101	3.26914e-05	0.260255	0.0446146	-0.265238	0.0405455	-0.514298	2.62867e-05	-0.0023204	0.985961	-0.0780209	0.55349	0.16256	0.214618	-0.013391	0.919115
mt-Ts2	brown	-0.279317	0.0306731	0.433588	0.000538673	0.216099	0.0972476	-0.410033	0.00113938	0.419793	0.00084081	-0.455058	0.000259188	-0.0627837	0.633675	0.234485	0.0713349	-0.158867	0.225356	-0.13631	0.299039	0.118246	0.368213	0.264441	0.0411748	-0.0799264	0.543813	-0.281447	0.0293716
C230035I16Rik	brown	-0.278157	0.0314026	0.43803	0.000464828	0.313309	0.0147875	-0.358823	0.00487196	0.398313	0.00162179	-0.423866	0.000738672	-0.419586	0.000846342	0.189646	0.146697	0.0149397	0.909797	-0.00252396	0.98473	0.131847	0.315288	0.412481	0.00105668	-0.0712366	0.588593	-0.263	0.0423333
Prrx2	brown	-0.278021	0.0314888	0.456427	0.000246961	-0.0909995	0.489259	-0.658528	1.07162e-08	0.617957	1.43763e-07	-0.308779	0.0163747	0.0874422	0.506466	0.87075	1.57087e-19	-0.470453	0.000148786	-0.464992	0.000181706	0.799604	1.84663e-14	-0.0366778	0.780842	0.500161	4.71814e-05	-0.063413	0.63027
Mecom_loc2	brown	-0.277465	0.031844	0.318086	0.0132585	0.153824	0.240616	-0.384448	0.00242325	0.393985	0.00184178	-0.545937	6.43385e-06	-0.198439	0.128529	0.287668	0.0258317	0.124508	0.343211	-0.107392	0.414089	0.313736	0.0146448	0.565287	2.52873e-06	-0.193008	0.139538	-0.569733	2.0233e-06
Gm19710	brown	-0.276234	0.0326427	0.386261	0.00230154	0.289387	0.0249193	-0.294875	0.0221867	0.293457	0.0228671	-0.336421	0.00858441	-0.215937	0.0975058	0.167594	0.200564	-0.118052	0.369006	0.0011352	0.993132	0.00962191	0.941834	0.25376	0.0504155	-0.11539	0.379974	-0.238624	0.0663403
Mecom_loc1	brown	-0.275866	0.032885	0.425776	0.000694753	0.184298	0.158645	-0.42595	0.000690869	0.445569	0.000360251	-0.504192	4.00379e-05	-0.0514562	0.696202	0.358581	0.00490288	-0.0743053	0.572591	-0.124719	0.342387	0.368089	0.00380895	0.405128	0.00132286	-0.0870828	0.508222	-0.486652	8.05906e-05
Calca	brown	-0.275107	0.0333884	0.237386	0.0678039	-0.0410525	0.755471	-0.357832	0.00499987	0.327561	0.0106246	-0.0256383	0.845826	0.018014	0.891338	0.518394	2.20801e-05	-0.214916	0.0991381	-0.252888	0.0512388	0.375727	0.00309271	-0.172626	0.187185	0.527914	1.45943e-05	0.34629	0.00672136
Man2b1	brown	-0.273963	0.03416	0.275654	0.0330249	-0.0368646	0.779754	-0.351989	0.00581563	0.311096	0.0155454	0.110947	0.398714	0.0941882	0.474099	0.685222	1.54837e-09	-0.289863	0.0246718	-0.213793	0.100959	0.630546	6.68609e-08	-0.288311	0.0254873	0.707603	2.59443e-10	0.435016	0.000513838
Rhag	brown	-0.273306	0.0346101	0.388272	0.00217292	-0.2921	0.023535	-0.786994	8.97331e-14	0.758285	2.27367e-12	-0.333354	0.00924814	0.240676	0.063971	0.885233	6.16059e-21	-0.580793	1.14524e-06	-0.746234	7.75239e-12	0.525183	1.64556e-05	-0.185094	0.156823	0.568055	2.20178e-06	0.0513771	0.696647
Dlg1	brown	-0.273287	0.0346226	0.409479	0.00115888	-0.265405	0.0404143	-0.830112	2.41313e-16	0.810502	4.29169e-15	-0.353174	0.0056413	0.124179	0.344495	0.910555	6.40211e-24	-0.426414	0.00068063	-0.713637	1.5574e-10	0.573431	1.67656e-06	-0.0673757	0.609006	0.64924	2.00928e-08	0.0892797	0.49754
Hist1h2bn	brown	-0.272407	0.0352329	0.293006	0.0230872	0.153806	0.240672	-0.327673	0.0105965	0.354857	0.0054016	-0.430284	0.000600326	-0.236615	0.0687286	0.115588	0.379151	-0.0586826	0.656048	-0.118599	0.366777	0.0554452	0.673926	0.298966	0.0203188	-0.150804	0.250085	-0.326072	0.0110057
Zfp53	brown	0.27209	0.0354549	-0.319743	0.0127609	-0.707685	2.57666e-10	-0.184522	0.15813	0.195466	0.134471	0.155768	0.234652	0.450098	0.00030823	0.410335	0.00112885	-0.21353	0.101388	-0.617151	1.5082e-07	0.213833	0.100893	-0.345344	0.00688313	0.425206	0.0007076	0.149444	0.254433
Slc35a3	brown	0.271932	0.0355665	-0.179052	0.171048	-0.686169	1.44025e-09	-0.480563	0.000101844	0.475715	0.000122328	-0.137631	0.294337	0.348621	0.00633707	0.542977	7.38421e-06	-0.0972664	0.459707	-0.789898	6.29493e-14	0.207825	0.111071	-0.0603093	0.647136	0.42016	0.000831106	0.0337702	0.797833
Pde5a	brown	-0.271683	0.0357422	0.285	0.0273034	-0.192218	0.141196	-0.576056	1.46509e-06	0.555212	4.14237e-06	-0.127496	0.331662	-0.0717585	0.585857	0.652128	1.65639e-08	-0.339197	0.00801962	-0.487657	7.75033e-05	0.400173	0.00153474	-0.203699	0.118508	0.643675	2.89863e-08	0.305791	0.0174993
Mdfic	brown	-0.271616	0.0357894	0.541919	7.75439e-06	-0.114838	0.382275	-0.826926	3.94676e-16	0.797377	2.46129e-14	-0.484746	8.67583e-05	0.0159108	0.903961	0.907387	1.6798e-23	-0.51945	2.11018e-05	-0.611558	2.09468e-07	0.723997	6.28518e-11	0.0738402	0.575003	0.464411	0.000185575	-0.161433	0.217856
Epb4.1l2	brown	-0.271553	0.0358342	0.433679	0.000537059	-0.149746	0.253463	-0.722354	7.27789e-11	0.705251	3.15475e-10	-0.317664	0.0133877	0.183508	0.160468	0.891755	1.23926e-21	-0.370306	0.00358731	-0.569341	2.06375e-06	0.73077	3.39625e-11	0.031039	0.813878	0.593097	5.92935e-07	0.0377711	0.774479
Zfp944	brown	0.271059	0.0361853	-0.0152553	0.9079	-0.485027	8.58218e-05	-0.408437	0.0011964	0.431466	0.000577572	-0.233388	0.0727085	0.258527	0.0461013	0.43748	0.000473447	-0.292127	0.0235215	-0.612866	1.94083e-07	0.254245	0.0499616	-0.0279514	0.832109	0.195528	0.134345	-0.250058	0.0539883
Myrf	brown	-0.270185	0.036814	0.316556	0.0137328	-0.13529	0.302702	-0.566894	2.33382e-06	0.531673	1.235e-05	-0.175345	0.180228	-0.0821158	0.532798	0.725683	5.40173e-11	-0.315735	0.0139929	-0.420908	0.000811662	0.547972	5.8478e-06	-0.233314	0.072801	0.602787	3.46236e-07	0.178853	0.171531
Bmp7	brown	-0.269634	0.0372147	0.4063	0.00127676	0.0389788	0.767467	-0.533082	1.15947e-05	0.51141	2.96861e-05	-0.35193	0.00582434	-0.372404	0.00338816	0.646692	2.37859e-08	-0.177587	0.174634	-0.282951	0.0284806	0.698687	5.39015e-10	0.17138	0.190437	0.366499	0.00397531	-0.0819307	0.533725
Gdpgp1	brown	-0.269554	0.0372735	0.116493	0.375406	-0.00902817	0.945418	-0.265274	0.040517	0.273833	0.0342488	-0.137713	0.294043	0.091695	0.485931	0.264019	0.0415117	0.0663461	0.614501	-0.163722	0.211314	0.0476788	0.717535	0.0363205	0.782925	0.154782	0.237663	0.0232755	0.859883
Pon3	brown	-0.269059	0.0376374	0.347726	0.00648233	-0.144105	0.271987	-0.584351	9.49353e-07	0.584665	9.33696e-07	-0.215076	0.0988814	0.0635556	0.629499	0.748173	6.39329e-12	-0.344865	0.00696645	-0.473214	0.00013431	0.627257	8.19331e-08	-0.205322	0.115539	0.586188	8.61004e-07	0.141066	0.282333
Mlf1	brown	0.268169	0.0382983	-0.0349723	0.790796	-0.432774	0.000553295	-0.287406	0.025973	0.262499	0.0427427	0.0138386	0.91642	0.364329	0.00421267	0.32917	0.0102256	-0.441901	0.000408118	-0.529801	1.34243e-05	0.0527472	0.688963	-0.147557	0.260547	0.299724	0.0199876	0.10561	0.421923
Ssfa2	brown	-0.266719	0.0393967	0.280114	0.0301808	-0.181681	0.164747	-0.541513	7.9011e-06	0.506797	3.59681e-05	-0.058044	0.65956	0.124073	0.344912	0.78592	1.02172e-13	-0.312269	0.0151395	-0.457015	0.000241881	0.637705	4.25959e-08	-0.225542	0.0831503	0.718335	1.03719e-10	0.334538	0.00898676
Mmp2	brown	-0.266283	0.0397324	0.377433	0.00295014	-0.10505	0.424399	-0.480904	0.00010053	0.469076	0.000156524	-0.0771675	0.55785	0.197202	0.130978	0.840198	4.74208e-17	-0.421806	0.00078884	-0.343798	0.00715498	0.887944	3.20183e-21	-0.21189	0.104104	0.648833	2.06432e-08	0.130343	0.320888
Tagln	brown	-0.26558	0.0402779	0.356576	0.00516614	-0.122035	0.352956	-0.502719	4.2524e-05	0.4583	0.000231092	-0.0351589	0.789705	0.242018	0.0624583	0.801477	1.44625e-14	-0.477709	0.000113484	-0.387763	0.00220485	0.734283	2.44976e-11	-0.283041	0.0284276	0.69805	5.67337e-10	0.269314	0.0374494
Tgfbi	brown	-0.265568	0.0402869	0.523971	1.7351e-05	-0.0261446	0.842819	-0.687582	1.29212e-09	0.662788	7.97299e-09	-0.367654	0.00385386	-0.018035	0.891212	0.866865	3.50609e-19	-0.442459	0.000400477	-0.44371	0.000383834	0.828051	3.32102e-16	0.00411354	0.975115	0.488089	7.62075e-05	-0.0937625	0.476108
4921533I20Rik	brown	-0.265512	0.040331	0.214521	0.0997753	-0.0598928	0.649414	-0.40542	0.00131123	0.35852	0.00491072	-0.159465	0.223593	0.0504771	0.70171	0.429792	0.000610023	-0.217019	0.0957983	-0.297434	0.0210017	0.208952	0.109104	-0.172818	0.186686	0.308935	0.0163175	0.104411	0.427239
Msx1	brown	-0.265197	0.0405776	0.411997	0.00107258	-0.0686566	0.602199	-0.598184	4.48053e-07	0.573548	1.66655e-06	-0.235144	0.0705201	-0.175745	0.179221	0.74809	6.44695e-12	-0.3529	0.00568112	-0.392121	0.00194451	0.643768	2.88106e-08	-0.00373876	0.977382	0.55019	5.26613e-06	0.0738224	0.575096
Cd63	brown	-0.265143	0.0406199	0.503442	4.12863e-05	-0.00174954	0.989415	-0.594768	5.41104e-07	0.579298	1.23833e-06	-0.206224	0.113914	0.116237	0.376465	0.780164	2.02215e-13	-0.451744	0.000291087	-0.36197	0.00448481	0.708331	2.44117e-10	0.0188755	0.886175	0.579031	1.25568e-06	0.0879056	0.504207
Osbpl3	brown	-0.26428	0.0413029	0.424036	0.000734656	0.27298	0.0348348	-0.424729	0.000718528	0.400051	0.00154033	-0.547312	6.03227e-06	-0.383377	0.00249785	0.207778	0.111154	-0.0546432	0.678383	-0.0828143	0.529307	0.118244	0.368222	0.529131	1.38289e-05	-0.236273	0.0691424	-0.47956	0.000105804
Cyp46a1	brown	-0.264236	0.0413383	0.496009	5.57533e-05	0.337199	0.00842267	-0.397955	0.00163908	0.424788	0.000717164	-0.537382	9.54712e-06	-0.23497	0.070735	0.198405	0.128596	-0.0136329	0.917659	0.00734921	0.955557	0.198968	0.127493	0.574476	1.58921e-06	-0.207008	0.112515	-0.542554	7.53012e-06
Nog	brown	-0.264148	0.0414085	0.392176	0.0019414	0.331861	0.00958722	-0.303443	0.0184291	0.286348	0.026551	-0.447878	0.000332808	-0.566275	2.40724e-06	0.154731	0.237819	-0.0230045	0.861499	0.0539403	0.682298	0.197084	0.131211	0.417511	0.000903473	-0.144371	0.271094	-0.316268	0.0138234
S1pr2	brown	-0.263687	0.0417773	0.420952	0.000810516	-0.117732	0.370315	-0.593487	5.80453e-07	0.576236	1.45158e-06	-0.219706	0.0916584	0.151913	0.246578	0.835582	1.01212e-16	-0.495018	5.80002e-05	-0.45811	0.000232661	0.761135	1.68347e-12	-0.197067	0.131247	0.5345	1.08779e-05	0.00543895	0.967101
Emcn	brown	-0.263594	0.0418526	0.491224	6.74033e-05	-0.0628391	0.633375	-0.697439	5.95835e-10	0.671616	4.25454e-09	-0.419906	0.000837831	-0.0327848	0.803612	0.84959	9.38837e-18	-0.443999	0.00038008	-0.468965	0.000157168	0.80852	5.63456e-15	0.0670324	0.610835	0.426034	0.000689009	-0.19397	0.137537
Dnase1l1	brown	-0.262969	0.0423582	0.471841	0.000141338	-0.0134778	0.918593	-0.612535	1.97874e-07	0.56881	2.11978e-06	-0.317895	0.0133169	0.025852	0.844556	0.779122	2.28333e-13	-0.464436	0.000185411	-0.387292	0.00223476	0.705382	3.12067e-10	0.0232566	0.859996	0.430593	0.000594301	-0.0801211	0.54283
Tmem245	brown	0.26174	0.0433683	-0.393104	0.00188972	-0.763149	1.35791e-12	-0.250791	0.0532646	0.263061	0.0422834	0.124179	0.344496	0.4998	4.78746e-05	0.388053	0.00218659	0.0926072	0.481584	-0.686058	1.45259e-09	0.0835666	0.525559	-0.281871	0.0291183	0.491999	6.53745e-05	0.258118	0.0464591
mt-Tr	brown	-0.26079	0.0441616	0.348293	0.00638983	0.0896542	0.49573	-0.421446	0.000797917	0.372317	0.00339618	-0.20045	0.124625	-0.0641751	0.626156	0.344091	0.00710266	-0.343137	0.00727394	-0.249791	0.0542542	0.0798929	0.543983	-0.0451836	0.731746	0.226651	0.0816061	0.123282	0.34802
Cldn13	brown	-0.260491	0.0444145	0.377098	0.00297765	-0.228176	0.0795202	-0.689192	1.14101e-09	0.652428	1.62322e-08	-0.264645	0.041013	0.271077	0.0361723	0.835413	1.04022e-16	-0.580602	1.15678e-06	-0.629027	7.3468e-08	0.572549	1.75382e-06	-0.221113	0.089547	0.532663	1.18145e-05	0.0636977	0.628732
Six2	brown	-0.260485	0.0444197	0.267689	0.0386591	-0.231251	0.075442	-0.507844	3.44429e-05	0.487537	7.78639e-05	-0.146737	0.263236	0.438996	0.000450046	0.66237	8.20966e-09	-0.515696	2.47747e-05	-0.507736	3.45984e-05	0.427933	0.00064801	-0.27807	0.0314574	0.446428	0.000349808	0.0690237	0.600255
Atp13a3	brown	0.259183	0.0455325	-0.220372	0.0906548	-0.789422	6.67443e-14	-0.496072	5.56123e-05	0.49263	6.37662e-05	-0.126837	0.334188	0.534349	1.09526e-05	0.560859	3.1476e-06	-0.187148	0.152192	-0.903577	5.12297e-23	0.201391	0.122829	-0.16055	0.220415	0.416371	0.000936315	0.0240186	0.855457
Dnajc3	brown	0.258964	0.0457214	-0.222905	0.0869147	-0.758285	2.27351e-12	-0.399963	0.00154434	0.392379	0.00192997	0.0862849	0.51213	0.626244	8.71912e-08	0.603611	3.30481e-07	-0.276331	0.0325792	-0.824009	6.13871e-16	0.302832	0.0186778	-0.287595	0.0258711	0.639859	3.71085e-08	0.322962	0.0118401
5430416N02Rik	brown	-0.258908	0.0457701	0.59183	6.35336e-07	0.464987	0.000181744	-0.354432	0.00546122	0.365675	0.00406392	-0.472777	0.000136514	-0.406329	0.00127562	0.0554379	0.673967	-0.314837	0.0142826	0.0622953	0.636323	0.00926321	0.943999	0.279862	0.0303356	-0.223039	0.0867195	-0.355537	0.0053073
Agpat2	brown	-0.258725	0.045929	0.348961	0.00628256	-0.089929	0.494405	-0.453266	0.00027602	0.425153	0.00070881	-0.0280706	0.831404	0.165381	0.206659	0.756064	2.86558e-12	-0.440004	0.000435061	-0.336551	0.00855713	0.724372	6.07788e-11	-0.285015	0.0272946	0.670809	4.50991e-09	0.256469	0.0479251
Kdelc2	brown	-0.258434	0.0461827	0.370023	0.00361492	-0.274094	0.0340707	-0.692881	8.55509e-10	0.672071	4.11655e-09	-0.165574	0.206123	0.238009	0.0670644	0.937546	2.7989e-28	-0.512542	2.83073e-05	-0.628817	7.44269e-08	0.758295	2.27118e-12	-0.23308	0.0730972	0.767756	8.2391e-13	0.226757	0.08146
Gm11517	brown	-0.258182	0.0464035	0.511056	3.01295e-05	0.289871	0.0246677	-0.375259	0.00313288	0.390762	0.00202257	-0.358371	0.0049299	-0.134643	0.305041	0.274033	0.0341126	-0.366059	0.00402241	-0.0847663	0.519611	0.255725	0.0485987	0.122233	0.352167	0.0359685	0.784977	-0.135787	0.300915
Pls3	brown	-0.258143	0.0464371	0.340531	0.00775997	-0.306357	0.0172813	-0.734145	2.48168e-11	0.708539	2.39897e-10	-0.160949	0.219255	0.195323	0.134761	0.843122	2.89709e-17	-0.51587	2.45922e-05	-0.715792	1.2938e-10	0.460788	0.000211457	-0.234056	0.0718699	0.772023	5.13353e-13	0.361305	0.00456431
Ptges	brown	-0.257749	0.0467838	0.301171	0.0193682	-0.146353	0.264501	-0.512797	2.80052e-05	0.488265	7.56863e-05	-0.10046	0.445031	0.315928	0.0139313	0.584916	9.21331e-07	-0.491913	6.55961e-05	-0.4981	5.12703e-05	0.254435	0.0497851	-0.323437	0.0117094	0.487596	7.76847e-05	0.291651	0.0237594
Rap1b	brown	0.257743	0.0467891	-0.0643812	0.625046	-0.683782	1.72757e-09	-0.466712	0.000170685	0.447179	0.000340902	0.0573127	0.66359	0.479584	0.000105707	0.678577	2.55363e-09	-0.550021	5.30846e-06	-0.829779	2.54159e-16	0.424187	0.00073113	-0.335653	0.00874658	0.660982	9.04306e-09	0.289806	0.0247012
Thap3	brown	-0.25673	0.0476902	0.580281	1.17637e-06	0.588528	7.59567e-07	-0.190499	0.144855	0.219289	0.092292	-0.447507	0.000337084	-0.46003	0.000217268	-0.0976466	0.457946	-0.218062	0.094174	0.253709	0.0504635	-0.0581597	0.658923	0.326037	0.0110147	-0.367093	0.00391239	-0.396539	0.00170899
Hist1h4k	brown	-0.256648	0.0477639	0.428301	0.00064032	0.284482	0.0275971	-0.339414	0.00797695	0.344636	0.00700648	-0.40691	0.00125332	-0.39203	0.00194963	0.14576	0.266461	-0.167717	0.200229	-0.0447091	0.734459	0.0817282	0.53474	0.225298	0.0834935	-0.115394	0.379958	-0.255275	0.04901
Tlx3	brown	-0.255697	0.0486241	0.263414	0.0419977	0.135672	0.301327	-0.288209	0.0255415	0.335406	0.00879939	-0.394538	0.00181227	0.196038	0.133311	0.00730958	0.955796	-0.0229574	0.86178	-0.142088	0.278825	-0.229804	0.0773404	0.351312	0.00591719	-0.257863	0.0466831	-0.302342	0.0188792
Snord7	brown	-0.253657	0.0505124	0.36731	0.00388969	0.279486	0.0305681	-0.261667	0.0434286	0.278969	0.0308907	-0.292966	0.0231069	-0.20391	0.118118	0.130504	0.320283	-0.165992	0.204965	-0.0220657	0.867098	0.00494778	0.970071	0.169911	0.194322	-0.0819302	0.533727	-0.113249	0.388938
Msx1os	brown	-0.253157	0.0509842	0.398354	0.00161983	-0.113991	0.385816	-0.614298	1.78468e-07	0.58641	8.50861e-07	-0.224537	0.0845694	-0.121814	0.353836	0.78012	2.03269e-13	-0.390952	0.0020115	-0.436643	0.00048683	0.659893	9.7525e-09	-0.0432037	0.743087	0.581538	1.10132e-06	0.0882643	0.502462
Cyb5d1	brown	-0.252494	0.0516151	0.108334	0.409982	-0.145166	0.268435	-0.469188	0.000155883	0.504751	3.91309e-05	-0.359921	0.00473367	-0.0823651	0.531551	0.356246	0.00521064	0.242307	0.0621366	-0.387538	0.00221913	0.117887	0.369678	0.153118	0.242805	0.212077	0.103791	-0.0389028	0.767908
Fam114a1	brown	-0.252256	0.0518432	0.378401	0.00287181	-0.223962	0.0853894	-0.637911	4.20401e-08	0.618129	1.42305e-07	-0.186133	0.154466	0.206389	0.113618	0.92904	1.00806e-26	-0.486562	8.08717e-05	-0.546917	6.1451e-06	0.855155	3.41142e-18	-0.158006	0.227912	0.682525	1.89997e-09	0.0969496	0.461177
Plek2	brown	-0.251711	0.0523683	0.362445	0.00442875	-0.162269	0.215449	-0.622682	1.08292e-07	0.56604	2.43559e-06	-0.248813	0.0552357	0.119953	0.361289	0.795714	3.04311e-14	-0.47131	0.000144147	-0.499421	4.86143e-05	0.628391	7.64077e-08	-0.111475	0.396458	0.50088	4.58266e-05	0.00830582	0.949779
Gnpnat1	brown	0.250474	0.053577	0.0316697	0.810166	-0.597732	4.59428e-07	-0.542622	7.5064e-06	0.545699	6.50574e-06	-0.220461	0.0905208	0.301527	0.0192186	0.578706	1.27714e-06	-0.569669	2.02991e-06	-0.825393	4.98301e-16	0.29747	0.0209857	-0.175983	0.178622	0.36177	0.0045086	-0.0758627	0.564548
Ucp2	brown	-0.250387	0.0536624	0.360546	0.00465643	-0.118174	0.368509	-0.509208	3.25457e-05	0.52097	1.97639e-05	-0.0857229	0.514892	0.2907	0.024241	0.708298	2.44787e-10	-0.480902	0.000100538	-0.414078	0.00100567	0.542893	7.41314e-06	-0.364869	0.00415247	0.589862	7.06868e-07	0.184914	0.157234
Lamp2	brown	-0.24847	0.0555826	0.372862	0.00334594	-0.29952	0.0200762	-0.784776	1.17214e-13	0.760887	1.72837e-12	-0.268676	0.0379204	0.199987	0.125516	0.93824	2.04398e-28	-0.467551	0.000165531	-0.713986	1.51151e-10	0.662457	8.15954e-09	-0.113089	0.389611	0.72186	7.60438e-11	0.172197	0.188301
Ms4a6c	brown	-0.248062	0.0559985	0.437928	0.000466416	-0.186625	0.153361	-0.747226	7.02619e-12	0.721332	7.96838e-11	-0.402748	0.00142109	0.141815	0.279761	0.902813	6.37154e-23	-0.446105	0.000353705	-0.595443	5.21384e-07	0.786084	1.00168e-13	0.0133932	0.919102	0.495895	5.60084e-05	-0.130393	0.3207
Pnpo	brown	-0.247318	0.0567636	0.349125	0.00625643	-0.164068	0.210336	-0.534844	1.07109e-05	0.506445	3.64948e-05	-0.138615	0.290862	0.338125	0.00823389	0.737081	1.88178e-11	-0.578509	1.29027e-06	-0.483833	8.9863e-05	0.537995	9.28415e-06	-0.260776	0.0441741	0.498867	4.97128e-05	0.0875442	0.505968
Dancr	brown	-0.246282	0.0578423	0.57069	1.92765e-06	0.51292	2.78606e-05	-0.229521	0.0777163	0.23433	0.0715272	-0.307573	0.0168209	-0.447639	0.000335554	0.122174	0.352402	-0.256794	0.0476335	0.232381	0.0739864	0.238968	0.0659384	0.177892	0.173882	-0.0670177	0.610914	-0.231765	0.0747778
Hprt	brown	0.245973	0.0581665	-0.0125362	0.924262	-0.566791	2.34584e-06	-0.356475	0.00517976	0.361654	0.00452246	0.042329	0.748115	0.637324	4.36431e-08	0.588526	7.59616e-07	-0.54468	6.82266e-06	-0.653768	1.48293e-08	0.438676	0.000454895	-0.252941	0.0511888	0.491924	6.55682e-05	0.0658104	0.617368
Rnf113a2	brown	-0.24539	0.0587846	0.537067	9.68482e-06	0.475881	0.000121566	-0.291408	0.0238815	0.321687	0.0121977	-0.569442	2.05326e-06	-0.392526	0.00192176	-0.0314032	0.811734	-0.166405	0.203824	0.111057	0.398244	-0.0342344	0.795114	0.506089	3.70346e-05	-0.427108	0.000665553	-0.566061	2.43309e-06
Bfsp1	brown	-0.245366	0.0588092	0.374903	0.00316376	0.0402462	0.760129	-0.426028	0.000689141	0.42459	0.000721749	-0.227987	0.0797766	-0.205109	0.115925	0.496443	5.47936e-05	-0.273755	0.034302	-0.215356	0.0984327	0.490458	6.9464e-05	-0.122846	0.34974	0.357121	0.00509344	0.0119668	0.927693
Gm9079	brown	0.245213	0.0589725	-0.0984489	0.454242	-0.527019	1.51813e-05	-0.336699	0.00852622	0.300512	0.0196485	0.0225993	0.863915	0.35076	0.00600136	0.466077	0.000174681	-0.320682	0.012486	-0.621795	1.14248e-07	0.24432	0.059931	-0.269998	0.0369498	0.457087	0.000241265	0.213459	0.101505
Hilpda	brown	-0.245154	0.0590354	0.414137	0.00100382	0.122526	0.351006	-0.342206	0.00744434	0.332689	0.00939799	-0.128364	0.328352	0.0894185	0.496868	0.402382	0.00143676	-0.562378	2.92089e-06	-0.171823	0.189277	0.317886	0.0133197	-0.191364	0.143004	0.242468	0.061957	0.0314057	0.811719
C1qtnf6	brown	-0.24406	0.0602116	0.276181	0.0326774	-0.0596317	0.650843	-0.27126	0.0360419	0.235231	0.0704136	0.259012	0.04568	0.145129	0.26856	0.690171	1.05754e-09	-0.45278	0.000280753	-0.185924	0.154938	0.701281	4.36925e-10	-0.474678	0.000127172	0.824473	5.72516e-16	0.555575	4.07054e-06
Prkci	brown	0.243515	0.0608054	-0.104149	0.428405	-0.671242	4.37126e-09	-0.50088	4.58266e-05	0.516913	2.35233e-05	-0.208217	0.110384	0.480052	0.000103842	0.590478	6.83701e-07	-0.201231	0.123132	-0.820355	1.05549e-15	0.343888	0.00713884	0.0615884	0.640163	0.341639	0.00755002	-0.137792	0.293763
Mkx	brown	-0.242765	0.0616288	0.406809	0.0012572	-0.199487	0.126484	-0.685555	1.50949e-09	0.645425	2.58511e-08	-0.259911	0.0449071	0.16066	0.220097	0.916927	8.21373e-25	-0.502518	4.28741e-05	-0.56757	2.25613e-06	0.777352	2.80201e-13	-0.104124	0.428517	0.604521	3.13873e-07	0.0352448	0.789204
Ctsc	brown	-0.242713	0.0616866	0.464335	0.00018609	-0.223069	0.0866767	-0.774527	3.87056e-13	0.765558	1.04713e-12	-0.376149	0.00305687	0.231308	0.0753684	0.908373	1.24875e-23	-0.564518	2.62734e-06	-0.660028	9.66198e-09	0.729562	3.79551e-11	-0.0588674	0.655033	0.545048	6.70653e-06	-0.0795364	0.545787
H6pd	brown	-0.242703	0.0616967	0.274893	0.0335316	-0.199039	0.127355	-0.513608	2.70646e-05	0.500094	4.73095e-05	-0.107343	0.4143	0.279513	0.0305519	0.78788	8.05815e-14	-0.285225	0.0271765	-0.471799	0.000141558	0.69488	7.30616e-10	-0.193762	0.137968	0.613163	1.9075e-07	0.191219	0.143313
Gypa	brown	-0.242422	0.0620085	0.382757	0.00254197	-0.332454	0.00945132	-0.814267	2.53556e-15	0.792346	4.6491e-14	-0.357817	0.00500176	0.258292	0.0463066	0.896933	3.21949e-22	-0.598611	4.37541e-07	-0.799393	1.89793e-14	0.525721	1.60723e-05	-0.160666	0.220078	0.565817	2.46288e-06	0.0306411	0.816222
2610035F20Rik	brown	-0.241603	0.062923	0.448067	0.00033065	0.199957	0.125573	-0.483902	8.96258e-05	0.496859	5.3889e-05	-0.637734	4.25179e-08	-0.226403	0.08195	0.288443	0.0254171	-0.101076	0.442229	-0.159079	0.224729	0.26271	0.0425696	0.59408	5.619e-07	-0.2436	0.0607118	-0.656594	1.2237e-08
Dyrk3	brown	-0.241431	0.0631163	0.347243	0.00656186	0.0549108	0.676895	-0.386972	0.00225534	0.392631	0.00191589	-0.203767	0.118381	-0.178723	0.171848	0.244303	0.0599493	-0.355698	0.00528522	-0.263343	0.0420549	-0.0833716	0.52653	-0.0979745	0.45643	0.153074	0.242944	0.0590358	0.654109
Tmem119	brown	-0.240712	0.0639297	0.422985	0.000759773	-0.173636	0.184578	-0.672574	3.96912e-09	0.635059	5.03872e-08	-0.239161	0.0657137	0.108011	0.411387	0.916985	8.05583e-25	-0.50498	3.8765e-05	-0.527905	1.46e-05	0.836535	8.67153e-17	-0.138954	0.289672	0.645352	2.59764e-08	0.0696815	0.596778
Rspo3	brown	-0.240114	0.0646127	0.452313	0.00028537	0.123698	0.346384	-0.445512	0.000360957	0.407996	0.0012126	-0.299755	0.0199742	-0.0815168	0.535801	0.503156	4.17723e-05	-0.36853	0.00376395	-0.170522	0.192699	0.485769	8.33934e-05	0.198621	0.128173	0.206716	0.113035	-0.219423	0.0920878
Timp1	brown	-0.238988	0.0659151	0.468731	0.000158523	-0.0596749	0.650606	-0.626198	8.7433e-08	0.611626	2.08641e-07	-0.351236	0.00592868	0.0929536	0.479939	0.772037	5.12499e-13	-0.463135	0.000194343	-0.437072	0.00047992	0.709977	2.12579e-10	0.0577062	0.66142	0.394138	0.00183356	-0.161335	0.218139
Foxl2	brown	-0.238731	0.0662155	0.427539	0.000656332	0.0169544	0.897694	-0.501602	4.45018e-05	0.463661	0.000190686	-0.208871	0.109246	-0.0308439	0.815027	0.767033	8.91763e-13	-0.350144	0.00609628	-0.265223	0.040557	0.861239	1.07338e-18	-0.0548089	0.677461	0.485468	8.43698e-05	-0.00869405	0.947435
Tspan32	brown	-0.238602	0.0663669	0.329736	0.0100884	-0.270772	0.0363907	-0.681006	2.13012e-09	0.624952	9.43524e-08	-0.240001	0.0647426	0.198826	0.12777	0.848539	1.13144e-17	-0.546775	6.18608e-06	-0.639847	3.71355e-08	0.595704	5.13938e-07	-0.2102	0.106958	0.579609	1.21839e-06	0.107892	0.411906
Zfp764	brown	-0.238594	0.0663764	0.414624	0.000988738	0.342086	0.00746668	-0.311965	0.0152438	0.338368	0.00818474	-0.508118	3.40539e-05	-0.261626	0.0434624	0.0337021	0.798232	-0.0159824	0.90353	0.0126005	0.923875	-0.0510404	0.698539	0.504559	3.94401e-05	-0.306372	0.0172756	-0.397762	0.00164842
Steap2	brown	0.238391	0.066614	-0.187233	0.152003	-0.479107	0.000107637	-0.239149	0.0657281	0.237995	0.0670807	-0.054262	0.680506	0.214381	0.100003	0.317514	0.0134341	0.0498634	0.70517	-0.4495	0.000314687	0.172243	0.18818	-0.0790013	0.548501	0.27351	0.0344696	-0.0285225	0.82873
2900008C10Rik	brown	-0.238355	0.0666564	0.45848	0.000229621	0.412921	0.0010424	-0.277441	0.0318596	0.295909	0.0217011	-0.427312	0.000661161	-0.41311	0.0010363	0.0553289	0.674572	-0.0435066	0.741349	0.0927521	0.480895	0.0364698	0.782054	0.384877	0.00239398	-0.16658	0.203342	-0.239818	0.0649529
Cd38	brown	-0.237846	0.0672577	0.401673	0.00146757	-0.160188	0.221472	-0.62637	8.65192e-08	0.607911	2.58619e-07	-0.247978	0.0560846	0.0980209	0.456216	0.867232	3.25324e-19	-0.456942	0.000242502	-0.502111	4.35898e-05	0.832835	1.57185e-16	-0.0696341	0.597028	0.574449	1.59136e-06	0.0286536	0.827955
Mmp14	brown	-0.236988	0.0682805	0.433491	0.000540387	0.0880822	0.503347	-0.57548	1.50925e-06	0.556635	3.86719e-06	-0.514776	2.57603e-05	-0.236957	0.0683177	0.577234	1.37855e-06	-0.0905551	0.491392	-0.27801	0.0314959	0.60669	2.77378e-07	0.46208	0.000201875	0.15715	0.230474	-0.299808	0.0199513
Cald1	brown	-0.236924	0.0683567	0.295794	0.0217546	-0.256648	0.0477642	-0.649517	1.97259e-08	0.622331	1.10613e-07	-0.197686	0.130014	-0.114168	0.385074	0.766969	8.98054e-13	-0.414907	0.000980069	-0.593289	5.86774e-07	0.532856	1.17129e-05	-0.218729	0.0931477	0.662621	8.06699e-09	0.250285	0.0537637
Qsox2	brown	-0.236219	0.0692071	0.260322	0.0445572	-0.223089	0.0866469	-0.572024	1.8014e-06	0.572973	1.71625e-06	-0.10238	0.436334	0.0522966	0.691487	0.568489	2.1543e-06	-0.41405	0.00100653	-0.562474	2.90717e-06	0.135496	0.301959	-0.341169	0.00763842	0.606793	2.75745e-07	0.404262	0.00135787
Hapln1	brown	-0.235197	0.0704546	0.418651	0.000871671	-0.223232	0.0864407	-0.733045	2.75031e-11	0.70642	2.86324e-10	-0.342612	0.00736962	0.172373	0.187843	0.919381	3.56395e-25	-0.486803	8.01173e-05	-0.616195	1.59601e-07	0.737487	1.81054e-11	-0.0310717	0.813686	0.537524	9.48528e-06	-0.0854101	0.516433
Hspb6	brown	-0.234865	0.0708649	0.34294	0.00730962	0.0782562	0.55229	-0.353558	0.00558577	0.356699	0.00514957	-0.162365	0.215176	0.00538343	0.967437	0.408139	0.00120732	-0.2513	0.0527674	-0.165589	0.206082	0.321875	0.0121446	0.0107083	0.93528	0.285605	0.0269634	0.0412461	0.754354
Csf1	brown	-0.233878	0.0720925	0.421979	0.000784506	-0.0423031	0.748264	-0.508887	3.29832e-05	0.498522	5.04089e-05	-0.0616334	0.639919	0.103808	0.429929	0.799968	1.76151e-14	-0.40294	0.00141295	-0.325838	0.0110667	0.782315	1.5707e-13	-0.228881	0.0785699	0.705646	3.05306e-10	0.246479	0.0576359
Thbs1	brown	-0.233298	0.0728212	0.343888	0.00713876	-0.335693	0.00873799	-0.708696	2.36757e-10	0.679478	2.38809e-09	-0.184082	0.159142	0.33643	0.00858241	0.891761	1.23728e-21	-0.652319	1.63521e-08	-0.726291	5.11311e-11	0.590892	6.6853e-07	-0.332076	0.00953766	0.676603	2.95554e-09	0.183671	0.160092
Dmrta1	brown	-0.233257	0.0728727	0.296742	0.021317	-0.188451	0.149307	-0.551256	5.00621e-06	0.51168	2.93517e-05	-0.201574	0.122481	-0.0231579	0.860585	0.620151	1.26115e-07	-0.403199	0.00140199	-0.456505	0.000246284	0.380545	0.00270499	-0.0756609	0.565587	0.4694	0.000154673	0.0447352	0.73431
Fgd6	brown	-0.232272	0.0741256	0.150198	0.252016	-0.269556	0.0372723	-0.464587	0.000184401	0.452438	0.000284125	0.0278235	0.832866	-0.00659788	0.960097	0.612797	1.94876e-07	-0.263684	0.0417802	-0.479815	0.000104782	0.318638	0.0130908	-0.388827	0.00213858	0.708004	2.50899e-10	0.47855	0.000109932
Utrn	brown	-0.231713	0.0748442	0.215298	0.0985245	-0.382285	0.00257597	-0.657283	1.16729e-08	0.658448	1.07754e-08	-0.114006	0.385753	0.294881	0.0221837	0.834967	1.11778e-16	-0.317779	0.0133524	-0.682376	1.9215e-09	0.508634	3.33326e-05	-0.310458	0.0157699	0.749226	5.75406e-12	0.296453	0.0214495
Adamts1	brown	-0.231627	0.0749552	0.337994	0.00826032	-0.314229	0.0144816	-0.682608	1.88814e-09	0.646189	2.45854e-08	-0.188453	0.149302	0.272501	0.0351676	0.88188	1.35348e-20	-0.58516	9.09445e-07	-0.665126	6.76512e-09	0.637288	4.37443e-08	-0.299044	0.0202844	0.663599	7.53267e-09	0.140368	0.284744
Pla2g4a	brown	-0.231415	0.0752299	0.425262	0.000706344	-0.250235	0.053813	-0.800504	1.64269e-14	0.765034	1.10835e-12	-0.393121	0.00188877	0.136154	0.299595	0.910154	7.24805e-24	-0.499753	4.79659e-05	-0.679305	2.41901e-09	0.658462	1.07649e-08	-0.0630474	0.632247	0.532527	1.18867e-05	-0.0731876	0.578396
Gsn	brown	-0.23087	0.075938	0.357676	0.00502016	-0.0254365	0.847024	-0.407438	0.00123339	0.362437	0.00442971	0.00888821	0.946263	0.0510945	0.698235	0.729482	3.82349e-11	-0.392825	0.0019051	-0.244912	0.0592939	0.750389	5.11903e-12	-0.107513	0.413556	0.640031	3.66998e-08	0.269427	0.0373668
Bicc1	brown	-0.230594	0.0762999	0.335571	0.00876413	-0.164501	0.209119	-0.616992	1.52248e-07	0.614789	1.73394e-07	-0.255428	0.0488699	0.0730052	0.579346	0.80013	1.72457e-14	-0.169984	0.194128	-0.482496	9.45964e-05	0.692864	8.56692e-10	-0.00134096	0.991887	0.570723	1.92442e-06	0.0814722	0.536025
Pign	brown	0.230427	0.0765184	-0.270972	0.0362476	-0.704237	3.43017e-10	-0.374766	0.00317569	0.377746	0.00292464	0.0184648	0.888636	0.334673	0.00895744	0.50893	3.29248e-05	-0.0235066	0.858507	-0.7324	2.92032e-11	0.182341	0.163191	-0.305734	0.0175214	0.541451	7.92378e-06	0.245144	0.059046
Ralb	brown	-0.230422	0.0765252	0.241663	0.0628556	-0.154926	0.237221	-0.378392	0.00287259	0.354865	0.00540049	0.0701846	0.594124	0.276995	0.0321472	0.701565	4.26923e-10	-0.446168	0.000352944	-0.373385	0.00329846	0.615722	1.64118e-07	-0.39791	0.00164124	0.655859	1.28662e-08	0.380306	0.00272317
Smoc2	brown	-0.228518	0.0790589	0.170815	0.191924	-0.146341	0.264538	-0.283351	0.0282475	0.214433	0.0999181	0.189095	0.147896	0.233995	0.0719453	0.679994	2.29779e-09	-0.332324	0.00948104	-0.237586	0.0675664	0.628744	7.47613e-08	-0.336316	0.00860646	0.693858	7.92115e-10	0.424968	0.000713044
Akap2	brown	-0.228002	0.0797566	0.211549	0.104674	-0.392715	0.00191121	-0.618478	1.39375e-07	0.609801	2.31932e-07	-0.0914025	0.487329	0.506726	3.60737e-05	0.742433	1.12545e-11	-0.503118	4.1836e-05	-0.724151	6.199e-11	0.340381	0.00778888	-0.403442	0.00139179	0.641404	3.35904e-08	0.305149	0.0177494
Emid1	brown	-0.227632	0.08026	0.347975	0.00644159	-0.0512787	0.697199	-0.421954	0.000785139	0.439777	0.000438401	-0.232273	0.0741242	0.422039	0.000783029	0.444484	0.000373842	-0.419528	0.000847892	-0.341511	0.00757407	0.221803	0.0885265	0.0162218	0.902093	0.161615	0.21733	-0.163747	0.211243
Hspa4l	brown	0.227214	0.0808311	-0.184959	0.157131	-0.46971	0.000152918	-0.283822	0.027975	0.329688	0.0100998	-0.186705	0.153182	0.383927	0.00245927	0.0942877	0.47363	-0.0302055	0.81879	-0.578815	1.26988e-06	-0.278147	0.0314087	-0.0302203	0.818703	0.0173155	0.895527	-0.0918534	0.485175
Heatr5a	brown	-0.226782	0.081425	0.216203	0.0970833	-0.394261	0.001827	-0.708441	2.41877e-10	0.701215	4.39277e-10	-0.223525	0.086017	0.216889	0.0960018	0.81927	1.23688e-15	-0.313367	0.0147679	-0.742759	1.09035e-11	0.453198	0.000276673	-0.237096	0.0681506	0.652029	1.66746e-08	0.201634	0.122368
Wwp1	brown	0.22634	0.0820368	-0.272831	0.0349382	-0.748764	6.027e-12	-0.399606	0.00156081	0.386382	0.00229359	-0.0181825	0.890327	0.51697	2.34668e-05	0.514994	2.5523e-05	-0.0561941	0.669774	-0.802072	1.33753e-14	0.148731	0.256731	-0.147103	0.262031	0.4582	0.000231917	0.16671	0.202983
4921524J17Rik	brown	0.224904	0.0840484	0.0432669	0.742724	-0.481539	9.81224e-05	-0.39443	0.001818	0.434149	0.000528785	-0.110013	0.402719	0.347468	0.00652469	0.421942	0.000785445	-0.503457	4.12617e-05	-0.669911	4.81114e-09	0.178647	0.172034	-0.204204	0.117577	0.291482	0.0238446	-0.028044	0.831561
Zfp493	brown	0.224763	0.0842485	-0.149737	0.25349	-0.674849	3.36238e-09	-0.455364	0.000256402	0.466953	0.000169186	-0.133527	0.309106	0.31365	0.0146733	0.492382	6.43933e-05	-0.266999	0.0391828	-0.803563	1.0983e-14	0.205377	0.115439	-0.12418	0.344493	0.402708	0.00142282	0.0421998	0.748859
Mospd2	brown	0.224175	0.0850849	-0.304229	0.0181135	-0.761153	1.68026e-12	-0.350943	0.00597324	0.364914	0.00414744	0.0652325	0.620468	0.459368	0.000222473	0.464069	0.000187891	-0.0998434	0.447844	-0.768612	7.49879e-13	0.095132	0.469661	-0.344534	0.00702439	0.520849	1.98674e-05	0.255904	0.0484362
Col4a5	brown	-0.223973	0.0853738	0.158136	0.227525	-0.265347	0.0404598	-0.448098	0.000330296	0.46158	0.000205533	-0.0190368	0.885209	0.365674	0.00406406	0.659978	9.69544e-09	-0.172912	0.186444	-0.43898	0.000450279	0.517024	2.3412e-05	-0.162869	0.213735	0.643544	2.92336e-08	0.28072	0.0298104
Ror1	brown	-0.223465	0.086104	0.347435	0.00653004	-0.163865	0.210909	-0.625103	9.34838e-08	0.616976	1.52388e-07	-0.365815	0.00404877	0.0880677	0.503418	0.778822	2.36426e-13	-0.245768	0.0583837	-0.469072	0.000156548	0.729297	3.88859e-11	0.161518	0.217608	0.396334	0.0017193	-0.205129	0.115888
Sft2d2	brown	-0.223276	0.0863769	0.305228	0.0177188	-0.227446	0.0805135	-0.585596	8.88587e-07	0.571122	1.88589e-06	-0.142082	0.278846	0.160655	0.220111	0.822882	7.26527e-16	-0.307799	0.0167364	-0.494509	5.91873e-05	0.688593	1.19523e-09	-0.097833	0.457084	0.670092	4.749e-09	0.154368	0.238937
Zfp503	brown	-0.223269	0.0863861	0.390334	0.00204774	0.30431	0.0180811	-0.290876	0.0241511	0.285252	0.0271609	-0.397197	0.00167614	-0.168837	0.197198	0.106199	0.419324	-0.024589	0.852063	0.014444	0.912779	0.0780195	0.553497	0.411713	0.00108202	-0.123894	0.345615	-0.264937	0.0407821
Mir1306	brown	-0.222745	0.0871473	0.137212	0.295823	0.0196378	0.88161	-0.256382	0.0480032	0.276469	0.0324893	-0.251601	0.0524754	-0.00863596	0.947786	0.219051	0.0926542	0.144429	0.270898	-0.140038	0.285892	0.0939796	0.475083	0.0747558	0.570259	0.0534168	0.68522	-0.106528	0.417876
Fam109b	brown	-0.222586	0.0873788	0.431738	0.000572444	-0.140282	0.285042	-0.688218	1.23032e-09	0.654475	1.41354e-08	-0.349862	0.00614031	0.106813	0.416624	0.838734	6.0468e-17	-0.484995	8.59262e-05	-0.544791	6.78741e-06	0.68944	1.11934e-09	-0.0246355	0.851786	0.454461	0.000264684	-0.0906515	0.490929
Sphk1	brown	-0.222585	0.0873802	0.327589	0.0106174	0.0328817	0.803044	-0.404666	0.00134142	0.416794	0.00092401	-0.412099	0.00106921	0.0163513	0.901315	0.468972	0.000157125	-0.13465	0.305016	-0.218446	0.0935817	0.544825	6.77677e-06	0.313588	0.014694	0.0113429	0.931453	-0.448809	0.000322293
Jun	brown	-0.222573	0.0873966	0.413068	0.00103765	0.0965947	0.462827	-0.397312	0.0016705	0.414491	0.000992829	-0.114177	0.385039	0.125974	0.337514	0.501358	4.49459e-05	-0.22823	0.0794478	-0.204846	0.116403	0.461205	0.000208317	0.0722529	0.583271	0.428093	0.000644649	0.1557	0.234859
Gstk1	brown	-0.22207	0.088133	0.339937	0.0078748	-0.218133	0.0940642	-0.599898	4.07227e-07	0.573533	1.66787e-06	-0.185176	0.156635	0.198811	0.127799	0.752293	4.22063e-12	-0.520327	2.03202e-05	-0.535539	1.03797e-05	0.559459	3.37096e-06	-0.164164	0.210067	0.555967	3.99421e-06	0.102262	0.436864
Lrtm1	brown	-0.221663	0.0887331	0.207578	0.111508	-0.177705	0.174342	-0.462707	0.000197365	0.43844	0.000458503	-0.151488	0.24792	-0.0999656	0.447286	0.473655	0.000132123	-0.357243	0.00507723	-0.460155	0.000216299	0.21589	0.0975795	-0.230244	0.0767595	0.447704	0.000334805	0.251748	0.0523331
Serpinb6a	brown	-0.221232	0.0893701	0.460529	0.000213431	-0.133606	0.308817	-0.63298	5.74322e-08	0.591868	6.34036e-07	-0.177878	0.173917	0.117854	0.369814	0.894501	6.11734e-22	-0.619183	1.33635e-07	-0.483288	9.1764e-05	0.816373	1.87937e-15	-0.192374	0.140868	0.661222	8.89323e-09	0.113526	0.387772
Tyw3	brown	-0.220195	0.0909211	0.206531	0.113364	0.0033763	0.979574	-0.386726	0.00227122	0.420564	0.000820563	-0.376095	0.00306144	-0.020907	0.874019	0.242997	0.061373	0.0414915	0.752939	-0.282373	0.0288203	0.0792371	0.547305	0.396689	0.00170143	-0.0135881	0.917929	-0.197431	0.130522
Crispld2	brown	-0.218881	0.0929141	0.294741	0.02225	-0.159014	0.22492	-0.487332	7.84876e-05	0.457548	0.000237351	-0.178269	0.172959	0.143638	0.27356	0.772365	4.94015e-13	-0.34883	0.00630344	-0.39961	0.00156063	0.826248	4.37661e-16	-0.0855894	0.515549	0.499478	4.85009e-05	0.00284433	0.982792
Cd302	brown	-0.218629	0.0933004	0.422334	0.000775691	-0.0813563	0.536607	-0.57989	1.20066e-06	0.562734	2.87006e-06	-0.233159	0.0729976	0.156403	0.232725	0.780497	1.94496e-13	-0.458668	0.00022809	-0.441654	0.000411537	0.71638	1.22958e-10	-0.120113	0.360646	0.498423	5.06096e-05	0.0316665	0.810184
Ndnl2	brown	-0.217638	0.0948313	0.550731	5.13266e-06	0.201204	0.123184	-0.36014	0.00470644	0.357623	0.00502717	-0.0882038	0.502756	-0.0287652	0.827295	0.42597	0.000690431	-0.682616	1.88702e-09	-0.145369	0.26776	0.374197	0.00322573	-0.208791	0.109384	0.345992	0.00677196	0.125378	0.339822
OTTMUSG00000016609_loc3	brown	0.217295	0.0953669	-0.11899	0.365188	-0.569837	2.01269e-06	-0.367346	0.00388586	0.358153	0.0049581	-0.032221	0.806924	0.321326	0.0123008	0.470331	0.000149455	-0.272208	0.0353725	-0.634146	5.33755e-08	0.177533	0.174766	-0.228457	0.0791402	0.412879	0.00104373	0.0686722	0.602117
Fam199x	brown	0.217211	0.0954977	-0.139253	0.288627	-0.606667	2.77738e-07	-0.390688	0.00202693	0.368419	0.00377517	0.0286826	0.827783	0.208202	0.110412	0.494927	5.82109e-05	-0.290095	0.0245515	-0.693978	7.84641e-10	0.177481	0.174896	-0.431941	0.000568652	0.523726	1.75369e-05	0.250484	0.053567
Fgf17	brown	-0.216056	0.0973163	0.138743	0.290414	-0.0878889	0.504288	-0.262959	0.0423667	0.271262	0.0360407	-0.130235	0.321291	0.066826	0.611937	0.159287	0.224116	-0.265235	0.0405476	-0.273521	0.0344619	-0.113945	0.386009	-0.115275	0.380453	0.0830363	0.528199	0.0305472	0.816775
Uqcrb	brown	0.215781	0.0977533	0.0815121	0.535824	-0.509043	3.27705e-05	-0.416976	0.000918752	0.403709	0.00138065	-0.0142297	0.914068	0.516733	2.37044e-05	0.558718	3.49509e-06	-0.759874	1.92392e-12	-0.690938	9.96219e-10	0.315619	0.0140301	-0.363276	0.00433229	0.462414	0.000199461	0.115281	0.380429
Mtm1	brown	0.215578	0.0980775	-0.156472	0.232517	-0.49768	5.21447e-05	-0.203503	0.118869	0.219365	0.092176	0.132824	0.311683	0.530552	1.29831e-05	0.280839	0.0297386	-0.258999	0.0456911	-0.512885	2.79017e-05	0.000680868	0.995881	-0.328244	0.0104535	0.374659	0.00318503	0.228812	0.0786628
Zic5	brown	-0.214659	0.0995533	0.405019	0.00132723	0.0602344	0.647546	-0.569928	2.00343e-06	0.581005	1.1326e-06	-0.636442	4.61611e-08	-0.145371	0.267755	0.386504	0.00228567	-0.105326	0.423178	-0.312895	0.0149267	0.274402	0.033862	0.535302	1.04913e-05	-0.146615	0.263637	-0.604905	3.07102e-07
Prss23	brown	-0.213685	0.101136	0.341638	0.00755012	-0.240488	0.0641847	-0.606753	2.76371e-07	0.592365	6.17087e-07	-0.25376	0.0504156	0.0800383	0.543248	0.786279	9.78372e-14	-0.525807	1.60122e-05	-0.563944	2.70333e-06	0.701627	4.24782e-10	-0.136449	0.298541	0.500743	4.6081e-05	-0.0354575	0.787961
Cdon	brown	-0.213516	0.101412	0.415503	0.000962051	0.170279	0.193344	-0.518396	2.20788e-05	0.537286	9.5889e-06	-0.614537	1.75984e-07	-0.324494	0.0114226	0.353523	0.00559082	0.12217	0.35242	-0.173286	0.185478	0.318209	0.0132209	0.695458	6.97849e-10	-0.0985393	0.453826	-0.513318	2.73981e-05
Myzap	brown	-0.212553	0.102999	0.240007	0.0647356	-0.0962914	0.46424	-0.366562	0.00396857	0.319975	0.0126925	0.078314	0.551996	0.0408902	0.756408	0.672391	4.02213e-09	-0.330798	0.00983509	-0.255747	0.0485789	0.634654	5.1694e-08	-0.268554	0.0380111	0.681575	2.04089e-09	0.366763	0.00394717
Filip1l	brown	-0.212241	0.103517	0.247091	0.0569984	-0.320139	0.0126445	-0.646835	2.35613e-08	0.626789	8.43243e-08	-0.193347	0.138829	0.27277	0.0349801	0.851055	7.22129e-18	-0.319777	0.0127508	-0.626485	8.59135e-08	0.665046	6.80343e-09	-0.149515	0.254202	0.676335	3.01453e-09	0.175607	0.179568
Pappa	brown	-0.211742	0.104351	0.152636	0.24431	-0.168678	0.197628	-0.429743	0.000610994	0.418569	0.000873907	-0.296649	0.0213592	-0.00498034	0.969874	0.307651	0.0167918	-0.215828	0.0976786	-0.462795	0.00019674	-0.014008	0.915401	0.0119949	0.927524	0.107807	0.412274	-0.0349269	0.791062
Stom	brown	-0.209741	0.107744	0.171162	0.19101	-0.35491	0.00539421	-0.459441	0.000221894	0.428031	0.000645953	0.103885	0.429584	0.515482	2.50004e-05	0.747275	6.99179e-12	-0.555004	4.18409e-06	-0.578198	1.31128e-06	0.472718	0.000136814	-0.48307	9.2535e-05	0.759596	1.98102e-12	0.45754	0.000237417
Atf7	brown	-0.209725	0.107771	0.0144692	0.912627	-0.155228	0.236298	-0.264647	0.0410111	0.288683	0.0252897	-0.0442691	0.736978	0.0540785	0.681528	0.388764	0.00214243	0.231552	0.0750522	-0.234399	0.0714413	0.270465	0.0366119	0.00802152	0.951496	0.378641	0.00285273	0.171439	0.190282
Sil1	brown	-0.209643	0.107912	0.37372	0.00326824	0.116291	0.376242	-0.288346	0.0254688	0.256825	0.0476054	0.0437911	0.739717	-0.0799233	0.543829	0.401542	0.00147335	-0.469891	0.000151902	-0.103093	0.433128	0.327775	0.0105707	-0.344745	0.00698746	0.474427	0.000128369	0.321345	0.0122954
Fan1	brown	-0.209308	0.108488	0.0676987	0.607286	-0.253086	0.0510517	-0.497092	5.33878e-05	0.495009	5.80228e-05	-0.275219	0.0333136	-0.0410693	0.755374	0.423351	0.00075095	0.0950516	0.470038	-0.481111	9.97382e-05	0.155954	0.234087	0.000442808	0.997321	0.322633	0.0119317	0.0726479	0.581208
Ccdc160	brown	0.20837	0.110117	-0.0647347	0.623143	-0.520364	2.02884e-05	-0.269303	0.0374574	0.27752	0.0318089	0.16184	0.216683	0.3996	0.0015611	0.467483	0.000165942	-0.478636	0.000109573	-0.576364	1.44196e-06	0.243715	0.0605864	-0.530632	1.2937e-05	0.556822	3.83237e-06	0.29256	0.0233066
Hist1h2bm	brown	-0.206969	0.112584	0.410284	0.00113063	0.1734	0.185184	-0.342318	0.0074238	0.32454	0.0114101	-0.291357	0.0239077	-0.0670906	0.610525	0.341201	0.00763236	-0.341632	0.00755137	-0.100486	0.444911	0.402125	0.0014479	0.141026	0.282472	0.114792	0.382464	-0.151265	0.248624
Sash1	brown	-0.206161	0.114026	0.164843	0.208162	0.0337927	0.797701	-0.357516	0.00504119	0.379848	0.00275826	-0.386137	0.00230972	-0.0995517	0.449178	0.280108	0.0301844	0.320783	0.0124568	-0.19686	0.131659	0.227131	0.0809453	0.564474	2.63314e-06	0.031122	0.813389	-0.195002	0.135416
Fbln2	brown	-0.205895	0.114504	0.161108	0.218796	-0.226308	0.0820808	-0.312496	0.015062	0.277906	0.0315622	0.172672	0.187065	0.200807	0.123941	0.747497	6.83938e-12	-0.354728	0.00541968	-0.307575	0.0168203	0.742358	1.13363e-11	-0.404041	0.00136695	0.777712	2.68812e-13	0.407381	0.00123551
Gm7120	brown	-0.204775	0.116533	0.242289	0.0621558	-0.0499793	0.704516	-0.38162	0.0026246	0.389248	0.00211284	-0.220737	0.0901078	0.102901	0.433993	0.370172	0.00360039	-0.275692	0.0329994	-0.314123	0.0145167	0.151389	0.24823	-0.0259497	0.843976	0.162889	0.213677	-0.0511526	0.697908
Frzb	brown	-0.20447	0.117089	0.0973994	0.459091	-0.2096	0.107985	-0.254423	0.0497968	0.259979	0.0448489	0.100977	0.44268	0.613785	1.83926e-07	0.389448	0.0021007	-0.352921	0.00567811	-0.356677	0.0051526	0.123657	0.346544	-0.457911	0.000234308	0.438419	0.000458822	0.323296	0.0117479
Mylk	brown	-0.204215	0.117557	0.207998	0.110769	-0.29241	0.0233811	-0.531211	1.26075e-05	0.526775	1.53452e-05	-0.161487	0.217699	0.181843	0.164364	0.698912	5.293e-10	-0.321175	0.012344	-0.538199	9.19819e-06	0.543927	7.06582e-06	-0.271488	0.0358797	0.529961	1.33289e-05	0.116743	0.374375
B130034C11Rik	brown	-0.203222	0.11939	0.251105	0.0529581	0.0928898	0.480242	-0.290352	0.0244194	0.294949	0.0221515	-0.348152	0.00641279	-0.177514	0.174814	0.160436	0.220749	-0.0163207	0.901499	-0.10885	0.407742	0.0689167	0.600821	0.281647	0.0292517	-0.122719	0.350242	-0.351759	0.0058499
Hspb8	brown	-0.200448	0.124629	0.318675	0.0130798	-0.178085	0.173409	-0.557573	3.69536e-06	0.531267	1.25759e-05	-0.18098	0.16641	0.27912	0.0307963	0.729556	3.79756e-11	-0.363778	0.00427488	-0.447925	0.000332271	0.545947	6.43076e-06	-0.0286282	0.828105	0.538378	9.12318e-06	0.0541881	0.680917
H2-T22	brown	-0.200439	0.124646	0.358744	0.00488211	-0.11408	0.385445	-0.5522	4.78611e-06	0.542792	7.4476e-06	-0.278178	0.0313889	0.208459	0.109962	0.668692	5.25082e-09	-0.361417	0.00455084	-0.44147	0.000414097	0.536327	1.00155e-05	0.0400671	0.761164	0.380726	0.0026913	-0.0661937	0.615316
Synpo	brown	-0.200308	0.124897	0.373368	0.00329995	-0.169779	0.194673	-0.57785	1.33525e-06	0.544533	6.8693e-06	-0.210543	0.106374	0.149055	0.255685	0.866467	3.80058e-19	-0.468224	0.000161499	-0.464845	0.000182683	0.847693	1.31364e-17	-0.137667	0.294206	0.561649	3.02775e-06	-0.00526578	0.968148
Krt8	brown	-0.199704	0.126062	0.350074	0.00610725	-0.112885	0.390474	-0.525856	1.59776e-05	0.502921	4.21747e-05	-0.267177	0.0390474	0.122836	0.34978	0.606621	2.78469e-07	-0.445944	0.000355664	-0.397919	0.00164081	0.384324	0.00243184	-0.0144445	0.912775	0.303934	0.0182312	-0.138075	0.292763
Mir684-1_loc6	brown	-0.199321	0.126806	0.442764	0.000396359	0.328358	0.0104254	-0.347312	0.00655038	0.326675	0.0108499	-0.434365	0.000525033	-0.37325	0.00331068	0.0582377	0.658494	-0.193192	0.139154	-0.0265046	0.840683	-0.0602106	0.647676	0.340856	0.00769789	-0.20245	0.120831	-0.280791	0.0297676
Sox2	brown	-0.198902	0.127623	0.382114	0.00258842	-0.0486872	0.711818	-0.483502	9.10126e-05	0.481016	0.000100102	-0.0809452	0.538674	0.163823	0.211029	0.490369	6.97051e-05	-0.566469	2.38398e-06	-0.383518	0.00248789	0.214153	0.100373	-0.417229	0.000911505	0.510242	3.11721e-05	0.281627	0.0292636
Bambi	brown	-0.198231	0.128938	0.425783	0.000694598	-0.169989	0.194113	-0.648232	2.14831e-08	0.61712	1.5109e-07	-0.217969	0.0943182	0.120402	0.359484	0.833407	1.43522e-16	-0.57127	1.87172e-06	-0.535027	1.06224e-05	0.701915	4.14909e-10	-0.171455	0.19024	0.633249	5.64735e-08	0.123471	0.347277
Aaed1	brown	-0.198155	0.129088	0.219459	0.092033	-0.290134	0.0245315	-0.539123	8.81784e-06	0.540944	8.11104e-06	-0.11741	0.371635	0.237513	0.0676534	0.769461	6.82791e-13	-0.346372	0.0067075	-0.543889	7.07819e-06	0.610076	2.28279e-07	-0.210074	0.107174	0.625243	9.26875e-08	0.18669	0.153215
Far1	brown	0.19814	0.129118	-0.0741493	0.5734	-0.70331	3.7015e-10	-0.616318	1.58447e-07	0.628649	7.52013e-08	-0.220719	0.0901352	0.393412	0.00187281	0.629115	7.30664e-08	-0.287875	0.0257203	-0.936198	5.10095e-28	0.208926	0.10915	-0.147773	0.259842	0.461583	0.000205509	0.0488666	0.710803
Tnfrsf14	brown	-0.197813	0.129763	0.331132	0.00975671	-0.286205	0.0266301	-0.701444	4.31168e-10	0.66685	5.98758e-09	-0.261378	0.0436696	0.219547	0.0918992	0.864038	6.18995e-19	-0.498542	5.03669e-05	-0.659277	1.01768e-08	0.605227	3.0152e-07	-0.180358	0.167895	0.579521	1.22399e-06	0.0614025	0.641175
Rgs19	brown	-0.197552	0.130281	0.35555	0.00530556	-0.167984	0.199504	-0.479144	0.000107487	0.483926	8.9542e-05	-0.13219	0.314019	0.221705	0.0886711	0.666718	6.04398e-09	-0.627236	8.20417e-08	-0.452268	0.000285815	0.549452	5.45348e-06	-0.201803	0.122048	0.44852	0.000325525	0.0146682	0.91143
Tmem256	brown	-0.196472	0.132438	0.380631	0.0026985	-0.0215584	0.870127	-0.395934	0.00173961	0.373402	0.00329686	-0.0722093	0.583499	0.0934801	0.477444	0.435443	0.000506623	-0.765358	1.07014e-12	-0.366182	0.00400916	0.255582	0.0487295	-0.359687	0.00476287	0.371452	0.00347728	0.234729	0.0710322
BC031361	brown	-0.196471	0.13244	0.222342	0.0877343	0.231483	0.0751416	-0.297908	0.0207883	0.366064	0.00402184	-0.611469	2.10558e-07	-0.348515	0.006354	-0.0690832	0.59994	0.378666	0.00285078	-0.040593	0.758124	-0.152507	0.244713	0.68811	1.24061e-09	-0.413293	0.00103046	-0.526836	1.5304e-05
Cpz	brown	-0.196123	0.133141	0.347535	0.00651366	-0.175659	0.179436	-0.606094	2.86979e-07	0.571096	1.88833e-06	-0.268242	0.0382442	0.14162	0.280428	0.854226	4.05138e-18	-0.36558	0.00407427	-0.474506	0.000127991	0.796839	2.63647e-14	0.00930735	0.943733	0.495004	5.80333e-05	-0.0816349	0.535208
Pard3b	brown	-0.195986	0.133417	0.219658	0.0917305	-0.215211	0.0986653	-0.490085	7.04863e-05	0.519915	2.06839e-05	-0.0853248	0.516853	0.217944	0.0943569	0.609031	2.4248e-07	-0.177944	0.173754	-0.437137	0.000478888	0.339167	0.00802566	-0.173103	0.18595	0.570364	1.95974e-06	0.185759	0.155312
S100a11	brown	-0.195211	0.134989	0.289967	0.0246179	-0.127012	0.333514	-0.391233	0.00199519	0.342442	0.00740077	0.111961	0.39439	0.198303	0.128798	0.77192	5.1929e-13	-0.4371	0.000479485	-0.300976	0.0194508	0.773699	4.25099e-13	-0.288675	0.0252938	0.788081	7.86363e-14	0.412316	0.00106208
Adora2b	brown	-0.195092	0.135232	0.229098	0.0782801	-0.107161	0.415096	-0.411602	0.00108573	0.418367	0.000879492	-0.136152	0.299603	0.218387	0.0936722	0.377637	0.00293351	-0.369114	0.00370498	-0.420353	0.000826057	0.0790581	0.548213	-0.222907	0.0869108	0.278034	0.0314808	0.172349	0.187903
Esrp1	brown	-0.194827	0.135774	0.448292	0.000328091	0.203159	0.119507	-0.495809	5.61994e-05	0.52147	1.93415e-05	-0.608594	2.48666e-07	-0.277924	0.0315503	0.350592	0.00602701	0.0398751	0.762275	-0.151476	0.247956	0.33819	0.00822075	0.682812	1.85922e-09	-0.115103	0.381171	-0.553448	4.50868e-06
Pros1	brown	-0.194824	0.13578	0.354289	0.00548141	-0.312373	0.0151041	-0.694247	7.68143e-10	0.680453	2.22014e-09	-0.134467	0.305682	0.236443	0.0689359	0.915619	1.26844e-24	-0.569511	2.04616e-06	-0.671558	4.2723e-09	0.668836	5.19677e-09	-0.328123	0.0104838	0.763965	1.24393e-12	0.253044	0.0510915
Frmd6	brown	-0.194598	0.136244	0.259292	0.0454384	-0.21476	0.0993898	-0.48313	9.23234e-05	0.459895	0.000218319	-0.108755	0.408154	0.11207	0.393928	0.818896	1.30601e-15	-0.319302	0.0128916	-0.417717	0.000897646	0.864428	5.72707e-19	-0.0777211	0.55502	0.620582	1.22893e-07	0.0992813	0.450417
Efemp1	brown	-0.194188	0.137088	0.392341	0.00193213	-0.11694	0.373565	-0.594451	5.50602e-07	0.562084	2.96351e-06	-0.307391	0.0168893	0.0994404	0.449688	0.81771	1.55081e-15	-0.394474	0.00181566	-0.440696	0.000425049	0.817141	1.68331e-15	0.0105911	0.935987	0.444868	0.00036898	-0.110545	0.400434
mt-Ti	brown	-0.193908	0.137665	0.344583	0.00701582	-0.0327772	0.803657	-0.382497	0.00256062	0.330249	0.0099653	-0.11823	0.368279	0.122007	0.353067	0.287036	0.0261739	-0.747999	6.50587e-12	-0.357864	0.00499565	-0.0405844	0.758174	-0.25523	0.0490516	0.227228	0.0808124	0.15443	0.238744
Mkl2	brown	-0.193833	0.137821	0.0604248	0.646506	-0.303292	0.0184904	-0.425678	0.00069695	0.426724	0.00067385	0.00957934	0.942091	0.150178	0.252079	0.638641	4.01231e-08	0.0389641	0.767552	-0.425303	0.000705403	0.405897	0.00129243	-0.147881	0.259489	0.651828	1.69012e-08	0.313315	0.0147853
Gli1	brown	-0.193454	0.138607	0.373495	0.00328852	0.0848917	0.518991	-0.378796	0.00284046	0.364986	0.00413949	-0.273739	0.0343128	0.062522	0.635093	0.363808	0.0042714	-0.437127	0.000479045	-0.223715	0.0857442	0.257949	0.0466078	-0.160257	0.22127	0.0750903	0.56853	-0.158087	0.227671
Galnt12	brown	-0.193036	0.139478	0.428086	0.000644802	0.126433	0.335741	-0.547245	6.05132e-06	0.558006	3.61838e-06	-0.607182	2.69673e-07	-0.244587	0.0596424	0.412392	0.00105957	-0.0107361	0.935113	-0.228798	0.078681	0.35621	0.00521551	0.613948	1.82176e-07	-0.0552159	0.675199	-0.532332	1.19913e-05
Gpx8	brown	-0.192845	0.139878	0.417572	0.000901744	-0.234346	0.0715075	-0.698275	5.57173e-10	0.693179	8.3571e-10	-0.187881	0.150563	0.210233	0.106901	0.877083	4.00826e-20	-0.569202	2.07829e-06	-0.62578	8.96988e-08	0.65053	1.84368e-08	-0.193224	0.139087	0.732948	2.7754e-11	0.207789	0.111135
Ctf1	brown	-0.192675	0.140235	0.37276	0.00335536	0.0844291	0.52128	-0.36688	0.00393479	0.355746	0.00527867	-0.226672	0.0815772	-0.0935311	0.477203	0.456592	0.000245529	-0.336209	0.00862883	-0.148466	0.257588	0.428956	0.000626859	0.046445	0.724551	0.204432	0.11716	-0.150757	0.250233
Tmem252	brown	-0.192454	0.140699	0.25205	0.0520415	-0.036887	0.779623	-0.39133	0.00198959	0.444291	0.000376311	-0.458319	0.00023094	0.043921	0.738972	0.213389	0.10162	-0.104396	0.427305	-0.305218	0.0177226	0.0603319	0.647013	0.385379	0.00236008	-0.145866	0.266109	-0.425588	0.000698982
Txndc5	brown	-0.191529	0.142654	0.231274	0.0754127	-0.389066	0.00212392	-0.58772	7.93248e-07	0.560197	3.25139e-06	0.0623492	0.63603	0.354029	0.00551844	0.892418	1.04681e-21	-0.542639	7.50057e-06	-0.653625	1.49731e-08	0.612849	1.94279e-07	-0.465647	0.000177435	0.914034	2.12814e-24	0.494009	6.03748e-05
Cd248	brown	-0.191354	0.143026	0.355435	0.00532144	0.189288	0.147476	-0.227869	0.0799364	0.208559	0.109788	-0.127312	0.332366	-0.160225	0.221365	0.539958	8.48705e-06	-0.119155	0.364516	0.0582234	0.658573	0.915932	1.14393e-24	0.107571	0.413304	0.322353	0.0120098	-0.0866212	0.510481
Isl2	brown	-0.191093	0.143584	0.364673	0.00417421	0.146672	0.263448	-0.47366	0.000132098	0.515318	2.51756e-05	-0.686801	1.37212e-09	-0.149888	0.253008	0.139914	0.28632	0.0497679	0.705709	-0.221774	0.0885682	0.0052638	0.96816	0.700723	4.57197e-10	-0.338437	0.0081709	-0.611033	2.15963e-07
S100a13	brown	-0.190672	0.144483	0.45143	0.000294289	-0.0818172	0.534294	-0.560298	3.23546e-06	0.566818	2.34271e-06	-0.241582	0.062946	0.205782	0.114708	0.733178	2.71644e-11	-0.553361	4.52752e-06	-0.445851	0.000356791	0.66632	6.21705e-09	-0.102427	0.436124	0.463968	0.000188581	-0.0195443	0.88217
Pvrl3	brown	-0.190019	0.145889	0.121602	0.354678	-0.432836	0.000552177	-0.585448	8.95607e-07	0.558237	3.57798e-06	-0.0571791	0.664328	0.394457	0.00181656	0.705569	3.07262e-10	-0.38275	0.00254246	-0.704196	3.44162e-10	0.306185	0.0173475	-0.346972	0.00660686	0.704195	3.44199e-10	0.383195	0.0025107
Ggact	brown	-0.188962	0.148186	0.395316	0.00177148	-0.0871355	0.507964	-0.489335	7.25902e-05	0.485173	8.5337e-05	-0.145751	0.26649	0.221007	0.0897054	0.688346	1.21825e-09	-0.49389	6.06616e-05	-0.371777	0.00344663	0.650626	1.83183e-08	-0.182578	0.162637	0.508755	3.31645e-05	0.0688735	0.60105
Gcnt1	brown	-0.188872	0.148384	0.376053	0.003065	-0.271855	0.0356206	-0.692638	8.72045e-10	0.669032	5.12439e-09	-0.22961	0.077597	0.262325	0.0428849	0.896023	4.10117e-22	-0.554185	4.35221e-06	-0.630419	6.73933e-08	0.64308	3.01317e-08	-0.178348	0.172765	0.602447	3.52935e-07	0.0343871	0.794219
Hpgd	brown	-0.188863	0.148403	0.208563	0.109781	-0.248023	0.0560383	-0.485161	8.53768e-05	0.473242	0.000134173	-0.108948	0.407314	0.00148818	0.990996	0.579786	1.2072e-06	-0.406293	0.00127701	-0.486119	8.22706e-05	0.349426	0.00620878	-0.355338	0.00533474	0.519253	2.12819e-05	0.210561	0.106343
Spred1	brown	0.187	0.152522	-0.0979994	0.456316	-0.659692	9.88872e-09	-0.495892	5.60134e-05	0.517688	2.27574e-05	-0.10023	0.446077	0.451452	0.00029406	0.509794	3.17609e-05	-0.305824	0.0174866	-0.838738	6.04251e-17	0.0839511	0.523649	-0.221668	0.0887252	0.437827	0.000467987	0.140147	0.28551
Lrrc42	brown	-0.186653	0.153299	0.45681	0.000243638	-0.0585841	0.65659	-0.557225	3.7582e-06	0.535105	1.05852e-05	-0.144649	0.270163	0.0987195	0.452997	0.715213	1.36011e-10	-0.610251	2.25968e-07	-0.382609	0.00255261	0.567476	2.26671e-06	-0.326876	0.0107985	0.563747	2.72975e-06	0.112727	0.39114
Cdh3	brown	-0.186589	0.153442	0.309771	0.016015	-0.188314	0.149608	-0.554304	4.32735e-06	0.517683	2.27625e-05	-0.244106	0.060162	0.178697	0.17191	0.734468	2.40772e-11	-0.397829	0.00164518	-0.45271	0.000281437	0.574343	1.60005e-06	-0.0216083	0.869829	0.410445	0.00112507	-0.104615	0.426334
Chsy1	brown	-0.186563	0.153501	0.247692	0.0563777	-0.41885	0.000866207	-0.699013	5.25005e-10	0.668448	5.34302e-09	-0.108524	0.409156	0.263097	0.0422543	0.88337	9.56713e-21	-0.516687	2.37512e-05	-0.762688	1.42665e-12	0.541137	8.03905e-06	-0.301071	0.0194107	0.798031	2.26284e-14	0.341438	0.00758764
Dffb	brown	-0.186226	0.154257	0.388443	0.0021623	0.164117	0.2102	-0.340267	0.00781081	0.347442	0.00652893	-0.309883	0.0159749	0.0344806	0.793672	0.370143	0.00360322	-0.186923	0.152694	-0.0674977	0.608356	0.39195	0.00195419	0.188801	0.148539	0.0411346	0.754997	-0.292598	0.0232881
Gdf7	brown	-0.186046	0.154663	0.375245	0.00313406	0.240135	0.0645894	-0.386349	0.00229577	0.415976	0.000947938	-0.522936	1.815e-05	-0.320261	0.0126087	0.261244	0.0437815	0.163041	0.213245	-0.0490881	0.70955	0.28731	0.026025	0.667366	5.77206e-09	-0.134229	0.306547	-0.496028	5.57112e-05
Amot	brown	-0.185924	0.15494	0.00452039	0.972655	-0.420352	0.000826092	-0.398752	0.00160089	0.342969	0.00730438	0.103908	0.429482	0.344816	0.00697494	0.624628	9.62284e-08	-0.328491	0.0103923	-0.541277	7.98748e-06	0.365323	0.00410237	-0.493488	6.16367e-05	0.675657	3.16868e-09	0.428668	0.000632749
Acp6	brown	-0.185396	0.156135	0.411931	0.00107475	0.0870195	0.508531	-0.343394	0.00722744	0.360861	0.00461806	-0.0374733	0.776211	-0.165129	0.207361	0.446732	0.000346176	-0.376234	0.00304976	-0.174769	0.181686	0.345204	0.00690738	-0.162502	0.214784	0.44287	0.000394932	0.217824	0.0945432
Scml2	brown	0.185359	0.156219	-0.0720395	0.584387	-0.434095	0.000529739	-0.32147	0.0122594	0.325219	0.0112294	-0.155472	0.235551	0.27119	0.0360921	0.482028	9.63057e-05	-0.0968422	0.461676	-0.454288	0.000266299	0.463789	0.000189802	0.051991	0.6932	0.24473	0.0594887	-0.232604	0.073702
Fech	brown	-0.185231	0.156511	0.219216	0.0924034	-0.326156	0.0109838	-0.546123	6.37818e-06	0.516602	2.38377e-05	-0.141701	0.280151	0.383904	0.00246093	0.777818	2.65554e-13	-0.478532	0.000110005	-0.590581	6.79894e-07	0.559937	3.29302e-06	-0.31137	0.0154498	0.52933	1.37077e-05	0.0638995	0.627643
Acadl	brown	-0.184675	0.157781	0.371354	0.00348659	-0.141095	0.282234	-0.532111	1.21104e-05	0.529629	1.3527e-05	-0.118374	0.367693	0.343864	0.00714305	0.711071	1.938e-10	-0.468687	0.000158782	-0.447206	0.000340589	0.567412	2.27406e-06	-0.039861	0.762357	0.556645	3.86529e-06	0.129911	0.322506
Calu	brown	-0.184304	0.158631	0.309015	0.0162884	-0.378039	0.00290091	-0.745619	8.23762e-12	0.727091	4.75523e-11	-0.171882	0.18912	0.222795	0.0870741	0.926939	2.28102e-26	-0.518709	2.17848e-05	-0.756916	2.62293e-12	0.608223	2.54024e-07	-0.259177	0.045537	0.789258	6.80994e-14	0.275686	0.0330034
2010111I01Rik	brown	-0.184174	0.15893	0.278268	0.031332	0.083967	0.52357	-0.362252	0.0044515	0.351443	0.00589739	-0.37681	0.00300151	-0.174375	0.182687	0.333752	0.00915962	0.0305187	0.816944	-0.134674	0.304931	0.333835	0.00914126	0.391088	0.00200359	0.023485	0.858635	-0.296261	0.021538
1700109H08Rik	brown	0.182126	0.163696	0.0570316	0.665142	-0.234306	0.0715581	-0.322635	0.0119312	0.317044	0.0135797	-0.262929	0.0423907	-0.0153332	0.907432	0.277876	0.0315814	-0.151208	0.248803	-0.387132	0.00224503	0.199925	0.125636	0.106612	0.417507	0.0598364	0.649722	-0.17766	0.174453
Gm2382	brown	-0.181469	0.165248	0.36749	0.00387086	0.17734	0.175245	-0.29302	0.0230804	0.286408	0.0265178	-0.327924	0.0105333	-0.23814	0.0669099	0.182006	0.163979	-0.278688	0.0310671	-0.0720151	0.584514	0.198861	0.127702	0.224237	0.0849969	-0.0375018	0.776045	-0.210665	0.106167
Zic1	brown	-0.181135	0.166041	0.406752	0.00125936	0.182235	0.163441	-0.440707	0.000424896	0.461009	0.000209785	-0.655202	1.34546e-08	-0.240769	0.0638656	0.255526	0.04878	-0.0515819	0.695496	-0.146297	0.264685	0.306258	0.0173195	0.636667	4.55074e-08	-0.325068	0.0112695	-0.742283	1.142e-11
Cklf	brown	-0.180527	0.16749	0.198377	0.128651	-0.0455802	0.729481	-0.280341	0.0300418	0.297642	0.0209081	0.070336	0.593326	-0.0112191	0.9322	0.412026	0.00107162	-0.169371	0.195764	-0.197196	0.130988	0.253884	0.0502995	-0.261777	0.0433375	0.487905	7.67583e-05	0.343643	0.00718271
Pabpc4l	brown	-0.178696	0.171914	0.386571	0.00228128	-0.275397	0.0331954	-0.752926	3.95704e-12	0.7316	3.14534e-11	-0.334551	0.00898408	0.232471	0.0738709	0.920199	2.68238e-25	-0.43797	0.000465756	-0.664932	6.85827e-09	0.717583	1.10751e-10	-0.0343797	0.794263	0.574327	1.60134e-06	-0.0577575	0.661138
Prokr1	brown	-0.178419	0.17259	0.112613	0.391624	-0.242127	0.0623363	-0.453542	0.000273361	0.449063	0.000319477	-0.188146	0.149978	0.013969	0.915636	0.401222	0.00148748	-0.206715	0.113037	-0.500422	4.66856e-05	0.0763589	0.561996	-0.205956	0.114394	0.337993	0.00826057	0.183566	0.160335
Zic2	brown	-0.178379	0.172689	0.432407	0.000560018	0.120514	0.359034	-0.515876	2.45852e-05	0.527843	1.46401e-05	-0.632812	5.80411e-08	-0.183443	0.16062	0.360862	0.00461789	-0.164521	0.209064	-0.241896	0.062595	0.364117	0.00423651	0.548781	5.62924e-06	-0.197982	0.12943	-0.64987	1.92669e-08
Ezr	brown	-0.177324	0.175282	0.30026	0.0197563	-0.135297	0.302678	-0.379169	0.00281106	0.369419	0.00367451	-0.0416853	0.751822	0.262944	0.042379	0.519708	2.08693e-05	-0.580139	1.18512e-06	-0.33305	0.00931645	0.335821	0.00871088	-0.429964	0.000606615	0.389492	0.00209807	0.0653469	0.619854
Pxmp2	brown	-0.177032	0.176007	0.302338	0.0188811	-0.138287	0.292017	-0.451003	0.000298693	0.442899	0.000394549	-0.186816	0.152932	0.0557038	0.672491	0.552144	4.79882e-06	-0.388242	0.00217478	-0.405223	0.00131906	0.46473	0.000183446	0.0185683	0.888015	0.364915	0.00414734	-0.00207551	0.987443
Cpd	brown	-0.176648	0.17696	0.175145	0.180734	-0.442662	0.000397735	-0.682732	1.8705e-09	0.67847	2.57414e-09	-0.13157	0.316313	0.321592	0.0122248	0.807339	6.61694e-15	-0.324272	0.0114822	-0.753493	3.73403e-12	0.405748	0.00129829	-0.293098	0.0230423	0.731567	3.15499e-11	0.293463	0.0228642
Gclm	brown	0.175556	0.179697	-0.120392	0.359523	-0.63901	3.91869e-08	-0.417284	0.000909922	0.390365	0.00204591	-0.039027	0.767188	0.455556	0.000254674	0.596222	4.99469e-07	-0.348303	0.00638822	-0.738554	1.63557e-11	0.341983	0.00748571	-0.202746	0.120277	0.451176	0.000296904	0.084326	0.52179
Cldn6	brown	-0.175474	0.179902	0.240636	0.0640168	-0.0581035	0.659233	-0.356496	0.00517693	0.341362	0.00760208	-0.2096	0.107986	0.0679616	0.605888	0.42756	0.000655891	-0.273013	0.0348119	-0.235599	0.0699618	0.26932	0.0374447	-0.00921716	0.944277	0.173923	0.183843	-0.159659	0.223022
H2-T9	brown	-0.174801	0.181604	0.3497	0.00616566	-0.13191	0.315053	-0.543772	7.11682e-06	0.534275	1.0989e-05	-0.260131	0.0447199	0.218794	0.0930479	0.683394	1.77917e-09	-0.374122	0.00323242	-0.448797	0.000322419	0.568967	2.10307e-06	0.0347834	0.791901	0.399789	0.00155235	-0.0596226	0.650892
Six1	brown	-0.174729	0.181786	0.321721	0.0121881	-0.126571	0.33521	-0.477185	0.000115747	0.444284	0.000376399	-0.161487	0.217701	0.213932	0.100733	0.747527	6.81893e-12	-0.415436	0.000964066	-0.372892	0.00334327	0.700937	4.49317e-10	-0.0936321	0.476725	0.452402	0.00028448	-0.0150907	0.908889
Il17rd	brown	-0.174674	0.181927	0.114983	0.381671	-0.304592	0.0179689	-0.426915	0.000669698	0.429269	0.0006205	-0.0724646	0.582165	0.221473	0.089013	0.44579	0.000357535	-0.340967	0.00767673	-0.52187	1.90096e-05	0.0953099	0.468827	-0.27673	0.0323188	0.407459	0.00123258	0.228106	0.0796146
AI464131	brown	-0.174608	0.182096	0.244845	0.0593658	0.136039	0.300008	-0.281629	0.0292624	0.354086	0.00551028	-0.442488	0.000400077	-0.0440809	0.738056	0.10008	0.446765	0.167228	0.201563	-0.0895549	0.49621	0.048054	0.715406	0.514832	2.56988e-05	-0.195712	0.133972	-0.38805	0.00218678
Flnb	brown	-0.172982	0.186264	0.142059	0.278926	-0.0629108	0.632987	-0.184071	0.159167	0.159136	0.224561	0.163241	0.212676	-0.0257017	0.845449	0.595186	5.28819e-07	-0.0556538	0.672769	-0.053726	0.683494	0.723733	6.43556e-11	-0.236745	0.068572	0.612228	2.01452e-07	0.266965	0.0392088
Gm16897	brown	-0.172412	0.187741	0.21348	0.101472	-0.123946	0.34541	-0.378261	0.00288307	0.362684	0.00440083	-0.127674	0.330979	0.058915	0.654772	0.675397	3.22993e-09	-0.174903	0.181346	-0.276235	0.0326419	0.776181	3.20549e-13	-0.0688519	0.601164	0.470459	0.000148751	0.0245447	0.852327
3110009E18Rik	brown	-0.172262	0.188129	0.351614	0.00587162	0.17536	0.18019	-0.346846	0.00662788	0.358538	0.00490842	-0.3565	0.00517633	-0.235629	0.0699255	0.123299	0.347951	-0.242093	0.0623746	-0.175587	0.179619	-0.0709556	0.590068	0.193057	0.139434	-0.0855698	0.515646	-0.13396	0.307524
Prrg1	brown	0.172189	0.188321	0.0705283	0.592314	-0.58367	9.8423e-07	-0.590413	6.86085e-07	0.58936	7.26248e-07	-0.198655	0.128105	0.41659	0.000929915	0.74984	5.41e-12	-0.449286	0.000317017	-0.808023	6.02962e-15	0.534153	1.10498e-05	-0.168159	0.199031	0.484387	8.79655e-05	-0.0682103	0.604567
Foxl2os	brown	-0.171997	0.188821	0.329122	0.0102373	-0.076846	0.559497	-0.463422	0.000192338	0.441739	0.000410352	-0.201351	0.122904	0.0848679	0.519109	0.7496	5.54224e-12	-0.262878	0.0424328	-0.302719	0.0187242	0.869852	1.89529e-19	-0.00438401	0.97348	0.455383	0.00025623	-0.0672512	0.609669
Acyp1	brown	-0.170954	0.191556	0.363275	0.00433234	0.277076	0.032095	-0.266274	0.0397393	0.264791	0.0408977	-0.425839	0.000693344	-0.221742	0.0886167	-0.0611002	0.642821	-0.268975	0.0376996	-0.0615686	0.640271	-0.231436	0.0752024	0.28765	0.0258412	-0.323371	0.0117274	-0.281049	0.029611
Cflar	brown	-0.169167	0.196311	0.277783	0.0316406	-0.391304	0.00199112	-0.716067	1.26337e-10	0.712582	1.70432e-10	-0.162129	0.215851	0.256829	0.047602	0.826003	4.54242e-16	-0.493077	6.26486e-05	-0.765649	1.03683e-12	0.456026	0.000250484	-0.300628	0.0195987	0.734247	2.45821e-11	0.282499	0.0287461
2015-09-01	brown	0.168773	0.197371	0.0509285	0.699169	-0.594589	5.46434e-07	-0.507013	3.56484e-05	0.492365	6.44374e-05	-0.00503067	0.96957	0.489368	7.24959e-05	0.636626	4.56268e-08	-0.710781	1.98604e-10	-0.822897	7.24845e-16	0.299727	0.0199865	-0.38216	0.00258506	0.598487	4.4055e-07	0.26297	0.0423581
Bcam	brown	-0.168427	0.198303	0.355984	0.00524622	-0.140082	0.285738	-0.444152	0.000378094	0.428478	0.00063666	-0.0554562	0.673865	0.139944	0.286217	0.73714	1.87132e-11	-0.557446	3.71814e-06	-0.352131	0.00579435	0.695412	7.00407e-10	-0.271473	0.0358903	0.585321	9.01678e-07	0.0848293	0.519299
Hist1h2bc	brown	-0.168351	0.198509	0.484966	8.60241e-05	0.198295	0.128813	-0.4478	0.000333705	0.446624	0.000347466	-0.492124	6.50536e-05	-0.349825	0.00614602	0.397633	0.00165475	-0.269725	0.0371483	-0.145698	0.266667	0.494584	5.9013e-05	0.301213	0.0193506	-0.0138987	0.916059	-0.394928	0.00179172
Gnat3	brown	-0.167255	0.201491	0.176781	0.176631	-0.0247676	0.851	-0.293928	0.022639	0.312966	0.0149028	-0.235141	0.0705237	0.00256364	0.98449	0.196149	0.133087	-0.171424	0.19032	-0.228319	0.0793271	0.0257591	0.845108	-0.0514599	0.696181	0.0493599	0.708013	-0.0658145	0.617346
Cdh5	brown	-0.166859	0.202575	0.230023	0.0770506	-0.0430932	0.743722	-0.296515	0.0214211	0.289973	0.0246144	-0.0682364	0.604429	-0.0172892	0.895685	0.647935	2.19106e-08	-0.0957903	0.466579	-0.148262	0.25825	0.929447	8.57922e-27	-0.0340447	0.796225	0.501228	4.51844e-05	0.0433969	0.741978
Mtmr10	brown	-0.166826	0.202665	0.106669	0.417258	-0.289044	0.0250992	-0.492762	6.34336e-05	0.46307	0.000194795	-0.0608415	0.644232	0.138388	0.291662	0.528336	1.43242e-05	-0.19669	0.132	-0.556222	3.94519e-06	0.182258	0.163386	-0.11905	0.364942	0.589061	7.38052e-07	0.440948	0.000421464
Atxn7	brown	-0.166446	0.203709	0.0682925	0.604131	-0.118674	0.36647	-0.306235	0.0173284	0.292992	0.0230941	-0.160889	0.219431	0.0513487	0.696806	0.365475	0.00408578	0.20031	0.124893	-0.21292	0.102391	0.238949	0.0659605	0.25208	0.0520121	0.242002	0.0624762	-0.031434	0.811553
Gm12839	brown	-0.165769	0.205583	0.248947	0.0550995	-0.271625	0.0357829	-0.570087	1.98741e-06	0.511113	3.0058e-05	-0.182678	0.162401	0.175248	0.180474	0.745909	8.00554e-12	-0.476555	0.000118526	-0.556413	3.90905e-06	0.560665	3.17772e-06	-0.222824	0.0870319	0.541569	7.88085e-06	0.0979499	0.456544
Cenpv	brown	-0.16565	0.205912	0.467117	0.000168179	0.48755	7.78248e-05	-0.155347	0.235934	0.18231	0.163264	-0.522501	1.84963e-05	-0.518573	2.1912e-05	-0.168851	0.197161	-0.17112	0.19112	0.225036	0.083862	-0.0331661	0.801374	0.499093	4.92619e-05	-0.538911	8.90379e-06	-0.651785	1.69498e-08
Tmem126b	brown	0.165294	0.206902	-0.0387808	0.768616	-0.418411	0.000878259	-0.383282	0.00250458	0.407037	0.0012485	-0.186732	0.153122	0.103208	0.432614	0.331978	0.00956017	-0.203032	0.119743	-0.605501	2.96859e-07	0.0682583	0.604312	-0.0147447	0.91097	0.232444	0.073906	0.0405551	0.758344
Gm8615	brown	-0.165089	0.207474	0.325754	0.0110887	0.0774144	0.556587	-0.318387	0.013167	0.318171	0.0132327	-0.249975	0.0540707	0.0243488	0.853492	0.341133	0.00764535	-0.247791	0.056276	-0.141372	0.281279	0.325905	0.0110491	0.0567644	0.666618	0.0981537	0.455603	-0.196047	0.133295
Dse	brown	-0.165016	0.207676	0.346852	0.006627	-0.296338	0.0215024	-0.695634	6.88151e-10	0.684407	1.64747e-09	-0.268705	0.0378993	0.197628	0.13013	0.923459	8.37497e-26	-0.472569	0.000137569	-0.65216	1.65274e-08	0.797573	2.40001e-14	-0.139655	0.287223	0.620954	1.20178e-07	0.0167632	0.898842
Cldn4	brown	-0.161434	0.217854	0.233906	0.0720569	-0.115394	0.379959	-0.383482	0.00249042	0.374354	0.00321187	-0.194606	0.136228	0.11336	0.388471	0.521532	1.92895e-05	-0.266729	0.0393894	-0.288664	0.0252995	0.385804	0.00233169	0.0314068	0.811713	0.254267	0.0499415	-0.157468	0.229519
Col26a1	brown	-0.16122	0.218472	0.344804	0.00697713	-0.00874867	0.947105	-0.377341	0.00295763	0.362578	0.00441317	-0.179065	0.171017	0.0847731	0.519577	0.69139	9.61595e-10	-0.269171	0.0375543	-0.205001	0.11612	0.936418	4.62939e-28	0.0727789	0.580525	0.405253	0.00131787	-0.108752	0.408165
Mipol1	brown	-0.161127	0.218741	0.219308	0.0922624	-0.228799	0.0786805	-0.521733	1.91229e-05	0.519195	2.13343e-05	-0.120358	0.359661	-0.00587166	0.964486	0.547852	5.88091e-06	-0.229269	0.0780517	-0.492875	6.31515e-05	0.231268	0.0754208	-0.166075	0.204733	0.558462	3.53888e-06	0.272314	0.0352978
Slc16a6	brown	-0.159469	0.223582	0.187069	0.152368	-0.381196	0.00265607	-0.585396	8.98086e-07	0.556581	3.87736e-06	-0.0980265	0.456191	0.232185	0.0742371	0.73473	2.34919e-11	-0.4409	0.000422145	-0.648123	2.16394e-08	0.468258	0.000161299	-0.267071	0.0391277	0.665646	6.52096e-09	0.256554	0.0478491
Onecut3	brown	-0.158779	0.225615	0.00989316	0.940197	0.176161	0.178177	0.081773	0.534515	-0.0363764	0.782599	-0.164904	0.207991	0.0709932	0.58987	-0.272441	0.035209	0.201745	0.122158	0.108869	0.407659	-0.365358	0.00409852	0.185388	0.156153	-0.384482	0.00242091	-0.213844	0.100876
Uba6	brown	0.158341	0.226915	-0.150328	0.251602	-0.678443	2.5792e-09	-0.557229	3.7575e-06	0.569481	2.0492e-06	-0.246745	0.0573579	0.35409	0.00550976	0.518684	2.18076e-05	-0.0592573	0.652894	-0.847042	1.47248e-17	0.10175	0.439175	-0.0645735	0.624011	0.34558	0.00684251	-0.0373742	0.776787
Gm13139_loc1	brown	-0.157972	0.228014	0.116914	0.373671	-0.46166	0.00020494	-0.600532	3.93032e-07	0.565207	2.53892e-06	-0.0981657	0.455548	0.403909	0.00137239	0.738816	1.59507e-11	-0.392393	0.00192918	-0.719679	9.21954e-11	0.359883	0.00473844	-0.29691	0.0212399	0.64034	3.59773e-08	0.257821	0.0467204
Gimap4	brown	-0.157241	0.230199	0.316383	0.0137873	-0.230814	0.0760116	-0.616913	1.52954e-07	0.595121	5.3071e-07	-0.311926	0.0152573	0.128456	0.328002	0.80211	1.33084e-14	-0.382887	0.00253268	-0.543498	7.20787e-06	0.738997	1.56771e-11	0.0109261	0.933966	0.480661	0.000101466	-0.0923581	0.482769
Fkbp10	brown	-0.157147	0.230483	0.356581	0.00516543	-0.0241323	0.854781	-0.379041	0.00282114	0.358753	0.00488093	-0.0532821	0.685972	0.00803731	0.951401	0.757493	2.46988e-12	-0.337516	0.00835765	-0.195262	0.134887	0.964033	4.53268e-35	-0.0886397	0.500639	0.589001	7.40458e-07	0.0715157	0.587129
Perp	brown	0.156179	0.233402	-0.134655	0.304997	-0.288529	0.0253713	0.0485873	0.712384	-0.0570499	0.665041	0.228289	0.0793679	0.329844	0.0100624	0.273925	0.0341861	-0.166143	0.204545	-0.117236	0.372349	0.356806	0.00513529	-0.219691	0.0916817	0.290048	0.0245758	0.0416752	0.75188
Sema3d	brown	-0.156029	0.233858	0.0740684	0.573819	-0.279347	0.0306545	-0.387003	0.00225332	0.349443	0.00620603	0.0800656	0.54311	0.0149207	0.909911	0.502259	4.33288e-05	-0.262533	0.0427145	-0.449549	0.000314147	0.211085	0.105456	-0.352956	0.00567295	0.658736	1.05637e-08	0.533159	1.15548e-05
Pttg1ip	brown	-0.155431	0.235677	0.362369	0.00443776	-0.11791	0.369587	-0.445201	0.00036481	0.434641	0.000520261	0.0289313	0.826313	0.207832	0.11106	0.792963	4.30429e-14	-0.490387	6.96565e-05	-0.340275	0.00780921	0.817682	1.55719e-15	-0.261949	0.0431947	0.748576	6.14118e-12	0.286277	0.0265903
Arhgap5	brown	0.155384	0.235821	-0.196026	0.133336	-0.738353	1.66721e-11	-0.505821	3.74465e-05	0.497978	5.15241e-05	-0.0413476	0.753769	0.350534	0.00603607	0.611754	2.07086e-07	-0.152892	0.243512	-0.855614	3.13185e-18	0.210505	0.106439	-0.308761	0.0163812	0.606155	2.85984e-07	0.264554	0.0410849
Aqp1	brown	-0.154408	0.238814	0.351569	0.00587847	-0.180551	0.167434	-0.598417	4.42281e-07	0.568319	2.1728e-06	-0.307234	0.0169484	0.121069	0.356808	0.828335	3.17916e-16	-0.376684	0.00301202	-0.463009	0.000195224	0.826612	4.14023e-16	0.0296664	0.821971	0.466687	0.00017084	-0.162442	0.214953
Gm11627	brown	-0.154281	0.239205	0.382082	0.00259079	0.145604	0.266978	-0.330523	0.00990018	0.35428	0.0054828	-0.277375	0.0319022	-0.0821326	0.532714	0.197949	0.129494	-0.349319	0.00622565	-0.19447	0.136507	0.0405391	0.758436	0.0219202	0.867967	0.0325624	0.804918	-0.0514836	0.696048
Arhgdib	brown	-0.154114	0.239719	0.385309	0.00236478	-0.0996692	0.448641	-0.510423	3.09382e-05	0.492728	6.35185e-05	-0.230826	0.0759965	0.0613647	0.64138	0.761236	1.66542e-12	-0.453856	0.000270366	-0.391758	0.00196509	0.84037	4.60769e-17	-0.0188461	0.886351	0.465325	0.000179522	-0.0624398	0.635539
Ech1	brown	-0.154078	0.239831	0.422087	0.000781824	-0.109368	0.405499	-0.55478	4.22934e-06	0.547479	5.98503e-06	-0.128694	0.3271	0.0741277	0.573511	0.761499	1.61962e-12	-0.557282	3.7479e-06	-0.442736	0.000396729	0.697091	6.12655e-10	-0.151191	0.248859	0.613097	1.9148e-07	0.159038	0.22485
Ptn	brown	0.153473	0.241703	0.123755	0.346159	0.119509	0.363082	-0.0635591	0.62948	0.0998753	0.447698	-0.421145	0.00080559	-0.145894	0.266018	-0.0927888	0.480721	0.12492	0.341602	0.0627049	0.634102	0.110425	0.400949	0.64426	2.78998e-08	-0.503724	4.08133e-05	-0.733708	2.58538e-11
Bbs10	brown	0.151552	0.247718	-0.0106098	0.935874	-0.249142	0.0549034	-0.26617	0.0398196	0.275516	0.0331165	-0.125931	0.337679	0.0196863	0.88132	0.207436	0.111757	-0.112888	0.39046	-0.404402	0.00135217	0.0517517	0.694543	-0.0321028	0.807619	0.171197	0.190917	0.0756378	0.565706
Ndufaf2	brown	-0.149848	0.253136	0.42638	0.000681371	0.0154053	0.906998	-0.372776	0.00335382	0.371316	0.00349015	-0.194064	0.137344	0.212362	0.103316	0.394622	0.00180782	-0.694521	7.51666e-10	-0.281476	0.0293542	0.291029	0.0240736	-0.062034	0.637741	0.15596	0.234067	-0.159735	0.222799
Srd5a3	brown	-0.148865	0.256296	0.285495	0.0270249	-0.137424	0.295068	-0.380008	0.002746	0.366193	0.00400801	-0.0103853	0.937228	0.280032	0.0302312	0.56683	2.34134e-06	-0.566177	2.419e-06	-0.36042	0.00467194	0.425337	0.000704628	-0.482465	9.47083e-05	0.482002	9.64017e-05	0.164074	0.210321
Ccdc57	brown	-0.148861	0.256309	0.197275	0.130831	-0.0713261	0.588123	-0.270523	0.0365699	0.284669	0.0274904	-0.0859999	0.51353	0.131467	0.316696	0.404115	0.0013639	-0.119744	0.362135	-0.166176	0.204454	0.360773	0.00462878	-0.133569	0.308951	0.286538	0.0264465	-0.0467915	0.722578
Twist2	brown	-0.148275	0.258209	0.222544	0.0874396	0.0203131	0.87757	-0.25589	0.0484487	0.224737	0.084286	-0.144606	0.270305	0.0189861	0.885513	0.469102	0.00015638	-0.210436	0.106556	-0.1288	0.326697	0.573193	1.69708e-06	0.0556421	0.672833	0.202675	0.120411	-0.102308	0.43666
Cstb	brown	-0.148239	0.258324	0.416109	0.000944023	-0.0055327	0.966535	-0.458541	0.000229126	0.464488	0.000185058	-0.282104	0.0289793	0.0314243	0.811609	0.571143	1.88389e-06	-0.478035	0.000112093	-0.289156	0.0250405	0.627443	8.10064e-08	0.0393321	0.76542	0.288278	0.0255048	-0.171722	0.18954
Matn2	brown	-0.147103	0.262033	0.216927	0.0959428	-0.170368	0.193108	-0.460778	0.000211529	0.432245	0.000562991	-0.0636715	0.628873	0.0821625	0.532564	0.691169	9.78372e-10	-0.196984	0.131411	-0.38185	0.00260771	0.615983	1.61606e-07	0.0123795	0.925206	0.609393	2.37471e-07	0.247831	0.0562351
Zfp185	brown	-0.145928	0.265905	0.331083	0.00976822	-0.289708	0.0247521	-0.633978	5.39439e-08	0.599108	4.25587e-07	-0.190617	0.144602	0.277642	0.0317305	0.882891	1.07023e-20	-0.520854	1.98637e-05	-0.587474	8.03743e-07	0.708925	2.32251e-10	-0.17163	0.18978	0.590573	6.80176e-07	0.00949206	0.942618
Nr6a1	brown	-0.145224	0.268242	0.0461663	0.726138	-0.241027	0.0635728	-0.341572	0.00756244	0.351459	0.00589502	-0.122133	0.352566	0.397607	0.00165599	0.215827	0.0976808	-0.235788	0.069732	-0.481552	9.80744e-05	-0.25178	0.0523016	-0.203098	0.119622	0.172429	0.187697	0.160927	0.219319
1700021F05Rik	brown	-0.143779	0.273086	0.471841	0.00014134	0.268709	0.0378962	-0.331943	0.00956839	0.335137	0.00885698	-0.412461	0.0010573	-0.189016	0.14807	0.163123	0.213012	-0.373007	0.00333278	-0.0764081	0.561744	0.161926	0.216435	0.351201	0.00593399	-0.141495	0.280856	-0.329617	0.0101169
Onecut2	brown	-0.143702	0.273344	0.188519	0.149158	0.134662	0.304972	-0.291957	0.023606	0.358358	0.0049316	-0.589223	7.31668e-07	-0.115953	0.377639	-0.0798695	0.544102	0.198959	0.127511	-0.151085	0.249195	-0.270781	0.0363841	0.498408	5.06395e-05	-0.474935	0.000125952	-0.570002	1.99595e-06
Efr3a	brown	0.141795	0.279828	-0.158535	0.226339	-0.699261	5.14633e-10	-0.49054	6.92392e-05	0.472755	0.000136624	-0.0764057	0.561756	0.460216	0.000215828	0.665724	6.48535e-09	-0.154664	0.238026	-0.792845	4.36821e-14	0.377734	0.0029256	-0.176309	0.177807	0.540312	8.35019e-06	0.102428	0.436117
Mir451	brown	-0.141564	0.280621	0.196638	0.132105	-0.120281	0.359971	-0.380758	0.00268889	0.34445	0.00703923	-0.14071	0.28356	0.0615009	0.640639	0.491392	6.69569e-05	-0.280984	0.0296503	-0.336934	0.00847754	0.437413	0.000474508	-0.166707	0.202993	0.310809	0.0156463	0.0576598	0.661676
Yes1	brown	0.141167	0.281985	-0.00516756	0.968742	-0.673318	3.76002e-09	-0.653342	1.52629e-08	0.650531	1.8435e-08	-0.228919	0.0785191	0.456366	0.000247497	0.696931	6.20525e-10	-0.34281	0.00733347	-0.923486	8.29478e-26	0.313151	0.0148404	-0.107819	0.412224	0.508411	3.36431e-05	0.034838	0.791582
Tjp1	brown	-0.141034	0.282442	0.109573	0.404615	-0.453313	0.000275557	-0.631175	6.42945e-08	0.629908	6.95661e-08	-0.150278	0.251759	0.210791	0.105952	0.793254	4.15012e-14	-0.139361	0.288248	-0.692984	8.48629e-10	0.515849	2.4614e-05	-0.147809	0.259725	0.697111	6.11669e-10	0.217975	0.0943082
Gm10548	brown	-0.140486	0.284338	0.198903	0.127621	-0.103295	0.432223	-0.302518	0.0188068	0.296153	0.0215882	-0.135745	0.301064	0.173999	0.183649	0.286186	0.0266407	-0.4313	0.000580715	-0.346027	0.00676609	0.17256	0.187355	-0.0643376	0.625281	0.174681	0.18191	0.0718852	0.585194
Krt18	brown	-0.140429	0.284534	0.276671	0.0323574	-0.107687	0.412799	-0.398298	0.00162254	0.380474	0.00271036	-0.154053	0.239906	0.103222	0.432552	0.563038	2.82733e-06	-0.369269	0.00368949	-0.293152	0.0230157	0.447297	0.000339525	-0.0839418	0.523695	0.334927	0.00890229	-0.0889269	0.499247
Magt1	brown	-0.140234	0.285209	0.241042	0.0635558	-0.446036	0.000354543	-0.694187	7.71791e-10	0.68462	1.62102e-09	-0.0916477	0.486157	0.337579	0.00834483	0.887803	3.31398e-21	-0.554466	4.29369e-06	-0.775224	3.57541e-13	0.529761	1.34479e-05	-0.383739	0.0024724	0.812352	3.3187e-15	0.332166	0.00951712
Capn1	brown	-0.138727	0.29047	0.21366	0.101177	-0.158691	0.225878	-0.289568	0.0248249	0.267173	0.0390505	0.149177	0.255291	0.306916	0.0170685	0.686335	1.42204e-09	-0.371335	0.0034884	-0.270177	0.0368198	0.717275	1.13762e-10	-0.254137	0.0500626	0.657083	1.18338e-08	0.304325	0.0180751
Gm6710_loc2	brown	0.137394	0.295174	-0.122885	0.349586	-0.528088	1.44822e-05	-0.329105	0.0102414	0.3401	0.00784307	-0.009594	0.942003	0.327755	0.0105758	0.458466	0.000229731	-0.178603	0.172142	-0.5813	1.11516e-06	0.242697	0.0617039	-0.1523	0.245363	0.407414	0.00123426	0.0916898	0.485956
Gabrp	brown	-0.1372	0.295863	0.241698	0.0628165	-0.176388	0.177609	-0.456134	0.000249536	0.429919	0.000607511	-0.207614	0.111444	0.146002	0.26566	0.594869	5.38087e-07	-0.311808	0.015298	-0.374658	0.00318512	0.431273	0.000581222	-0.00341195	0.979359	0.330959	0.00979725	-0.125899	0.337801
Nmrk1	brown	-0.136579	0.298075	0.206823	0.112844	-0.178032	0.173538	-0.445875	0.000356499	0.425603	0.000698634	-0.293995	0.0226071	0.255089	0.0491805	0.468193	0.000161685	-0.282779	0.0285811	-0.440409	0.000429173	0.271305	0.0360099	0.130327	0.320947	0.130282	0.321115	-0.190584	0.144673
Tmem64	brown	-0.135937	0.300375	0.176289	0.177857	-0.397332	0.00166951	-0.55797	3.62463e-06	0.532222	1.20506e-05	0.0481063	0.715109	0.339219	0.00801533	0.836005	9.4515e-17	-0.47482	0.000126498	-0.642418	3.1455e-08	0.60194	3.63166e-07	-0.44708	0.000342065	0.864891	5.22173e-19	0.473112	0.000134823
Pdia4	brown	-0.135934	0.300386	0.256381	0.0480048	-0.385075	0.00238057	-0.717833	1.08365e-10	0.693504	8.14595e-10	-0.211659	0.104489	0.160484	0.22061	0.793454	4.04715e-14	-0.500102	4.7294e-05	-0.760444	1.81141e-12	0.452567	0.000282846	-0.262892	0.042421	0.68302	1.83024e-09	0.264965	0.0407601
Ppfibp1	brown	-0.135803	0.300855	0.306305	0.0173015	-0.358324	0.00493604	-0.671936	4.15706e-09	0.651443	1.73436e-08	-0.137796	0.293751	0.226907	0.0812536	0.924793	5.12453e-26	-0.520597	2.0085e-05	-0.667157	5.85816e-09	0.722076	7.45962e-11	-0.286492	0.0264719	0.742556	1.1121e-11	0.169042	0.196648
Tmem132c	brown	-0.135566	0.301707	0.215963	0.0974636	-0.130109	0.321764	-0.375904	0.00307767	0.346475	0.00669016	-0.0953657	0.468566	-0.15201	0.246273	0.61955	1.30732e-07	-0.206159	0.11403	-0.273377	0.0345608	0.664872	6.88761e-09	0.0373342	0.77702	0.478075	0.000111925	0.0524374	0.690698
LOC100504703	brown	-0.13515	0.303207	0.275661	0.0330205	0.133718	0.308408	-0.287893	0.0257105	0.287652	0.0258405	-0.378655	0.00285161	-0.164236	0.209865	0.0137111	0.917188	-0.250263	0.0537857	-0.150171	0.252101	-0.173989	0.183673	0.206738	0.112995	-0.181821	0.164415	-0.21994	0.091304
Glce	brown	-0.134685	0.304891	-0.0311213	0.813393	-0.310171	0.0158721	-0.35615	0.00522358	0.322623	0.0119344	-0.118354	0.367774	-0.053646	0.68394	0.412392	0.00105959	-0.0266405	0.839877	-0.452426	0.000284239	0.170137	0.193721	0.0424515	0.747411	0.327738	0.01058	0.15155	0.247722
Snai2	brown	-0.13366	0.30862	0.261638	0.0434531	-0.255463	0.048838	-0.522736	1.83089e-05	0.494894	5.82886e-05	-0.130396	0.320687	0.205471	0.115268	0.830231	2.36865e-16	-0.440518	0.000427607	-0.486577	8.08253e-05	0.800932	1.55333e-14	-0.139006	0.289491	0.593957	5.65719e-07	0.0578897	0.66041
Foxc1	brown	-0.132949	0.311224	0.340364	0.00779221	-0.121275	0.355985	-0.485402	8.45867e-05	0.463729	0.000190217	-0.212066	0.103808	0.0605476	0.645835	0.79065	5.7378e-14	-0.356656	0.00515533	-0.354969	0.00538596	0.952001	1.65472e-31	-0.0227099	0.863255	0.489416	7.23588e-05	-0.0802	0.542431
Utp14b	brown	-0.132571	0.312613	-0.00295656	0.982113	-0.392271	0.00193607	-0.4873	7.85872e-05	0.485602	8.3935e-05	-0.126001	0.337409	0.213722	0.101075	0.464741	0.000183372	-0.014545	0.912171	-0.621705	1.14869e-07	0.0117135	0.92922	-0.170778	0.192022	0.435683	0.000502608	0.254905	0.0493506
Bmp4	brown	-0.132488	0.312919	0.32374	0.0116264	-0.121373	0.355594	-0.499038	4.93704e-05	0.458683	0.000227971	-0.267012	0.0391732	0.0728324	0.580246	0.730938	3.34403e-11	-0.332679	0.00940011	-0.34598	0.00677405	0.776807	2.98338e-13	0.0458183	0.728123	0.380622	0.00269917	-0.17518	0.180645
Xxylt1	brown	-0.132047	0.314548	0.135796	0.30088	-0.449315	0.000316701	-0.559962	3.28907e-06	0.539185	8.7928e-06	-0.0333855	0.800088	0.429754	0.000610775	0.766724	9.22368e-13	-0.447204	0.000340619	-0.706894	2.75255e-10	0.437067	0.000480006	-0.282481	0.0287564	0.679342	2.41226e-09	0.299267	0.0201865
Col9a1	brown	-0.131851	0.31527	0.248596	0.0554545	-0.302253	0.0189161	-0.499745	4.79813e-05	0.461526	0.000205928	-0.0188344	0.886421	0.314806	0.0142929	0.876275	4.79105e-20	-0.515374	2.51158e-05	-0.509337	3.23718e-05	0.805124	8.91912e-15	-0.313591	0.014693	0.692773	8.62831e-10	0.178004	0.173607
Mme	brown	-0.131171	0.317795	0.212949	0.102345	-0.377391	0.00295359	-0.607772	2.60702e-07	0.560364	3.22494e-06	-0.118131	0.368681	0.202957	0.119883	0.896876	3.26938e-22	-0.411381	0.00109314	-0.6378	4.23392e-08	0.750959	4.83219e-12	-0.164958	0.20784	0.71427	1.47503e-10	0.184083	0.15914
Lipt1	brown	-0.130827	0.319079	0.254778	0.0494672	0.142436	0.277637	-0.241739	0.0627705	0.261051	0.0439429	-0.375363	0.00312391	-0.243603	0.0607084	0.00501768	0.969648	-0.0911256	0.488654	-0.0851457	0.517737	-0.0628564	0.633281	0.346229	0.00673184	-0.23402	0.0719139	-0.341351	0.00760406
Anxa7	brown	-0.129637	0.323539	0.239179	0.0656929	-0.26377	0.0417108	-0.463564	0.000191355	0.440333	0.000430272	-0.071177	0.588905	0.315442	0.0140871	0.82055	1.0258e-15	-0.439572	0.000441426	-0.448598	0.000324647	0.860047	1.35215e-18	-0.160607	0.22025	0.612221	2.01538e-07	0.0734024	0.577278
Zic4	brown	-0.12942	0.324355	0.366889	0.00393386	0.122225	0.3522	-0.444783	0.000370056	0.455638	0.000253944	-0.612396	1.99485e-07	-0.205791	0.11469	0.298874	0.0203592	-0.0653887	0.619629	-0.181991	0.164014	0.334909	0.00890634	0.616933	1.52778e-07	-0.248363	0.055692	-0.688574	1.19698e-09
Nit2	brown	0.129203	0.325173	0.104353	0.427497	-0.51427	2.6318e-05	-0.516667	2.37716e-05	0.517313	2.31251e-05	-0.0636765	0.628846	0.383626	0.00248031	0.628638	7.52554e-08	-0.660064	9.63772e-09	-0.735361	2.21395e-11	0.329123	0.0102369	-0.401215	0.00148778	0.536777	9.81313e-06	0.127226	0.332695
Sox1	brown	-0.128831	0.326581	0.237933	0.0671541	0.0258379	0.84464	-0.257324	0.0471607	0.296279	0.0215297	-0.0970764	0.460589	0.288172	0.0255614	0.246469	0.0576459	-0.181512	0.165145	-0.166492	0.203584	0.0935059	0.477322	-0.0009634	0.994171	0.161529	0.217577	-0.0230037	0.861503
Gyk	brown	0.12882	0.326624	-0.044232	0.73719	-0.581226	1.11954e-06	-0.481255	9.91907e-05	0.477957	0.000112425	-0.138746	0.290402	0.451804	0.000290481	0.49706	5.34562e-05	-0.416736	0.000925693	-0.799081	1.97613e-14	0.117399	0.371678	-0.189474	0.147071	0.342163	0.00745238	0.0629787	0.632619
Erdr1	brown	0.127764	0.330636	0.0295584	0.822609	-0.33754	0.00835271	-0.353938	0.00553137	0.387478	0.00222291	-0.249015	0.0550312	0.292769	0.0232039	0.383495	0.00248953	-0.179969	0.16883	-0.48181	9.71128e-05	0.289604	0.0248063	0.121012	0.357035	0.126358	0.33603	-0.254027	0.0501654
Map4k1	brown	-0.12754	0.331491	0.262982	0.0423476	-0.0240761	0.855115	-0.270671	0.0364636	0.309727	0.0160307	-0.221054	0.0896359	0.202373	0.120976	0.348461	0.00636268	-0.300737	0.0195526	-0.193685	0.138129	0.376262	0.00304735	0.02343	0.858963	0.0733505	0.577548	-0.274687	0.0336702
Mfsd2b	brown	-0.127209	0.332759	0.116243	0.376438	-0.271675	0.0357477	-0.36169	0.00451814	0.317422	0.0134624	-0.0419022	0.750572	0.22303	0.0867331	0.609257	2.39342e-07	-0.349414	0.0062106	-0.395126	0.00178134	0.473367	0.000133548	-0.256899	0.047539	0.427921	0.00064827	0.0553769	0.674305
C130074G19Rik	brown	-0.126435	0.335732	0.300342	0.019721	0.153262	0.242358	-0.198167	0.129065	0.196031	0.133325	-0.137551	0.294617	-0.19022	0.145457	0.465995	0.000175205	-0.0619328	0.638291	0.0558003	0.671956	0.857874	2.04817e-18	0.155119	0.236631	0.289106	0.0250666	-0.110832	0.399205
Clic6	brown	-0.126333	0.336128	0.333231	0.00927581	-0.143788	0.273055	-0.492002	6.53659e-05	0.456177	0.000249152	-0.217322	0.0953237	0.170828	0.191889	0.585419	8.96981e-07	-0.543317	7.26877e-06	-0.401717	0.00146564	0.423464	0.00074824	-0.0483598	0.713672	0.318871	0.0130209	-0.130994	0.318455
Tmlhe	brown	-0.125747	0.338392	0.293666	0.0227659	-0.104604	0.42638	-0.404497	0.00134829	0.376224	0.00305056	-0.139599	0.287418	0.178352	0.172754	0.572181	1.78699e-06	-0.434991	0.000514264	-0.346441	0.00669602	0.507411	3.50664e-05	-0.0255932	0.846094	0.316755	0.0136702	-0.0349701	0.790809
Cd164	brown	-0.125056	0.341073	0.295039	0.0221088	-0.398852	0.00159611	-0.719803	9.11951e-11	0.70383	3.54698e-10	-0.149494	0.25427	0.228135	0.0795764	0.89716	3.03047e-22	-0.585254	9.04903e-07	-0.7479	6.57018e-12	0.598911	4.30284e-07	-0.350831	0.00599035	0.778428	2.47484e-13	0.249576	0.0544682
Pklr	brown	-0.123246	0.348161	0.300084	0.0198318	-0.315327	0.0141239	-0.627289	8.17758e-08	0.596693	4.86645e-07	-0.187058	0.152391	0.30972	0.0160334	0.832567	1.64027e-16	-0.579535	1.22312e-06	-0.641066	3.43307e-08	0.595959	5.06775e-07	-0.225991	0.0825227	0.563252	2.79755e-06	0.065604	0.618474
Nedd9	brown	-0.122645	0.350536	0.0610477	0.643107	-0.348784	0.00631082	-0.457397	0.000238627	0.407804	0.00121972	0.0338751	0.797218	0.16666	0.203122	0.605712	2.93312e-07	-0.235375	0.0702364	-0.549825	5.35815e-06	0.318631	0.013093	-0.229752	0.0774091	0.700587	4.62253e-10	0.490261	7.00014e-05
Rassf8	brown	-0.121916	0.353429	0.16361	0.21163	-0.0733505	0.577548	-0.40149	0.00147563	0.427181	0.000663976	-0.3505	0.00604123	-0.13033	0.320935	0.483196	9.20879e-05	0.234449	0.0713801	-0.271941	0.0355601	0.549136	5.53563e-06	0.330779	0.00983968	0.194338	0.136779	-0.200992	0.123588
Nqo1	brown	-0.12168	0.354367	0.263734	0.04174	-0.176903	0.176326	-0.451155	0.000297115	0.436226	0.000493621	-0.0943565	0.473306	-0.0179368	0.891801	0.633935	5.40902e-08	-0.456527	0.000246093	-0.412523	0.00105529	0.506508	3.64007e-05	-0.268851	0.0377911	0.490335	6.97992e-05	0.109115	0.406594
Thbs2	brown	-0.120678	0.358374	0.195879	0.133633	-0.245071	0.0591239	-0.415095	0.000974346	0.370138	0.00360366	0.0723016	0.583016	0.311175	0.015518	0.820782	9.91405e-16	-0.332257	0.00949619	-0.392085	0.00194656	0.799813	1.79719e-14	-0.240885	0.0637336	0.743844	9.80796e-12	0.30679	0.0171164
Trim21	brown	-0.120212	0.360247	0.266426	0.0396217	-0.267402	0.0388766	-0.579697	1.21283e-06	0.555555	4.07446e-06	-0.10322	0.432561	0.142235	0.278322	0.803153	1.15966e-14	-0.40214	0.00144724	-0.543797	7.1086e-06	0.636459	4.61121e-08	-0.204868	0.116362	0.673325	3.75809e-09	0.233162	0.0729938
Arsk	brown	0.120025	0.361001	0.0554024	0.674164	-0.592452	6.14199e-07	-0.586462	8.48484e-07	0.585092	9.12749e-07	-0.0679804	0.605788	0.407161	0.00124381	0.770385	6.16293e-13	-0.462261	0.00020056	-0.81545	2.14411e-15	0.442331	0.000402211	-0.306172	0.0173524	0.67547	3.21264e-09	0.207421	0.111784
Lipo1	brown	0.119832	0.361779	0.0268995	0.83834	-0.377576	0.00293843	-0.362991	0.00436519	0.365587	0.00407349	-0.008417	0.949108	0.227088	0.0810037	0.467485	0.000165928	-0.400029	0.00154131	-0.528272	1.4365e-05	0.255322	0.0489671	-0.381833	0.00260893	0.456513	0.000246214	0.19124	0.14327
Gpr124	brown	-0.11975	0.362112	0.20698	0.112565	-0.0270354	0.837535	-0.2212	0.0894186	0.200913	0.123739	-0.00180545	0.989077	0.0185375	0.8882	0.634677	5.16186e-08	-0.114113	0.385307	-0.0777138	0.555057	0.950027	5.17881e-31	-0.0168939	0.898057	0.474588	0.000127599	0.0277981	0.833017
Tbx15	brown	-0.119624	0.362618	0.278116	0.0314282	-0.105908	0.420605	-0.428477	0.000636673	0.394267	0.00182671	-0.196322	0.132739	0.103705	0.430388	0.678965	2.48098e-09	-0.290144	0.0245261	-0.311292	0.015477	0.766658	9.29015e-13	-0.0178708	0.892196	0.387089	0.00224778	-0.0853941	0.516512
Pemt	brown	-0.118805	0.365937	0.36347	0.00430995	0.0397557	0.762967	-0.375404	0.00312036	0.365463	0.00408706	-0.211713	0.104399	0.01829	0.889683	0.309278	0.0161927	-0.434308	0.000526014	-0.235889	0.069608	0.145672	0.266754	-0.211607	0.104577	0.192992	0.13957	-0.0277744	0.833157
Pls1	brown	-0.118783	0.366027	0.148304	0.258114	-0.0812055	0.537365	-0.32389	0.0115857	0.32795	0.0105268	-0.317548	0.0134235	0.323629	0.0116569	0.122647	0.350529	-0.160821	0.219627	-0.333331	0.0092533	-0.179141	0.170831	0.141037	0.282433	-0.132959	0.311184	-0.214398	0.0999756
Cd247	brown	-0.118665	0.366507	0.0934206	0.477726	-0.0583209	0.658036	-0.403479	0.00139025	0.432486	0.000558564	-0.471478	0.000143255	-0.353817	0.00554856	0.186459	0.153734	0.319942	0.0127021	-0.286112	0.0266814	-0.0145354	0.912228	0.334055	0.00909259	-0.0848591	0.519152	-0.293537	0.0228281
Xrcc6bp1	brown	-0.11843	0.367465	0.245498	0.0586698	-0.168762	0.197399	-0.460732	0.000211882	0.441505	0.000413604	-0.189446	0.147131	0.221916	0.0883599	0.503933	4.04659e-05	-0.399794	0.00155212	-0.443785	0.000382855	0.309684	0.0160463	-0.0542964	0.680314	0.316954	0.0136078	0.0105808	0.936049
Bgn	brown	-0.117591	0.370892	0.255493	0.0488102	0.0702958	0.593538	-0.203117	0.119585	0.183077	0.161471	-0.0477889	0.71691	-0.0876664	0.505372	0.574756	1.5665e-06	-0.0894409	0.49676	-0.0053789	0.967464	0.936744	4.00573e-28	0.0722177	0.583455	0.407788	0.0012203	-0.00523733	0.96832
Wnt2b	brown	-0.116638	0.37481	0.27972	0.0304231	0.0810636	0.538078	-0.373541	0.00328439	0.377423	0.00295099	-0.431425	0.000578343	-0.164862	0.208107	0.401825	0.00146092	0.109201	0.406221	-0.121703	0.354278	0.477812	0.000113041	0.549788	5.36738e-06	-0.00629905	0.961902	-0.465785	0.000176546
Unc5c	brown	-0.116299	0.376209	0.166619	0.203233	-0.0502654	0.702903	-0.263306	0.0420853	0.296049	0.0216361	-0.313069	0.0148679	0.0999056	0.44756	0.204004	0.117945	-0.0875951	0.50572	-0.1928	0.139973	0.147833	0.259647	0.287947	0.0256815	-0.132704	0.312125	-0.443402	0.000387874
Hes1	brown	-0.115635	0.378959	0.265121	0.0406375	-0.215487	0.0982228	-0.426039	0.000688905	0.404453	0.00135007	0.060269	0.647357	0.133338	0.309798	0.642635	3.10152e-08	-0.612279	2.00848e-07	-0.422999	0.000759422	0.475944	0.00012128	-0.555747	4.03692e-06	0.685067	1.56677e-09	0.346435	0.0066969
Pgm5	brown	-0.115069	0.381311	0.171616	0.189817	-0.161389	0.217983	-0.423936	0.000737023	0.468478	0.000160003	-0.407367	0.00123603	0.138885	0.289915	0.250017	0.0540288	-0.075763	0.565061	-0.407648	0.00122552	0.0218776	0.868221	0.333694	0.00917243	-0.0477285	0.717253	-0.327818	0.0105599
Dcdc2b	brown	-0.114702	0.382842	0.197231	0.130919	-0.0546415	0.678392	-0.346005	0.00676984	0.363523	0.00430393	-0.24682	0.0572795	-0.0367477	0.780434	0.219827	0.0914757	-0.275907	0.0328575	-0.323327	0.0117396	0.0242976	0.853797	-0.0517801	0.694383	0.0894168	0.496876	-0.0252144	0.848344
Srpx	brown	0.114059	0.385534	0.104889	0.425114	-0.340814	0.00770594	-0.337472	0.00836658	0.316416	0.0137767	-0.0209648	0.873673	0.26556	0.0402934	0.690891	9.99865e-10	-0.343336	0.00723795	-0.436244	0.000493337	0.803897	1.05061e-14	-0.161508	0.217638	0.517378	2.30611e-05	0.0273399	0.83573
Ptrf	brown	-0.113383	0.388371	0.30777	0.0167474	0.132858	0.311557	-0.178548	0.172276	0.166969	0.202272	-0.0634292	0.630182	-0.125058	0.341064	0.50288	4.22444e-05	-0.160124	0.22166	0.0527633	0.688873	0.889051	2.43884e-21	0.0797148	0.544884	0.344474	0.00703491	-0.0640907	0.626611
Zic3	brown	-0.113154	0.389337	0.392984	0.00189635	0.153594	0.241329	-0.484859	8.63808e-05	0.506995	3.56751e-05	-0.698898	5.29917e-10	-0.262265	0.0429345	0.219546	0.0919008	0.0110829	0.933021	-0.19613	0.133126	0.195283	0.134844	0.728685	4.11269e-11	-0.334936	0.00890034	-0.740715	1.32914e-11
Cped1	brown	-0.112359	0.392699	0.275871	0.0328814	-0.143815	0.272963	-0.458073	0.000232967	0.439785	0.000438283	-0.18572	0.155401	0.0321137	0.807555	0.767051	8.89994e-13	-0.249669	0.0543757	-0.34615	0.00674514	0.948584	1.15939e-30	-0.0209987	0.873471	0.500061	4.73729e-05	-0.0399579	0.761796
Tbc1d32	brown	-0.111579	0.396014	0.118767	0.366093	-0.381905	0.00260368	-0.577559	1.35554e-06	0.569045	2.09483e-06	-0.178885	0.171452	0.247373	0.0567059	0.741894	1.18598e-11	-0.180283	0.168077	-0.622434	1.09925e-07	0.494866	5.83526e-05	-0.126897	0.333955	0.576782	1.41114e-06	0.130273	0.321151
Chml	brown	0.111273	0.397319	-0.0369119	0.779478	-0.567814	2.22865e-06	-0.547032	6.11195e-06	0.554401	4.30726e-06	-0.128287	0.328645	0.163322	0.212446	0.542977	7.38417e-06	-0.240704	0.0639395	-0.792223	4.72053e-14	0.12247	0.351231	-0.174351	0.18275	0.519451	2.1101e-05	0.22742	0.0805489
Pappa2	brown	-0.110819	0.39926	0.165785	0.205537	-0.233741	0.0722634	-0.433781	0.000535241	0.451568	0.000292882	-0.29056	0.0243127	0.287702	0.0258132	0.401291	0.00148443	-0.199643	0.126181	-0.46114	0.000208802	0.112804	0.390817	0.142044	0.278977	0.0991619	0.450965	-0.226826	0.0813647
Cxcl12	brown	-0.110255	0.401677	0.292816	0.0231806	-0.00718167	0.956569	-0.347089	0.00658738	0.33998	0.00786628	-0.167203	0.201633	-0.100228	0.446087	0.631606	6.25907e-08	-0.149495	0.254267	-0.179414	0.17017	0.920435	2.46942e-25	0.0971343	0.46032	0.419066	0.000860328	-0.0446146	0.735
Ltbp1	brown	-0.110215	0.401851	0.214678	0.0995215	-0.19643	0.132521	-0.383971	0.00245626	0.394568	0.00181066	0.0931667	0.478928	0.0253299	0.847658	0.606055	2.87629e-07	-0.307054	0.017016	-0.361153	0.0045826	0.439183	0.00044722	-0.315487	0.0140725	0.698689	5.38902e-10	0.385187	0.00237301
Slc39a8	brown	-0.110038	0.40261	0.249	0.0550466	-0.381713	0.0026178	-0.623934	1.0038e-07	0.601299	3.76498e-07	-0.148047	0.25895	0.270975	0.0362455	0.896477	3.63607e-22	-0.507093	3.55308e-05	-0.67014	4.73273e-09	0.740716	1.32904e-11	-0.236415	0.0689695	0.672686	3.93708e-09	0.131116	0.318002
Isoc1	brown	0.109257	0.40598	-0.00834267	0.949557	-0.655512	1.31744e-08	-0.555859	4.01505e-06	0.552946	4.61845e-06	-0.0925168	0.482014	0.478047	0.000112042	0.753993	3.54746e-12	-0.402384	0.0014367	-0.831952	1.80779e-16	0.453605	0.000272757	-0.234772	0.0709791	0.584862	9.23967e-07	0.079744	0.544736
Xpnpep3	brown	0.107974	0.411548	-0.174891	0.181375	-0.554083	4.37359e-06	-0.38597	0.00232069	0.381134	0.00266072	-0.072923	0.579774	0.235903	0.0695918	0.543325	7.26594e-06	0.096953	0.461161	-0.589411	7.24257e-07	0.33515	0.0088542	-0.100106	0.446644	0.436732	0.000485391	0.0697977	0.596164
Fam101b	brown	-0.107779	0.412397	0.219582	0.0918471	-0.413243	0.00103204	-0.617782	1.45266e-07	0.604956	3.06213e-07	-0.0598807	0.64948	0.261181	0.0438338	0.79367	3.93927e-14	-0.53574	1.02857e-05	-0.71184	1.81552e-10	0.452322	0.000285278	-0.3067	0.0171505	0.726826	4.87104e-11	0.302284	0.0189032
BC048403	brown	0.107616	0.413107	-0.109484	0.404997	-0.434711	0.000519052	-0.248458	0.0555949	0.263245	0.0421346	-0.0468785	0.722083	0.43312	0.000547032	0.443742	0.000383411	-0.0841092	0.522865	-0.442602	0.000398534	0.379523	0.00278342	-0.00436988	0.973565	0.286387	0.0265296	-0.0767785	0.559843
Psat1	brown	0.107426	0.413937	0.163571	0.211741	-0.011831	0.928512	-0.290555	0.0243151	0.332684	0.00939916	-0.445788	0.000357559	-0.286605	0.0264096	0.11381	0.386579	0.0804851	0.540992	-0.172468	0.187595	0.136641	0.297854	0.523834	1.74545e-05	-0.191797	0.142085	-0.470703	0.000147418
Egfem1	brown	-0.107362	0.414216	0.350084	0.00610562	0.180878	0.166653	-0.377416	0.00295155	0.411184	0.00109979	-0.527022	1.51794e-05	-0.131668	0.315951	0.190865	0.14407	0.0526478	0.68952	-0.107622	0.413081	0.148656	0.256975	0.618213	1.41594e-07	-0.213929	0.100736	-0.554671	4.25156e-06
Mtcp1	brown	0.106647	0.417354	0.213711	0.101092	-0.0676876	0.607345	-0.316123	0.0138694	0.339722	0.00791664	-0.288959	0.0251439	-0.0305828	0.816565	0.32488	0.0113194	-0.199682	0.126105	-0.208991	0.109037	0.370101	0.00360727	0.178033	0.173537	0.0505879	0.701086	-0.364615	0.0041807
Wnt3	brown	-0.10632	0.418791	0.345205	0.00690719	0.211849	0.104172	-0.362595	0.0044112	0.386873	0.00226171	-0.629306	7.22088e-08	-0.289282	0.0249741	0.0808641	0.539082	0.0804627	0.541105	-0.0669595	0.611224	0.0879668	0.503909	0.753975	3.55405e-12	-0.398185	0.00162795	-0.710785	1.98546e-10
4930599N23Rik	brown	-0.106104	0.419743	0.210923	0.105729	0.19406	0.137352	-0.330766	0.0098427	0.355984	0.00524622	-0.570763	1.92051e-06	-0.418056	0.000888138	-0.0103977	0.937154	0.318975	0.0129896	-0.0824768	0.530992	-0.117234	0.372355	0.525132	1.64923e-05	-0.324068	0.0115375	-0.409245	0.0011672
Snx24	brown	-0.104992	0.424659	0.116723	0.374458	-0.436836	0.00048371	-0.477186	0.000115744	0.457253	0.000239843	0.0385841	0.769757	0.545658	6.51812e-06	0.572554	1.75339e-06	-0.611689	2.07879e-07	-0.689133	1.14631e-09	0.117729	0.370325	-0.476559	0.000118511	0.594391	5.52402e-07	0.383725	0.00247341
Krt7	brown	-0.104701	0.42595	0.250124	0.0539234	-0.188742	0.148669	-0.461086	0.000209207	0.439981	0.000435396	-0.200706	0.124133	0.17313	0.185881	0.591663	6.41114e-07	-0.351306	0.0059182	-0.399059	0.00158636	0.411615	0.00108528	0.00307589	0.981391	0.328796	0.0103171	-0.126023	0.337322
Ccdc80	brown	-0.103392	0.431788	0.2727	0.035029	-0.21325	0.101848	-0.441411	0.000414926	0.407611	0.00122691	-0.0108852	0.934213	0.258716	0.0459371	0.825767	4.70839e-16	-0.43449	0.000522865	-0.390618	0.00203102	0.83763	7.25125e-17	-0.192434	0.140741	0.653886	1.47117e-08	0.133391	0.309603
Gfpt2	brown	-0.103112	0.433043	0.280656	0.0298496	-0.305117	0.0177623	-0.531512	1.24393e-05	0.521665	1.91792e-05	-0.139271	0.288565	0.297729	0.0208687	0.755336	3.08951e-12	-0.562178	2.94984e-06	-0.561287	3.0822e-06	0.607382	2.66592e-07	-0.262927	0.042393	0.517346	2.30932e-05	0.0188457	0.886353
Col8a2	brown	-0.102152	0.437362	0.185023	0.156984	-0.343764	0.00716096	-0.503957	4.0425e-05	0.458794	0.000227066	0.00436182	0.973614	0.355699	0.00528508	0.826818	4.01256e-16	-0.432116	0.000565392	-0.548384	5.73559e-06	0.67853	2.56256e-09	-0.330702	0.00985786	0.717689	1.09736e-10	0.279014	0.0308623
Gm13139_loc2	brown	-0.101427	0.440638	0.0405872	0.758158	-0.48313	9.23225e-05	-0.518564	2.19198e-05	0.498465	5.05237e-05	-0.0094184	0.943062	0.418397	0.000878669	0.678596	2.55014e-09	-0.336636	0.00853952	-0.697076	6.1339e-10	0.291478	0.0238467	-0.368113	0.00380648	0.641953	3.24176e-08	0.333833	0.00914168
Gm6710_loc1	brown	0.101295	0.441239	-0.0983454	0.45472	-0.326716	0.0108395	-0.227366	0.0806231	0.269342	0.0374291	-0.162024	0.216154	0.196098	0.133191	0.11974	0.362149	-0.0257458	0.845187	-0.403533	0.00138799	-0.154436	0.238726	0.180563	0.167404	0.0027811	0.983175	-0.145387	0.267701
Ripk1	brown	-0.101078	0.44222	0.205514	0.115191	-0.246278	0.0578457	-0.46645	0.000172322	0.442782	0.000396121	-0.0901503	0.493338	0.125956	0.337581	0.80082	1.57633e-14	-0.253465	0.050693	-0.407558	0.00122887	0.832099	1.76648e-16	-0.0892488	0.497689	0.61273	1.95632e-07	0.0810464	0.538165
Cela2a	brown	-0.100323	0.445655	0.16656	0.203396	-0.026342	0.841647	-0.315252	0.0141483	0.309931	0.0159576	-0.385898	0.00232546	-0.11997	0.361222	0.107948	0.411659	-0.114431	0.383973	-0.258662	0.0459841	-0.0479795	0.715829	0.366857	0.00393725	-0.146256	0.264821	-0.30359	0.0183695
Lman1	brown	-0.100112	0.446616	0.233528	0.0725314	-0.366893	0.00393351	-0.683205	1.80479e-09	0.686561	1.39762e-09	-0.19595	0.13349	0.113073	0.389681	0.815369	2.16876e-15	-0.304579	0.0179743	-0.69272	8.66421e-10	0.544412	6.90819e-06	-0.181932	0.164154	0.70731	2.65874e-10	0.227412	0.0805601
Atl3	brown	0.100066	0.446826	0.0204821	0.876559	-0.551402	4.97147e-06	-0.561276	3.08382e-06	0.564635	2.61214e-06	-0.169059	0.196601	0.38109	0.002664	0.787566	8.37224e-14	-0.169784	0.19466	-0.714602	1.43357e-10	0.606006	2.88435e-07	-0.0825886	0.530434	0.555205	4.14378e-06	-0.012615	0.923788
Creg1	brown	-0.0999579	0.447321	0.0813894	0.536441	-0.272932	0.0348681	-0.230798	0.0760322	0.180246	0.168165	0.235352	0.0702653	0.258418	0.0461965	0.670606	4.57654e-09	-0.393842	0.00184952	-0.326259	0.0109573	0.706343	2.88154e-10	-0.373384	0.00329855	0.726924	4.82812e-11	0.425673	0.000697058
Wfdc1	brown	-0.0994624	0.449587	0.319241	0.01291	-0.0808051	0.539379	-0.449859	0.000310796	0.460684	0.000212248	-0.254111	0.0500868	0.0185236	0.888283	0.54434	6.93129e-06	-0.274822	0.0335793	-0.349091	0.0062618	0.470794	0.000146924	0.173252	0.185567	0.270408	0.0366527	-0.167671	0.200355
Sostdc1	brown	-0.0990246	0.451595	0.194816	0.135797	-0.189473	0.147072	-0.374058	0.00323808	0.356887	0.00512457	-0.215933	0.0975115	0.196328	0.132726	0.49193	6.55519e-05	-0.356748	0.0051431	-0.352626	0.00572123	0.435222	0.000510343	0.0900615	0.493766	0.19059	0.14466	-0.233182	0.0729675
Ropn1l	brown	0.0989001	0.452167	0.0679955	0.605708	-0.273464	0.0345015	-0.263741	0.0417344	0.258651	0.0459933	0.0197918	0.880689	0.225996	0.082515	0.416998	0.000918129	-0.347945	0.0064465	-0.354772	0.0054135	0.355793	0.00527231	-0.288486	0.0253943	0.387701	0.0022088	0.0778907	0.554154
Epcam	brown	-0.0980585	0.456043	0.289788	0.0247104	-0.0736178	0.576159	-0.39845	0.00161524	0.386889	0.00226069	-0.287149	0.0261126	0.0446683	0.734692	0.444027	0.000379713	-0.345237	0.00690163	-0.288319	0.0254827	0.357342	0.00506412	0.139094	0.289185	0.124924	0.341588	-0.2862	0.0266326
Cpne2	brown	-0.097813	0.457177	0.142423	0.27768	-0.217056	0.0957407	-0.281467	0.0293598	0.267509	0.038795	0.151951	0.246458	0.207984	0.110793	0.506839	3.59063e-05	-0.455641	0.000253912	-0.312118	0.0151914	0.327267	0.010699	-0.582424	1.05118e-06	0.591868	6.34025e-07	0.301955	0.0190396
Sfn	brown	-0.0953214	0.468773	0.138666	0.290685	0.0352214	0.78934	-0.0399395	0.761903	0.0302386	0.818595	0.123165	0.348481	0.147266	0.261498	0.275758	0.0329562	-0.203384	0.11909	0.0415311	0.752711	0.28072	0.0298103	-0.0903878	0.492196	0.235851	0.0696541	0.0773109	0.557116
Tgfb3	brown	-0.0952394	0.469158	0.298473	0.0205362	-0.180121	0.168464	-0.520749	1.99534e-05	0.486888	7.98552e-05	-0.206899	0.112708	-0.0671439	0.610241	0.670583	4.58418e-09	-0.439684	0.000439774	-0.432093	0.00056581	0.575561	1.50296e-06	-0.214615	0.0996232	0.433648	0.000537603	-0.0237702	0.856936
Itgb1	brown	-0.0949275	0.470621	0.188439	0.149333	-0.434095	0.000529738	-0.597429	4.67219e-07	0.578748	1.27432e-06	0.0303138	0.818151	0.344775	0.00698214	0.876046	5.03869e-20	-0.49534	5.72609e-05	-0.68792	1.25895e-09	0.610986	2.16547e-07	-0.421692	0.000791709	0.886968	4.05976e-21	0.439711	0.000439373
Rcsd1	brown	-0.0948675	0.470903	0.251843	0.0522403	0.105123	0.424077	-0.175075	0.180911	0.169542	0.195307	-0.0958647	0.466231	-0.0715123	0.587147	0.493191	6.2365e-05	-0.0542104	0.680793	0.0247628	0.851029	0.873943	7.96205e-20	0.163605	0.211644	0.276989	0.0321512	-0.114049	0.385575
Fam84b	brown	0.0944794	0.472728	0.096141	0.464941	-0.479441	0.00010628	-0.505471	3.79903e-05	0.501124	4.53751e-05	-0.104772	0.425634	0.285402	0.0270768	0.620824	1.21125e-07	-0.429175	0.000622403	-0.641831	3.26744e-08	0.352386	0.00575657	-0.245493	0.0586743	0.494414	5.94123e-05	0.0253896	0.847303
Lpp	brown	-0.0944114	0.473048	0.179454	0.170073	-0.318161	0.0132355	-0.502553	4.2812e-05	0.4794	0.000106448	-0.0812508	0.537137	0.175835	0.178995	0.859162	1.60253e-18	-0.264817	0.0408771	-0.482242	9.55214e-05	0.85329	4.8113e-18	-0.167956	0.199579	0.673181	3.79774e-09	0.109922	0.40311
Anxa6	brown	-0.0938013	0.475925	0.247081	0.0570085	-0.103593	0.43089	-0.321253	0.0123215	0.305638	0.0175588	-0.0515557	0.695643	0.133584	0.308895	0.713301	1.60282e-10	-0.248456	0.0555974	-0.215706	0.0978736	0.964059	4.43856e-35	-0.0246873	0.851478	0.522031	1.88776e-05	0.0111755	0.932463
Ccng1	brown	0.0937406	0.476212	0.0335631	0.799047	-0.545083	6.69547e-06	-0.603494	3.32676e-07	0.603708	3.28671e-07	-0.279325	0.0306687	0.423576	0.000745551	0.545737	6.49428e-06	-0.375385	0.00312206	-0.855115	3.43665e-18	0.144989	0.269025	-0.00153341	0.990722	0.33722	0.00841851	0.000555473	0.996639
Gxylt2	brown	-0.09373	0.476262	0.276295	0.0326027	-0.248354	0.0557007	-0.574963	1.54993e-06	0.5487	5.65058e-06	-0.284281	0.0277118	0.16686	0.202571	0.792216	4.72469e-14	-0.302513	0.0188088	-0.509931	3.15796e-05	0.748955	5.91236e-12	0.0698972	0.595639	0.438669	0.00045499	-0.136218	0.299367
Zfp429	brown	0.093587	0.476938	0.035076	0.79019	-0.334817	0.00892629	-0.329677	0.0101025	0.331974	0.00956117	-0.127486	0.331699	0.230219	0.0767925	0.513185	2.75518e-05	-0.222765	0.0871171	-0.445119	0.000365831	0.480435	0.000102341	-0.146828	0.262935	0.323365	0.011729	-0.0613087	0.641686
OTTMUSG00000016609_loc1	brown	-0.0932602	0.478485	0.0915748	0.486505	-0.30177	0.0191167	-0.418229	0.000883314	0.395478	0.00176309	-0.170898	0.191705	0.176003	0.178572	0.515617	2.48571e-05	-0.24367	0.0606358	-0.475156	0.000124915	0.365973	0.00403174	-0.0695092	0.597688	0.323327	0.0117396	-0.0489512	0.710324
Plekhg1	brown	-0.0930347	0.479554	0.15543	0.235679	-0.266083	0.0398866	-0.471991	0.000140557	0.46743	0.000166262	-0.0762802	0.562401	-0.0520792	0.692705	0.633045	5.72017e-08	-0.128921	0.32624	-0.45227	0.000285801	0.469152	0.00015609	0.00920751	0.944335	0.606372	2.8246e-07	0.223384	0.0862213
Manea	brown	-0.0928031	0.480653	0.12287	0.349647	-0.494922	5.82228e-05	-0.707101	2.70545e-10	0.707942	2.52199e-10	-0.329597	0.0101218	0.268354	0.03816	0.605641	2.94496e-07	-0.406827	0.00125651	-0.876643	4.418e-20	0.108596	0.408841	-0.178094	0.173386	0.41842	0.000878031	0.0803362	0.541744
Kdelr3	brown	-0.0925339	0.481933	0.227101	0.0809866	-0.148985	0.25591	-0.318631	0.0130931	0.269257	0.0374911	0.0902883	0.492674	0.215874	0.0976057	0.725094	5.69573e-11	-0.406871	0.00125481	-0.27062	0.0365002	0.8023	1.29793e-14	-0.208172	0.110463	0.62435	9.78736e-08	0.21288	0.102457
Fam210a	brown	0.0920596	0.484191	-0.00380609	0.976975	-0.657221	1.17225e-08	-0.659667	9.90635e-09	0.663173	7.76084e-09	-0.247352	0.056728	0.366731	0.00395055	0.729013	3.99127e-11	-0.252378	0.0517257	-0.906104	2.45861e-23	0.349938	0.00612836	-0.104144	0.428427	0.515163	2.53411e-05	0.0137252	0.917103
Gm10421	brown	-0.0916385	0.486201	0.356346	0.00519705	0.216926	0.0959432	-0.303888	0.0182498	0.32042	0.0125623	-0.339031	0.00805244	-0.47721	0.000115638	0.11621	0.376575	-0.181067	0.166202	-0.0481996	0.714581	0.0116697	0.929484	0.0056979	0.965536	-0.0697256	0.596545	-0.225644	0.0830067
Tpm1	brown	0.0901698	0.493245	0.0336983	0.798254	-0.31354	0.0147102	-0.178514	0.172357	0.139902	0.286365	0.152852	0.243636	0.366931	0.00392949	0.639834	3.71687e-08	-0.360297	0.00468706	-0.282567	0.0287058	0.806924	7.00024e-15	-0.267241	0.0389986	0.527706	1.47289e-05	0.0904218	0.492032
B230118H07Rik	brown	-0.0899425	0.49434	0.273819	0.0342584	-0.204101	0.117767	-0.407121	0.00124533	0.376823	0.00300042	-0.0100722	0.939117	0.285814	0.026847	0.484793	8.66005e-05	-0.760198	1.85913e-12	-0.462649	0.000197777	0.246316	0.0578069	-0.454978	0.000259914	0.426941	0.000669137	0.177167	0.175672
Trmt2b	brown	-0.0886303	0.500685	0.247515	0.0565598	-0.311033	0.0155675	-0.57855	1.28751e-06	0.539066	8.84069e-06	-0.0498128	0.705456	0.216183	0.0971145	0.832935	1.54708e-16	-0.42594	0.000691088	-0.585628	8.87085e-07	0.611344	2.1209e-07	-0.195568	0.134263	0.732924	2.78155e-11	0.309144	0.0162414
OTTMUSG00000016609_loc4	brown	0.0868458	0.509381	-0.0756145	0.565826	-0.39176	0.00196496	-0.20572	0.114819	0.24864	0.0554107	0.0385439	0.76999	0.389785	0.0020804	0.303427	0.0184357	-0.18037	0.167866	-0.43614	0.000495046	0.14296	0.275856	-0.129609	0.323641	0.307719	0.0167664	0.076241	0.562602
1700019G17Rik	brown	-0.0867467	0.509866	0.214779	0.0993594	-0.0336589	0.798485	-0.396872	0.00169231	0.387507	0.0022211	-0.410524	0.00112234	-0.187723	0.150913	0.311896	0.0152678	-0.0455252	0.729796	-0.233662	0.0723626	0.229907	0.0772032	0.202693	0.120376	-0.0021084	0.987244	-0.35824	0.00494684
Foxc2	brown	-0.0861989	0.512552	0.247828	0.0562379	-0.130542	0.320144	-0.340571	0.00775238	0.307268	0.0169354	-0.0470809	0.720932	0.103405	0.431731	0.664819	6.91301e-09	-0.378591	0.00285671	-0.281043	0.0296149	0.837526	7.37665e-17	-0.233255	0.0728755	0.500613	4.63251e-05	0.0844185	0.521332
Acsl4	brown	0.0860282	0.513391	-0.058157	0.658938	-0.593414	5.82753e-07	-0.550509	5.18713e-06	0.556184	3.95254e-06	-0.17539	0.180114	0.419038	0.000861105	0.461688	0.000204735	-0.295037	0.0221098	-0.854288	4.00501e-18	-0.0509165	0.699236	-0.202699	0.120366	0.383175	0.00251212	0.16736	0.201202
Tex15	brown	-0.0855812	0.51559	0.215112	0.0988235	-0.210681	0.10614	-0.494272	5.97481e-05	0.487937	7.66608e-05	-0.326397	0.0109215	0.0767033	0.560229	0.612726	1.95685e-07	-0.154207	0.239433	-0.407886	0.00121667	0.583922	9.71208e-07	0.261242	0.0437827	0.275642	0.0330325	-0.285182	0.0272005
Fcrls	brown	-0.0845858	0.520504	0.124011	0.345156	-0.162252	0.215499	-0.163648	0.211524	0.129983	0.322236	0.278806	0.0309927	0.24423	0.060028	0.623361	1.03932e-07	-0.287056	0.0261633	-0.166767	0.202829	0.751669	4.49691e-12	-0.295459	0.0219116	0.715938	1.27752e-10	0.418364	0.000879563
Rexo2	brown	0.0836093	0.525347	0.230577	0.0763213	-0.391143	0.00200042	-0.52375	1.75185e-05	0.517436	2.30045e-05	-0.0668577	0.611768	0.394575	0.00181029	0.673347	3.75218e-09	-0.66772	5.6282e-09	-0.648068	2.17186e-08	0.412378	0.00106004	-0.274216	0.0339881	0.537806	9.36438e-06	0.117703	0.370433
Tinagl1	brown	-0.0834067	0.526355	0.293631	0.0227828	-0.291757	0.0237061	-0.595046	5.32888e-07	0.564637	2.6119e-06	-0.205703	0.11485	0.205183	0.115791	0.868021	2.7681e-19	-0.483804	8.99615e-05	-0.578052	1.3213e-06	0.801392	1.46248e-14	-0.108494	0.409286	0.562195	2.94747e-06	-0.0117911	0.928752
Synpo2	brown	-0.0824592	0.53108	0.218742	0.0931273	-0.186818	0.152928	-0.378823	0.00283831	0.337189	0.00842485	-0.0650087	0.62167	0.144313	0.271288	0.734925	2.30657e-11	-0.329767	0.0100807	-0.325346	0.0111958	0.892043	1.15191e-21	-0.185958	0.154862	0.532495	1.19042e-05	0.0431212	0.743561
Znf41-ps	brown	-0.0819194	0.533781	-0.0030396	0.981611	-0.519479	2.10758e-05	-0.497256	5.30385e-05	0.466147	0.000174236	0.0347832	0.791902	0.434974	0.000514554	0.665982	6.36793e-09	-0.362172	0.00446086	-0.709389	2.23375e-10	0.254249	0.0499585	-0.417664	0.000899123	0.665373	6.64794e-09	0.385411	0.00235792
Zc3hav1l	brown	-0.0806632	0.540094	0.0459905	0.72714	-0.351118	0.0059466	-0.431571	0.000575586	0.427769	0.000651471	-0.110935	0.398762	0.208199	0.110415	0.443617	0.000385043	-0.269878	0.0370373	-0.543343	7.25987e-06	0.119949	0.361306	-0.468262	0.000161274	0.380688	0.00269417	0.16439	0.20943
Zfp960	brown	0.0804009	0.541417	0.0144886	0.91251	-0.428712	0.000631844	-0.424462	0.000724716	0.422951	0.000760584	-0.101717	0.439328	0.167426	0.201023	0.599173	4.24042e-07	-0.189426	0.147174	-0.549109	5.54247e-06	0.423506	0.000747229	-0.0744886	0.571642	0.433506	0.000540128	-0.0129826	0.921574
C2cd2	brown	-0.0803379	0.541735	0.144763	0.26978	-0.43305	0.000548291	-0.526161	1.5765e-05	0.502218	4.34011e-05	0.0328126	0.803449	0.48088	0.000100621	0.773467	4.3635e-13	-0.507339	3.51709e-05	-0.66464	7.00108e-09	0.470127	0.000150586	-0.426262	0.000683967	0.725068	5.70905e-11	0.335971	0.00867901
Gpc4	brown	0.0800547	0.543165	0.104342	0.427545	-0.453021	0.000278389	-0.447635	0.000335601	0.467441	0.000166198	-0.0127765	0.922815	0.499144	4.916e-05	0.653636	1.4962e-08	-0.430839	0.00058953	-0.616563	1.56162e-07	0.453393	0.000274791	-0.290373	0.0244086	0.568869	2.11351e-06	0.139534	0.287647
Etv4	brown	0.0760503	0.563582	0.000477678	0.99711	-0.464614	0.000184218	-0.310046	0.0159166	0.289816	0.024696	0.168392	0.198398	0.418885	0.000865253	0.527435	1.49058e-05	-0.490529	6.92708e-05	-0.544417	6.90652e-06	0.306953	0.0170543	-0.437923	0.000466487	0.589478	7.21671e-07	0.351787	0.00584578
Atp7a	brown	0.0755132	0.566348	0.00812236	0.950887	-0.404206	0.00136016	-0.504499	3.9538e-05	0.509102	3.26897e-05	-0.269958	0.0369789	-0.00284147	0.982809	0.592072	6.27016e-07	0.062548	0.634952	-0.588304	7.68735e-07	0.493801	6.08771e-05	0.0613023	0.641721	0.37102	0.0035184	-0.056397	0.668651
Ccbe1	brown	-0.0734043	0.577268	0.222904	0.0869162	-0.33776	0.00830778	-0.559933	3.29376e-06	0.542495	7.55087e-06	-0.195921	0.133549	0.358213	0.00495029	0.741879	1.1876e-11	-0.448372	0.000327194	-0.589359	7.26299e-07	0.539219	8.77903e-06	-0.138823	0.290133	0.418984	0.000862556	-0.0898814	0.494634
Gmds	brown	0.0728156	0.580334	0.124302	0.344015	-0.276726	0.0323216	-0.293507	0.022843	0.271654	0.0357622	-0.0232222	0.860201	0.370324	0.00358554	0.486547	8.09181e-05	-0.449828	0.000311125	-0.428425	0.000637764	0.450956	0.000299181	-0.0533161	0.685782	0.326555	0.0108807	0.00665335	0.959761
Lrrc1	brown	-0.0727208	0.580828	0.050326	0.702561	-0.413657	0.00101888	-0.365236	0.00411195	0.355537	0.00530737	0.141547	0.280679	0.421051	0.000807998	0.606616	2.78547e-07	-0.488473	7.50744e-05	-0.527548	1.48315e-05	0.342992	0.00730015	-0.63761	4.28567e-08	0.660735	9.19943e-09	0.365939	0.00403537
Tmem260	brown	0.0685242	0.602901	0.112264	0.393103	-0.191499	0.142717	-0.481315	9.89671e-05	0.494631	5.89021e-05	-0.512214	2.87006e-05	-0.0504633	0.701788	0.377628	0.00293423	0.169351	0.195819	-0.429258	0.000620726	0.306521	0.0172186	0.546798	6.17942e-06	-0.0138173	0.916549	-0.422322	0.000775987
Plek	brown	0.0679448	0.605977	0.0903118	0.492561	-0.496163	5.54104e-05	-0.501271	4.51041e-05	0.460374	0.000214611	-0.0087175	0.947293	0.364183	0.00422902	0.813748	2.72818e-15	-0.477039	0.000116388	-0.671136	4.40463e-09	0.654888	1.37452e-08	-0.335844	0.00870603	0.683718	1.73605e-09	0.213934	0.100729
Fzd4	brown	-0.0676062	0.607779	0.192219	0.141193	-0.142791	0.27643	-0.411765	0.00108027	0.451874	0.000289773	-0.3505	0.00604119	0.0593028	0.652645	0.51204	2.8912e-05	-0.041567	0.752504	-0.31392	0.0145839	0.591125	6.60132e-07	0.144783	0.269713	0.170254	0.19341	-0.353285	0.00562512
Etohi1	brown	0.0672563	0.609642	-0.169838	0.194516	-0.54482	6.7782e-06	-0.391645	0.00197151	0.411895	0.00107596	-0.0949818	0.470366	0.309232	0.0162094	0.439971	0.000435548	0.110131	0.402211	-0.638534	4.03994e-08	0.126653	0.334894	-0.00548911	0.966798	0.39294	0.00189878	0.122757	0.350091
Snord4a	brown	-0.0660537	0.616065	0.0898294	0.494885	-0.154999	0.236998	-0.297612	0.0209217	0.265237	0.040546	-0.149594	0.253949	-0.012064	0.927107	0.322248	0.0120394	-0.182434	0.162974	-0.273809	0.0342649	0.261927	0.0432133	0.0171256	0.896667	0.175048	0.180979	-0.0926336	0.481458
Pih1d2	brown	-0.0653494	0.61984	0.0776543	0.555361	-0.440008	0.000435009	-0.474092	0.000129988	0.454527	0.000264074	0.0287127	0.827605	0.40399	0.00136905	0.58531	9.02195e-07	-0.491557	6.65249e-05	-0.639298	3.84694e-08	0.235982	0.0694946	-0.419887	0.000838321	0.622245	1.11187e-07	0.350521	0.00603797
Crispld1	brown	-0.0653441	0.619868	0.221191	0.0894314	-0.307001	0.0170364	-0.521298	1.94859e-05	0.481992	9.64371e-05	-0.140494	0.284307	0.215611	0.098024	0.841709	3.68033e-17	-0.398574	0.00160931	-0.516801	2.36363e-05	0.858105	1.9605e-18	-0.174784	0.181649	0.585545	8.91022e-07	0.0247573	0.851062
Cpox	brown	-0.0650898	0.621234	0.140846	0.283093	-0.513114	2.76347e-05	-0.597696	4.60359e-07	0.564966	2.56949e-06	-0.075615	0.565824	0.508469	3.3561e-05	0.846649	1.57726e-17	-0.50429	3.98771e-05	-0.768053	7.97404e-13	0.571246	1.87408e-06	-0.298506	0.0205217	0.671752	4.21278e-09	0.187272	0.151914
Bag2	brown	-0.0638254	0.628043	0.195868	0.133656	-0.426645	0.00067556	-0.549652	5.40216e-06	0.542608	7.51127e-06	0.0130493	0.921172	0.426901	0.000669999	0.746884	7.26906e-12	-0.591838	6.35068e-07	-0.688607	1.19392e-09	0.423144	0.00075591	-0.452054	0.000287954	0.717663	1.09983e-10	0.328911	0.0102888
Cmtm4	brown	0.0636632	0.628918	-0.112894	0.390435	-0.648166	2.1577e-08	-0.472713	0.000136839	0.473332	0.000133721	0.0448608	0.733592	0.474331	0.00012883	0.579565	1.22122e-06	-0.240917	0.0636973	-0.768041	7.98503e-13	0.134073	0.307114	-0.399085	0.00158512	0.633264	5.64178e-08	0.318874	0.0130198
Traf3ip3	brown	0.0624939	0.635245	0.19064	0.144553	-0.196634	0.132112	-0.405766	0.00129758	0.368696	0.00374711	-0.142316	0.278047	0.0568594	0.666094	0.508242	3.38793e-05	-0.35362	0.0055769	-0.406725	0.0012604	0.438129	0.000463288	-0.112417	0.392454	0.355932	0.00525333	0.023762	0.856985
Sh3bgrl2	brown	-0.0612533	0.641987	0.107439	0.413881	-0.368859	0.0037306	-0.513877	2.67591e-05	0.477121	0.000116028	-0.161288	0.218275	-0.0114508	0.930803	0.566686	2.3583e-06	-0.312605	0.015025	-0.607639	2.62693e-07	0.292342	0.0234145	-0.110828	0.399221	0.482426	9.48476e-05	0.184265	0.158722
Cap2	brown	-0.060634	0.645363	0.122322	0.351814	-0.114717	0.382778	-0.243366	0.0609675	0.236659	0.0686754	0.034852	0.7915	-0.264063	0.0414765	0.364969	0.00414139	-0.245935	0.0582066	-0.248138	0.0559206	0.256049	0.0483046	-0.258823	0.0458437	0.411937	0.00107457	0.26816	0.0383055
Ptbp3	brown	0.0605376	0.64589	-0.0249962	0.849641	-0.649549	1.96837e-08	-0.613775	1.84032e-07	0.601097	3.80777e-07	-0.153212	0.242515	0.513806	2.68391e-05	0.758447	2.23526e-12	-0.30943	0.0161379	-0.875111	6.1819e-20	0.408955	0.00117763	-0.206145	0.114055	0.571662	1.83482e-06	0.120796	0.3579
Zfp97	brown	-0.0597041	0.650446	0.00992066	0.940031	-0.405257	0.00131771	-0.399169	0.00158118	0.403049	0.00140834	-0.0404191	0.759129	0.278086	0.0314477	0.626799	8.42715e-08	-0.18329	0.160974	-0.510454	3.08977e-05	0.454834	0.000261233	-0.196404	0.132575	0.538736	8.97535e-06	0.110804	0.399325
Ginm1	brown	-0.0596168	0.650924	0.279976	0.0302657	-0.296361	0.0214921	-0.575882	1.47827e-06	0.547392	6.00952e-06	-0.0494762	0.707356	0.190545	0.144757	0.800511	1.64124e-14	-0.517423	2.30169e-05	-0.561077	3.11402e-06	0.615614	1.65168e-07	-0.282032	0.0290222	0.750146	5.24563e-12	0.310512	0.0157508
Ctbs	brown	0.0592913	0.652708	0.0760255	0.56371	-0.521469	1.93424e-05	-0.502918	4.21804e-05	0.474322	0.000128874	0.100698	0.443946	0.43014	0.000603156	0.782334	1.56709e-13	-0.523285	1.78766e-05	-0.709072	2.29411e-10	0.528377	1.42984e-05	-0.45328	0.000275885	0.81496	2.29867e-15	0.418699	0.000870342
Hmgn3	brown	0.0580028	0.659787	0.253092	0.0510452	-0.407435	0.0012335	-0.580826	1.14328e-06	0.57267	1.74304e-06	-0.060027	0.648679	0.31734	0.013488	0.760433	1.81338e-12	-0.697631	5.86738e-10	-0.688827	1.17376e-09	0.531396	1.25037e-05	-0.354295	0.00548061	0.667311	5.79445e-09	0.192265	0.141098
BC068281	brown	-0.0575769	0.662134	-0.0679406	0.606	-0.222566	0.0874076	-0.272757	0.0349893	0.2989	0.0203476	-0.301265	0.0193285	0.119436	0.363377	0.176872	0.176403	0.314098	0.014525	-0.288461	0.0254076	0.00134164	0.991883	0.324687	0.0113709	-0.0563491	0.668916	-0.296298	0.0215211
Rab32	brown	-0.0557288	0.672352	0.257649	0.0468721	-0.243341	0.0609957	-0.489048	7.34081e-05	0.475193	0.000124741	-0.0281385	0.831002	0.208673	0.109589	0.736016	2.08128e-11	-0.387626	0.00221354	-0.493205	6.23312e-05	0.65137	1.74289e-08	-0.141862	0.279598	0.690971	9.93632e-10	0.283432	0.0282003
LOC100503496	brown	0.0555989	0.673073	0.0302425	0.818572	-0.514855	2.56742e-05	-0.474043	0.000130224	0.4517	0.00029153	-0.0131053	0.920835	0.318301	0.0131929	0.670631	4.5681e-09	-0.422341	0.00077552	-0.670122	4.73862e-09	0.468068	0.000162424	-0.285278	0.0271464	0.63225	6.01209e-08	0.227235	0.0808028
Egfl6	brown	0.0553022	0.67472	0.0905695	0.491323	-0.295796	0.0217539	-0.282767	0.0285884	0.248142	0.0559168	0.034644	0.792716	0.267657	0.0386832	0.611957	2.04659e-07	-0.385042	0.00238276	-0.344497	0.00703083	0.623437	1.03454e-07	-0.291149	0.0240125	0.442401	0.00040126	0.0208182	0.87455
Mbp	brown	0.0531634	0.686636	0.184221	0.158823	0.066713	0.61254	-0.258611	0.0460285	0.315329	0.0141234	-0.478648	0.000109524	-0.134195	0.306671	0.0323914	0.805923	0.163001	0.213358	-0.11408	0.385446	0.0143991	0.913048	0.622884	1.06974e-07	-0.335731	0.0087299	-0.608369	2.51906e-07
Casp7	brown	-0.0529915	0.687597	0.369051	0.00371134	-0.190671	0.144487	-0.564987	2.56683e-06	0.562288	2.93392e-06	-0.153306	0.242223	0.24605	0.0580858	0.738251	1.68356e-11	-0.543198	7.30897e-06	-0.501029	4.555e-05	0.590053	6.99584e-07	-0.191804	0.142071	0.551457	4.95843e-06	0.0564521	0.668345
Fermt2	brown	-0.0528435	0.688425	0.204055	0.117851	-0.487124	7.91263e-05	-0.673927	3.5968e-09	0.664696	6.9735e-09	-0.110429	0.400933	0.433474	0.000540695	0.875077	6.22674e-20	-0.527909	1.45973e-05	-0.798806	2.04762e-14	0.538282	9.16344e-06	-0.316171	0.0138543	0.730199	3.57945e-11	0.226214	0.0822125
Pnrc1	brown	-0.0526109	0.689727	0.424988	0.000712572	0.374219	0.0032238	-0.284735	0.0274531	0.322737	0.0119025	-0.563324	2.78764e-06	-0.518795	2.17038e-05	-0.00443769	0.973155	-0.0325406	0.805046	0.0468653	0.722158	0.0831569	0.527599	0.539097	8.82821e-06	-0.340252	0.00781369	-0.481544	9.81029e-05
Cd2ap	brown	0.0498105	0.705469	0.117661	0.370606	-0.434175	0.000528341	-0.54949	5.44358e-06	0.527471	1.4882e-05	-0.161098	0.218824	0.0863877	0.511626	0.76577	1.02335e-12	-0.282103	0.0289801	-0.607147	2.70205e-07	0.645122	2.6371e-08	-0.122561	0.350868	0.585564	8.90096e-07	0.025378	0.847372
Zcchc11	brown	0.0496563	0.706339	0.0469153	0.721874	-0.116956	0.373499	-0.380969	0.00267306	0.40446	0.00134977	-0.551338	4.98663e-06	-0.339034	0.00805194	0.173305	0.185429	0.313491	0.0147264	-0.283179	0.0283473	0.120781	0.357963	0.361845	0.00449969	-0.210437	0.106554	-0.538361	9.13047e-06
Lpar1	brown	-0.0487136	0.711668	0.238713	0.0662366	-0.30458	0.0179736	-0.490232	7.00828e-05	0.455348	0.000256549	-0.0207507	0.874953	0.158795	0.22557	0.842681	3.12227e-17	-0.485128	8.54881e-05	-0.5022	4.34323e-05	0.851888	6.21206e-18	-0.300608	0.0196072	0.708168	2.47477e-10	0.194639	0.136161
Xpot	brown	0.0484868	0.712953	-0.0125619	0.924107	-0.627785	7.93169e-08	-0.537363	9.55517e-06	0.537198	9.62723e-06	-0.0167913	0.898673	0.380941	0.00267518	0.709753	2.16627e-10	-0.400507	0.00151955	-0.796152	2.8781e-14	0.338858	0.00808679	-0.365948	0.00403441	0.667967	5.53e-09	0.239741	0.0650427
Rarb	brown	-0.0472309	0.720079	0.168159	0.199029	-0.148143	0.258638	-0.282193	0.0289265	0.242568	0.0618466	-0.0835278	0.525752	0.121684	0.35435	0.615012	1.7113e-07	-0.264755	0.0409262	-0.226379	0.0819824	0.806233	7.68436e-15	-0.109044	0.4069	0.373218	0.00331356	-0.0914367	0.487166
Ttr	brown	-0.0471016	0.720814	0.293291	0.0229478	-0.0153517	0.90732	-0.303557	0.018383	0.273106	0.0347478	-0.18641	0.153843	0.118432	0.367454	0.314314	0.0144538	-0.482465	9.47088e-05	-0.203402	0.119057	0.279581	0.0305096	-0.00692482	0.958121	0.0961694	0.464809	-0.192128	0.141385
Car3	brown	-0.0468451	0.722273	0.109422	0.405267	-0.150359	0.251501	-0.2968	0.0212904	0.277493	0.0318262	0.0354651	0.787916	-0.157534	0.229323	0.338885	0.00808139	-0.158452	0.226584	-0.295459	0.0219113	0.111274	0.397313	-0.168014	0.199423	0.46577	0.000176645	0.389441	0.00210114
AI450353	brown	0.0448837	0.733461	0.0459313	0.727478	-0.139466	0.287882	-0.271335	0.0359886	0.295922	0.0216951	-0.348594	0.00634137	-0.0666058	0.613113	0.0604645	0.646289	-0.077456	0.556374	-0.313888	0.0145945	-0.144444	0.270849	0.27599	0.0328032	-0.193944	0.137591	-0.323652	0.0116504
Maml2	brown	-0.043751	0.739947	0.15854	0.226323	-0.206922	0.112668	-0.500956	4.56862e-05	0.477217	0.000115608	-0.241492	0.0630474	-0.0902404	0.492905	0.487061	7.93188e-05	-0.028734	0.82748	-0.446731	0.000346198	0.288916	0.0251666	0.148556	0.257299	0.390005	0.00206727	0.104076	0.428733
Slc35d1	brown	-0.0437173	0.74014	0.0441148	0.737862	-0.113115	0.389504	-0.242458	0.0619682	0.260671	0.0442624	-0.131631	0.316087	0.0478149	0.716762	0.317823	0.0133388	0.208978	0.10906	-0.19497	0.135482	0.254201	0.0500026	0.231045	0.0757107	0.212099	0.103754	-0.0226779	0.863446
Epyc	brown	-0.0436722	0.740398	0.184141	0.159005	-0.297839	0.0208192	-0.436171	0.000494529	0.369367	0.0036797	-0.0381217	0.772441	0.311976	0.01524	0.72871	4.10338e-11	-0.49499	5.80667e-05	-0.456639	0.000245118	0.647667	2.23026e-08	-0.250424	0.0536262	0.533343	1.14596e-05	0.0714774	0.58733
Lrrc32	brown	-0.0428641	0.745038	0.180661	0.167171	-0.0572118	0.664148	-0.257631	0.0468879	0.262045	0.0431158	-0.133105	0.310652	-0.085389	0.516537	0.55333	4.53435e-06	-0.0523253	0.691326	-0.149123	0.255464	0.85595	2.94152e-18	0.126635	0.334964	0.3475	0.00651933	-0.103463	0.431472
Pmaip1	brown	-0.0427651	0.745607	0.290963	0.0241068	-0.216791	0.0961564	-0.51542	2.50663e-05	0.482408	9.49155e-05	-0.247405	0.0566738	0.190313	0.145256	0.609052	2.42186e-07	-0.552329	4.7567e-06	-0.47605	0.000120795	0.467611	0.000165165	-0.0860129	0.513466	0.277383	0.0318971	-0.211469	0.104808
Cyp4v3	brown	-0.0427532	0.745676	0.121645	0.354509	0.181231	0.165814	-0.0659257	0.616751	0.0781695	0.552732	-0.334438	0.00900866	-0.254547	0.0496817	0.016182	0.902332	0.257981	0.0465796	0.119403	0.363512	0.156162	0.233454	0.644696	2.7116e-08	-0.315953	0.0139236	-0.513374	2.73325e-05
Tuft1	brown	-0.0426181	0.746452	0.109994	0.402802	-0.224886	0.0840737	-0.391624	0.00197272	0.374204	0.00322519	-0.270503	0.0365842	0.0126573	0.923533	0.439405	0.000443909	-0.120799	0.357889	-0.416563	0.000930718	0.355538	0.00530718	0.308723	0.0163949	0.190368	0.145138	-0.158905	0.225243
Rwdd2b	brown	-0.0415174	0.75279	0.279061	0.0308329	-0.00953849	0.942338	-0.376997	0.00298598	0.385413	0.00235781	-0.284395	0.0276463	0.10119	0.441714	0.282684	0.0286369	-0.346023	0.00676674	-0.315241	0.0141517	0.162139	0.215823	0.00425299	0.974272	0.0750717	0.568626	-0.103498	0.431316
Gm14288_loc1	brown	-0.0386811	0.769194	0.164399	0.209406	-0.138417	0.291561	-0.332296	0.0094874	0.330644	0.00987159	-0.172037	0.188716	-0.00287051	0.982634	0.418034	0.000888753	-0.178893	0.171434	-0.302589	0.0187776	0.403854	0.00137466	0.0896341	0.495827	0.284963	0.0273238	-0.0340969	0.795919
Cpm	brown	-0.0381002	0.772566	0.0240855	0.855059	-0.198406	0.128593	-0.255888	0.048451	0.247812	0.0562545	-0.157863	0.228338	-0.0110174	0.933416	0.167602	0.200543	-0.256727	0.0476936	-0.361841	0.0045001	-0.0466368	0.723459	-0.147303	0.261379	0.0967856	0.46194	0.0406331	0.757893
Nadk2	brown	0.0371622	0.778021	0.0711227	0.58919	-0.532249	1.2036e-05	-0.538025	9.27144e-06	0.507878	3.43951e-05	0.058287	0.658223	0.422733	0.000765895	0.67954	2.37702e-09	-0.58112	1.12579e-06	-0.779745	2.12361e-13	0.274149	0.0340336	-0.432457	0.000559095	0.750592	5.0149e-12	0.475213	0.00012465
Tacstd2	brown	-0.0371427	0.778134	0.173985	0.183684	-0.223802	0.0856193	-0.382732	0.00254377	0.367468	0.00387314	-0.135501	0.301941	0.203132	0.119559	0.552472	4.72437e-06	-0.299863	0.0199275	-0.359543	0.00478089	0.415349	0.000966659	-0.0462817	0.725481	0.32769	0.0105922	-0.112076	0.393902
Tmtc3	brown	-0.0366259	0.781144	0.139715	0.287016	-0.520036	2.05771e-05	-0.750259	5.18611e-12	0.743749	9.89898e-12	-0.357368	0.00506071	0.20284	0.120102	0.806065	7.86091e-15	-0.278278	0.0313256	-0.851451	6.72252e-18	0.459665	0.000220126	-0.0534936	0.684791	0.500603	4.63448e-05	-0.0572405	0.663989
Gm4013	brown	-0.0361113	0.784145	0.118977	0.36524	-0.101263	0.441382	-0.237731	0.0673939	0.278288	0.0313193	-0.28126	0.0294837	0.00209533	0.987323	0.188075	0.150134	-0.162907	0.213626	-0.273541	0.0344482	0.203707	0.118492	0.153469	0.241717	-0.0250171	0.849517	-0.227744	0.0801062
Slc46a3	brown	-0.0361064	0.784173	0.21117	0.105312	-0.0883803	0.501899	-0.313966	0.0145684	0.302621	0.0187643	-0.17598	0.178632	0.227173	0.080887	0.349631	0.00617649	-0.27751	0.0318151	-0.264811	0.0408813	0.267454	0.0388371	-0.0638933	0.627676	0.159953	0.222161	-0.147821	0.259685
Sfrp1	brown	0.0351344	0.789849	0.00579761	0.964933	-0.261508	0.0435611	-0.16937	0.195767	0.183336	0.160868	0.116242	0.376441	0.550892	5.09365e-06	0.334077	0.00908793	-0.240997	0.0636064	-0.323527	0.0116847	0.17157	0.189937	-0.35358	0.00558268	0.363008	0.00436316	0.228387	0.0792351
Lysmd3	brown	0.0351249	0.789904	0.0495991	0.706662	-0.523866	1.74299e-05	-0.680717	2.17673e-09	0.687834	1.26731e-09	-0.382504	0.00256018	0.254472	0.0497506	0.608393	2.51557e-07	-0.20573	0.114801	-0.847487	1.36203e-17	0.205711	0.114835	0.0404453	0.758978	0.325859	0.0110612	-0.0817598	0.534582
Trove2	brown	0.0346768	0.792524	-0.0445296	0.735486	-0.502845	4.23061e-05	-0.587067	8.21494e-07	0.591425	6.4946e-07	-0.370677	0.0035513	0.114073	0.385474	0.414302	0.000998691	-0.0140896	0.91491	-0.775905	3.30821e-13	-0.0267295	0.839349	0.110013	0.402717	0.205674	0.114902	-0.0641863	0.626096
Gdf10	brown	-0.033975	0.796633	0.17198	0.188866	-0.13643	0.298607	-0.325681	0.0111077	0.337697	0.0083207	-0.311812	0.0152966	0.226157	0.0822914	0.289636	0.0247893	-0.223401	0.0861959	-0.318771	0.0130508	0.247687	0.0563826	0.219174	0.0924667	-0.0428901	0.744889	-0.372857	0.00334643
Slc44a1	brown	0.0336562	0.798501	0.0541172	0.681312	-0.292864	0.0231569	-0.443126	0.000391518	0.44649	0.000349067	-0.278484	0.0311956	0.0579663	0.659988	0.525429	1.62794e-05	0.130814	0.319126	-0.460741	0.000211815	0.463591	0.00019117	0.364259	0.00422055	0.30264	0.0187565	-0.127986	0.32979
Agps	brown	0.0333657	0.800204	0.0978104	0.457189	-0.591653	6.41466e-07	-0.728177	4.30789e-11	0.733467	2.64423e-11	-0.324215	0.0114978	0.383245	0.00250717	0.697241	6.05348e-10	-0.392827	0.00190501	-0.938374	1.92199e-28	0.238464	0.0665289	-0.128431	0.328096	0.467781	0.00016414	0.0161194	0.902708
Epdr1	brown	-0.0329513	0.802635	0.196955	0.13147	-0.329535	0.0101368	-0.4388	0.000453006	0.448679	0.000323745	0.0394236	0.76489	0.463995	0.000188398	0.528805	1.40301e-05	-0.616847	1.5356e-07	-0.571078	1.89009e-06	0.142055	0.278938	-0.441201	0.000417877	0.560701	3.17216e-06	0.305193	0.0177324
Flrt3	brown	-0.0324654	0.805488	0.208123	0.11055	-0.0482263	0.714429	-0.399777	0.0015529	0.35439	0.00546719	-0.319754	0.0127576	-0.161915	0.216467	0.405839	0.00129471	-0.087599	0.505701	-0.243759	0.0605384	0.389351	0.00210659	0.152663	0.244227	0.146263	0.264798	-0.218551	0.0934204
Gm13251	brown	-0.0315143	0.81108	-0.00945076	0.942867	-0.569331	2.06475e-06	-0.528258	1.43737e-05	0.492691	6.36121e-05	-0.0220687	0.867081	0.474794	0.00012662	0.666735	6.03675e-09	-0.36682	0.00394118	-0.774005	4.10609e-13	0.255219	0.0490616	-0.312254	0.0151447	0.62287	1.0707e-07	0.313309	0.0147874
Slc22a23	brown	0.0306569	0.816129	0.06337	0.630502	0.0485293	0.712712	-0.148728	0.256741	0.164118	0.210195	-0.34178	0.00752365	-0.163327	0.212432	0.0115447	0.930237	0.304785	0.0178928	-0.0305694	0.816645	0.0425848	0.746644	0.613392	1.88209e-07	-0.262798	0.0424978	-0.436285	0.000492667
Col11a1	brown	-0.030216	0.818728	0.180159	0.168372	-0.205528	0.115165	-0.352617	0.00572267	0.331367	0.00970171	-0.0168037	0.898599	0.0773216	0.557061	0.743642	1.00031e-11	-0.25413	0.0500697	-0.29053	0.0243278	0.868062	2.7449e-19	-0.201347	0.122912	0.575102	1.53889e-06	0.0551619	0.675499
[truncated: 8,704 more rows]
