# Supplementary material for: Distinct radial glia subtypes regulate midbrain dopaminergic neuron development
Source: Nat Neurosci. 2026 Feb 16;29(4):810–24. doi: 10.1038/s41593-026-02200-8 (PMC13061605; doi:10.1038/s41593-026-02200-8)
Supplement: Supplementary file 13 — Statistical source data. [file 41593_2026_2200_MOESM13_ESM.xlsx]

## Sheet: ED_6C
Condition	TH/DAPI	Replicate
CTRL	8.06897	1
CTRL	8.89362	1
CTRL	6.5	1
CTRL	8.76471	1
CTRL	6.48148	1
CTRL	8.53846	1
CTRL	9.42857	1
CTRL	8.84211	1
CTRL	8.70588	1
FGF7	8.2449	1
FGF7	8.93023	1
FGF7	5.61798	1
FGF7	8.92857	1
FGF7	9.62136	1
FGF7	10.5	1
FGF7	8.2449	1
FGF7	10.3158	1
FGF7	10.2727	1
DKK3	9.41176	1
DKK3	9.16949	1
DKK3	9.20408	1
DKK3	6.94059	1
DKK3	7.14286	1
DKK3	9.63636	1
DKK3	9.09091	1
DKK3	7.5	1
DKK3	10.3913	1
BMP1	7.27273	1
BMP1	4.65116	1
BMP1	9.6383	1
BMP1	10.7931	1
BMP1	3.8961	1
BMP1	5.26316	1
BMP1	8.10811	1
BMP1	4.2	1
BMP1	5.66038	1
NBL1	9.43396	1
NBL1	6.41026	1
NBL1	9.41667	1
NBL1	8.69565	1
NBL1	8.73913	1
NBL1	8.47541	1
NBL1	7.26316	1
NBL1	7.57447	1
NBL1	8.24638	1
WNT5A	3.94737	1
WNT5A	3.7619	1
WNT5A	2.08333	1
WNT5A	4.04598	1
WNT5A	3.84615	1
WNT5A	4.45455	1
WNT5A	2.80374	1
WNT5A	2.40964	1
WNT5A	4.0625	1
Valsartan	2.63158	1
Valsartan	0	1
Valsartan	3.34783	1
Valsartan	3.50877	1
Valsartan	2.79747	1
Valsartan	2.24719	1
Valsartan	0	1
Valsartan	1.88679	1
Valsartan	2.74157	1
AngII	4.20168	1
AngII	3.9802	1
AngII	7.93651	1
AngII	8.41667	1
AngII	3.77778	1
AngII	6.52174	1
AngII	4.58716	1
AngII	4.54545	1
AngII	4.7619	1
GCP	4.12766	1
GCP	7.11111	1
GCP	2.63158	1
GCP	8.19672	1
GCP	5.71429	1
GCP	5	1
GCP	4.3444	1
GCP	3.50877	1
GCP	4.91803	1
IWP2	0.561798	1
IWP2	0.437318	1
IWP2	0.239234	1
IWP2	2.7419	1
IWP2	2.70016	1
IWP2	2.38416	1
IWP2	2.64744	1
IWP2	2.21198	1
IWP2	2.89849	1
CTRL	7.30973	2
CTRL	7.07965	2
CTRL	6.21053	2
CTRL	6.66667	2
CTRL	9.27907	2
CTRL	6.60377	2
CTRL	6.15385	2
CTRL	7.24638	2
CTRL	7.6338	2
FGF7	9.25926	2
FGF7	6.77966	2
FGF7	8.69565	2
FGF7	4.6875	2
FGF7	4.7619	2
FGF7	9.90476	2
FGF7	6.09756	2
FGF7	8.96296	2
FGF7	8.5	2
DKK3	7.22	2
DKK3	9.86957	2
DKK3	9.86957	2
DKK3	9.89362	2
DKK3	8.89362	2
DKK3	8.33333	2
DKK3	8.33333	2
DKK3	9.32075	2
DKK3	9.5	2
BMP1	8.77193	2
BMP1	4.41176	2
BMP1	5.17241	2
BMP1	7.69231	2
BMP1	3.73973	2
BMP1	3.72414	2
BMP1	7.93651	2
BMP1	5.97015	2
BMP1	7.89474	2
NBL1	9.76471	2
NBL1	9.95349	2
NBL1	7.77778	2
NBL1	10.1145	2
NBL1	9.82051	2
NBL1	8.69565	2
NBL1	7.82353	2
NBL1	8.21739	2
NBL1	6.81081	2
WNT5A	4.52174	2
WNT5A	2.43902	2
WNT5A	3.88235	2
WNT5A	4.54545	2
WNT5A	2.88235	2
WNT5A	3.96038	2
WNT5A	3.86667	2
WNT5A	2.35714	2
WNT5A	2.63158	2
Valsartan	1.13636	2
Valsartan	3.17241	2
Valsartan	3.08475	2
Valsartan	3.12245	2
Valsartan	2.04082	2
Valsartan	1.65116	2
Valsartan	3.41176	2
Valsartan	1.6129	2
Valsartan	1.49254	2
AngII	7.04225	2
AngII	7.84314	2
AngII	6.66667	2
AngII	5.35714	2
AngII	9.12121	2
AngII	8.19672	2
AngII	8.95522	2
AngII	9.58333	2
AngII	5.40541	2
GCP	7.31707	2
GCP	8.16327	2
GCP	7.7561	2
GCP	6.66667	2
GCP	6.66667	2
GCP	4.34783	2
GCP	4.16667	2
GCP	7.19512	2
GCP	9.6383	2
IWP2	2.27273	2
IWP2	2.62245	2
IWP2	2.7619	2
IWP2	0	2
IWP2	2.92157	2
IWP2	2.34118	2
IWP2	2.63333	2
IWP2	0	2
IWP2	2.63158	2
CTRL	8.52632	3
CTRL	8.16949	3
CTRL	8.28571	3
CTRL	5.50877	3
CTRL	8.90323	3
CTRL	9.23077	3
CTRL	9.9375	3
CTRL	8.80392	3
CTRL	7.69231	3
FGF7	8.25926	3
FGF7	6.77966	3
FGF7	8.69565	3
FGF7	4.6875	3
FGF7	4.7619	3
FGF7	9.90476	3
FGF7	6.09756	3
FGF7	10.963	3
FGF7	9.5	3
DKK3	7.23442	3
DKK3	9.86957	3
DKK3	9.86957	3
DKK3	9.89362	3
DKK3	9.89362	3
DKK3	9.33333	3
DKK3	8.33333	3
DKK3	8.32075	3
DKK3	10.5	3
BMP1	8.17193	3
BMP1	4.41176	3
BMP1	5.17241	3
BMP1	7.69231	3
BMP1	3.73973	3
BMP1	3.72414	3
BMP1	7.93651	3
BMP1	5.97015	3
BMP1	7.89474	3
NBL1	5.76471	3
NBL1	9.95349	3
NBL1	8.07778	3
NBL1	9.5	3
NBL1	10.8205	3
NBL1	8.69565	3
NBL1	8.82353	3
NBL1	9.21739	3
NBL1	8.81081	3
WNT5A	5.52174	3
WNT5A	3.43902	3
WNT5A	5.18235	3
WNT5A	4.54545	3
WNT5A	4.88235	3
WNT5A	4.66038	3
WNT5A	4.26667	3
WNT5A	4.75714	3
WNT5A	3.63158	3
Valsartan	2.13636	3
Valsartan	3.17241	3
Valsartan	3.08475	3
Valsartan	3.12245	3
Valsartan	2.04082	3
Valsartan	2.35116	3
Valsartan	3.11176	3
Valsartan	0.912903	3
Valsartan	1.19254	3
AngII	7.04225	3
AngII	7.84314	3
AngII	6.66667	3
AngII	5.35714	3
AngII	9.12121	3
AngII	8.19672	3
AngII	8.95522	3
AngII	9.58333	3
AngII	5.40541	3
GCP	7.31707	3
GCP	8.16327	3
GCP	8.9561	3
GCP	6.66667	3
GCP	6.66667	3
GCP	4.34783	3
GCP	4.16667	3
GCP	7.19512	3
GCP	7.6383	3
IWP2	2.27273	3
IWP2	3.12245	3
IWP2	2.7619	3
IWP2	0	3
IWP2	2.92157	3
IWP2	1.94118	3
IWP2	3.33333	3
IWP2	0	3
IWP2	1.63158	3

## Sheet: ED_6E,F
Condition	EdU/DAPI	TH/EdU	Replicate
CTRL	14.097	11	1
CTRL	14.4595	12.2857	1
CTRL	13.4428	11.6667	1
CTRL	11.2418	9.52941	1
CTRL	10.2532	0.478049	1
CTRL	15.5435	14.3243	1
AngII	17.1955	12.0345	1
AngII	17.2472	12.9385	1
AngII	11.5353	11.5294	1
AngII	16.7052	14.2931	1
AngII	15.625	12	1
AngII	18.4574	8.57143	1
Valsartan	13.2484	9.04762	1
Valsartan	12.449	9.66667	1
Valsartan	14.4545	13.7697	1
Valsartan	18.8164	5.33333	1
Valsartan	17.0601	11.7391	1
Valsartan	13.6642	14.2857	1
IWP2	2.30769	2.33333	1
IWP2	2.14474	1.14286	1
IWP2	3.37908	2.69231	1
IWP2	3.98343	1.09091	1
IWP2	4.28571	2.69231	1
IWP2	3.81381	3.66667	1
WNT5A	9.28571	12.6667	1
WNT5A	13.574	11.1111	1
WNT5A	13.4783	10	1
WNT5A	18.8034	10	1
WNT5A	16.0536	14.2424	1
WNT5A	9.74522	14.9231	1
CTRL	10.2271	6.16667	2
CTRL	18.1197	5.54545	2
CTRL	13.8965	7.69231	2
CTRL	10	4.16667	2
CTRL	13.5529	7.31707	2
CTRL	12.3786	6	2
AngII	21.9712	0	2
AngII	9.60352	7.40741	2
AngII	7.32265	5.26316	2
AngII	13.8375	0	2
AngII	13.3898	0	2
AngII	17.9091	6.66667	2
Valsartan	15.5	2.5	2
Valsartan	6.51685	12.5185	2
Valsartan	8.58726	5.55556	2
Valsartan	6.72807	0	2
Valsartan	11.1611	4.16667	2
Valsartan	11.5018	4.34783	2
IWP2	5.66667	0	2
IWP2	2.7335	0	2
IWP2	5.59898	2.34783	2
IWP2	1.5618	0	2
IWP2	1.43732	0	2
IWP2	0.239234	0	2
WNT5A	6.09375	0	2
WNT5A	6.26481	0	2
WNT5A	8.3237	10	2
WNT5A	8.84694	2.5	2
WNT5A	12.739	5.12821	2
WNT5A	15.3383	5.88235	2
CTRL	6.18982	8.17391	3
CTRL	13.1399	5.72414	3
CTRL	10.8152	7.8169	3
CTRL	12.3924	9.33333	3
CTRL	7.79221	7.69492	3
CTRL	14.7157	3.1746	3
AngII	10.5655	2.7027	3
AngII	19.316	5.88235	3
AngII	21.0088	3.63636	3
AngII	10.4585	4	3
AngII	15.6266	0	3
AngII	15.26	2.22222	3
Valsartan	9.91525	4.16667	3
Valsartan	7.06407	2.24657	3
Valsartan	13.7056	0	3
Valsartan	6.07639	0	3
Valsartan	13.2115	0	3
Valsartan	11.3452	6.66667	3
IWP2	4.62725	0	3
IWP2	4.29335	2.33333	3
IWP2	5.55718	3.0303	3
IWP2	1.76282	0	3
IWP2	1.01382	0	3
IWP2	3.62414	2.27273	3
WNT5A	15.6777	1.26582	3
WNT5A	12.6797	2.77778	3
WNT5A	11.2925	7.57576	3
WNT5A	9.28415	1.36986	3
WNT5A	8.10903	7.69231	3
WNT5A	10.8403	0	3

## Sheet: ED_6H
Condition	TUNEL/DAPI	Replicate
CTRL	17.2775	1
CTRL	8.8785	1
CTRL	19.2913	1
CTRL	22.0346	1
CTRL	15.6379	1
CTRL	15.3846	1
AngII	22.8502	1
AngII	16.7949	1
AngII	19.1111	1
AngII	18.9308	1
AngII	12.7273	1
AngII	19.7452	1
Valsartan	21.645	1
Valsartan	25.9259	1
Valsartan	28.4946	1
Valsartan	23.7086	1
Valsartan	23.1579	1
Valsartan	37.3684	1
IWP2	27.8571	1
IWP2	26.9565	1
IWP2	34.2128	1
IWP2	16.1224	1
IWP2	23.4043	1
IWP2	28.5039	1
WNT5A	16.645	1
WNT5A	20.2703	1
WNT5A	18.4946	1
WNT5A	23.7086	1
WNT5A	22.9787	1
WNT5A	17.3684	1
CTRL	11.6223	2
CTRL	3.49462	2
CTRL	11.5987	2
CTRL	16.0305	2
CTRL	8.27887	2
CTRL	12.1951	2
AngII	16.1765	2
AngII	20.7547	2
AngII	15.8537	2
AngII	22.093	2
AngII	5.23691	2
AngII	17.7536	2
Valsartan	32.7217	2
Valsartan	23.5955	2
Valsartan	21.673	2
Valsartan	20.5426	2
Valsartan	32.7778	2
Valsartan	21.5888	2
IWP2	34.4553	2
IWP2	16.0839	2
IWP2	19.571	2
IWP2	5.21173	2
IWP2	21.9512	2
IWP2	36.3411	2
WNT5A	8.7766	2
WNT5A	5.24781	2
WNT5A	4.92754	2
WNT5A	13.1737	2
WNT5A	5.29101	2
WNT5A	5.66572	2
CTRL	4.88506	3
CTRL	2.61569	3
CTRL	1.14286	3
CTRL	1.80995	3
CTRL	9.91254	3
CTRL	12.3596	3
AngII	8.98438	3
AngII	9.59752	3
AngII	6.29723	3
AngII	5.19878	3
AngII	1.88679	3
AngII	0.913242	3
Valsartan	17.9694	3
Valsartan	16.5413	3
Valsartan	26.7492	3
Valsartan	22	3
Valsartan	10.4629	3
Valsartan	15.1961	3
IWP2	6.64557	3
IWP2	10.8524	3
IWP2	9.9646	3
IWP2	12.3457	3
IWP2	7.50928	3
IWP2	2.69307	3
WNT5A	3.47826	3
WNT5A	4.19426	3
WNT5A	1.63488	3
WNT5A	0.464037	3
WNT5A	0.840336	3
WNT5A	8.41424	3
