# Supplementary material for: Distinct radial glia subtypes regulate midbrain dopaminergic neuron development
Source: Nat Neurosci. 2026 Feb 16;29(4):810–24. doi: 10.1038/s41593-026-02200-8 (PMC13061605; doi:10.1038/s41593-026-02200-8)
Supplement: Supplementary file 14 — Statistical source data. [file 41593_2026_2200_MOESM14_ESM.xlsx]

## Sheet: ED7A-C
TF on mRgl1	numbers of targets		TF on mRgl2	numbers of targets		TF on mRgl3	numbers of targets
ARNTL	1011		ARNTL	1108		ARNTL	1011
ASCL1	1055		ATF5	1172		E2F5	1049
ATF5	1046		BHLHE40	1003		ERF	1067
BRCA1	168		BRCA1	53		HBP1	423
E2F3	1032		E2F5	1025		ID2	26
E2F5	1049		EGR1	1080		KLF15	1121
ELF1	1066		ELK3	1066		MEIS1	1028
ERF	1067		ERF	1097		NFIA	511
FOXM1	1089		ETV4	1027		NFIB	936
GABPA	1010		FOSB	1042		NR2F1	1004
GLI1	260		FOXM1	1100		PDLIM5	1148
HBP1	423		GLI1	105		RFX4	1127
HES5	659		HBP1	203		SMAD6	135
HMGA2	669		HES1	391		SOX2	1058
ID2	26		HES5	527		SOX21	917
IRX5	401		HLF	1115		SOX6	101
KLF15	1121		ID2	8		SOX9	1053
MEIS1	1028		IKZF2	94		SREBF1	1079
NFIA	511		IRX2	253		TCF4	1015
NFIB	936		JUN	1057		TCF7L1	1001
NR2F1	1004		KLF15	984		TEAD1	879
OTX1	964		KLF3	8		TGIF2	1016
OTX2	1186		MEIS1	1089		TSC22D4	49
PAX6	1038		MXD3	890
PDLIM5	1148		NFIA	277
PLAGL1	83		NFIB	931
RFX4	1127		NFIX	710
SMAD5	135		NKX2-2	298
SMAD6	135		NR2F1	1003
SOX2	1058		NR3C1	695
SOX21	917		NR4A1	230
SOX3	101		OLIG1	49
SOX5	1013		OTX1	518
SOX6	101		PAX6	1125
SOX9	1053		PDLIM5	855
SREBF1	1079		PLAG1	17
TCF12	1018		PLAGL1	51
TCF3	1053		RFX4	1220
TCF4	1015		RFX5	30
TCF7L1	1001		RORB	133
TEAD1	879		RXRG	509
TGIF1	1034		SMAD3	1066
TGIF2	1016		SOX2	812
TSC22D4	49		SOX21	672
			SOX3	44
			SOX5	796
			SOX6	44
			SOX8	824
			SOX9	1036
			SREBF1	1165
			STAT3	1226
			TCF4	1076
			TCF7L1	535
			TEAD1	435
			TGIF2	1051
			TSC22D4	25
			ZBTB4	194

## Sheet: ED_7E
# FastWY ver. 1.0.1 (LAMP ver.2.0.3)
# item-file: singlecell/RG3_matrix_LAMP.csv
# value-file: singlecell/RG3_rank_for_Fisher.csv
# significance-level: 0.05, # of permuted datasets: 1000
# P-value computing procedure: fisher (one-sided)
# # of tested elements: 34, # of samples: 5265, # of positive samples: 101
# Adjusted significance level: 2.3125e-05
# # of significant combinations: 15
Rank	Raw p-value	Adjusted p-value	Combination	Arity	# of target rows	# of positives in the targets
1	6.3956e-06	0.022	KLF15,PDLIM5,RFX4	3	101	16
2	6.6714e-06	0.022	PDLIM5,RFX4	2	101	19
3	8.4235e-06	0.027	PDLIM5,RFX4,SOX13	3	101	16
4	1.2002e-05	0.03	TEAD1,SOX2,ARX,SOX13	4	101	11
5	1.3163e-05	0.031	TGIF2,PDLIM5,MEIS1,RFX4,SOX13	5	101	12
6	1.5832e-05	0.036	RFX4,PDLIM5,MEIS1,SOX13	4	101	13
7	1.75e-05	0.041	TEAD1,TGIF2	2	101	16
8	1.7927e-05	0.042	TGIF2,KLF15,MEIS1,PDLIM5,RFX4,SOX13	6	101	11
9	1.7927e-05	0.042	TEAD1,RFX4,MEIS1,SOX13	4	101	11
10	1.8399e-05	0.042	TEAD1,SOX2	2	101	16
11	2.0131e-05	0.042	RFX4,KLF15,PDLIM5,MEIS1,SOX13	5	101	12
12	2.0413e-05	0.042	TEAD1,ARX,KLF15,SOX13,SOX2,TCF7L1	6	81	9
13	2.0433e-05	0.042	KLF15,PDLIM5,RFX4,SOX13	4	101	14
14	2.2923e-05	0.049	SOX13	1	101	36
15	2.3125e-05	0.05	TEAD1,SOX2,ARX,SOX13,TCF7L1	5	101	10
