# Supplementary material for: Distinct radial glia subtypes regulate midbrain dopaminergic neuron development
Source: Nat Neurosci. 2026 Feb 16;29(4):810–24. doi: 10.1038/s41593-026-02200-8 (PMC13061605; doi:10.1038/s41593-026-02200-8)
Supplement: Supplementary file 15 — Statistical source data. [file 41593_2026_2200_MOESM15_ESM.xlsx]

## Sheet: ED_8G
	Replicate	EdU/DAPI%	TH/DAPI%	EdU/TH%
shBMAL1	1	11.0429	0.613497	0			EdU/DAPI	n1	n2	n3		pvalues
shBMAL1	1	32.7778	1.66667	0			shBMAL1	31.3301	27.303	24.3546		EdU/DAPI	0.0189405
shBMAL1	1	28.3582	0.497512	0			shCTRL	35.7178	42.8107	37.8109		TH	0.97029
shBMAL1	1	41.7808	9.58904	0.684932								EdU/TH	0.0496291
shBMAL1	1	46.8531	2.0979	0			TH/DAPI
shBMAL1	1	27.1676	4.62428	0			shBMAL1	3.18148	3.04152	3.80411
shBMAL1	2	31.8182	3.78788	0			shCTRL	2.28662	3.99415	3.66779
shBMAL1	2	58.0645	0.645161	0
shBMAL1	2	30.2469	4.93827	0			TH/EdU
shBMAL1	2	7.21311	4.91803	0			shBMAL1	0.114155	0	0.102264
shBMAL1	2	9.27835	1.03093	0			shCTRL	0.202559	0.455233	0.26305
shBMAL1	2	27.1967	2.92887	0
shBMAL1	3	21.8045	3.00752	0
shBMAL1	3	22.1591	7.38636	0.00568182
shBMAL1	3	29.2683	3.65854	0
shBMAL1	3	19.1489	0.70922	0
shBMAL1	3	23.6264	3.84615	0.00549451
shBMAL1	3	30.1205	4.21687	0.60241
shCTRL	1	31.4839	2.63653	0
shCTRL	1	44.9905	1.37457	0.343643
shCTRL	1	38.7417	3.24324	0.27027
shCTRL	1	34.3909	1.16054	0.386847
shCTRL	1	30.7054	0.798403	0
shCTRL	1	33.9943	4.50644	0.214592
shCTRL	2	33.913	1.97368	0.657895
shCTRL	2	49.053	2.60223	0.743494
shCTRL	2	45.7526	5.76923	0.549451
shCTRL	2	45.8333	4.94505	0.274725
shCTRL	2	37.9599	6.19946	0.0107817
shCTRL	2	44.3526	2.47525	0.49505
shCTRL	3	35.0906	2.79188	0.253807
shCTRL	3	45.151	4.63768	0
shCTRL	3	27.9503	3.87931	0.431034
shCTRL	3	39.7914	3.21782	0.49505
shCTRL	3	39.7359	3.38645	0.398406
shCTRL	3	39.1459	4.09357	0
